# Supplementary material for: (NH4)Ga(HAsO4)2 and TlAl(HAsO4)2 - two new RbFe(HPO4)2-type M + M 3+ arsenates
Source: Acta Crystallogr E Crystallogr Commun. 2018 Sep 28;74(Pt 10):1504–8. doi: 10.1107/S2056989018013567 (PMC6176428; doi:10.1107/S2056989018013567)
Supplement: Supplementary file 1 [file e-74-01504-sup1.cif]

##############################################################################
#                                                                            #
# This CIF contains the data in a paper accepted for publication in          #
# Acta Crystallographica Section E. It conforms to the requirements of       #
# Notes for Authors for Acta Crystallographica Section E, and has been       #
# peer reviewed under the auspices of the IUCr Commission on Journals.       #
#                                                                            #
# Full details of the Crystallographic Information File format               #
# are given in the paper "The Crystallographic Information File (CIF):       #
# a New Standard Archive File for Crystallography" by S. R. Hall, F. H.      #
# Allen and I. D. Brown [Acta Cryst. (1991), A47, 655-685].                  #
#                                                                            #
# The current version of the core CIF dictionary is obtainable from          #
# ftp://ftp.iucr.org/pub/cif_core.dic.                                       #
#                                                                            #
# Software is freely available for graphical display of the structure(s)     #
# in this CIF. For information consult the CIF software page                 #
# http://www.iucr.org/resources/cif/software.                                #
#                                                                            #
# This file may be used for bona fide research purposes within the           #
# scientific community so long as proper attribution is given to the journal # 
# article from which it was obtained.                                        #
#                                                                            #
##############################################################################
data_NH4GaHAsO42
_audit_creation_method     'SHELXL-2016/6'
_journal_date_recd_electronic     2018-09-18
_journal_date_accepted     2018-09-24
_journal_name_full     'Acta Crystallographica, Section E'
_journal_year     2018
_journal_volume     74
_journal_issue     10
_journal_page_first     1504
_journal_page_last     1508
_journal_paper_category     GI
_journal_paper_doi     10.1107/S2056989018013567
_journal_coeditor_code     PK2608
_publ_contact_author_name     'Karolina Schwendtner'
_publ_contact_author_address
;
Institute for Chemical Technology and Analytics
Division of Structural Chemistry
TU Wien
Getreidemarkt 9/164-SC
1060 Vienna,
Austria
;
_publ_contact_author_email     karolina.schwendtner@tuwien.ac.at
_publ_contact_author_fax     '(+43) 1-58801-17199'
_publ_contact_author_phone     '(+43) 1-58801-17123'
_publ_section_title
;
(NH~4~)Ga(HAsO~4~)~2~ and TlAl(HAsO~4~)~2~ - two new RbFe(HPO~4~)~2~-type
<i>M</i>^+^<i>M</i>^3+^-arsenates
;
_publ_section_title_footnote     .
loop_
    _publ_author_name
    _publ_author_footnote
    _publ_author_address
    'Schwendtner, Karolina' .
;
Institute for Chemical Technology and Analytics
Division of Structural Chemistry
TU Wien
Getreidemarkt 9/164-SC
1060 Vienna,
Austria
;
    'Kolitsch, Uwe' .
;
Naturhistorisches Museum, Burgring 7, 1010 Wien,
and Institut f\"ur Mineralogie und Kristallographie,
Universit\"at Wien,
Althanstrasse 14,
1090 Wien,
Austria
;
_publ_section_synopsis
;
The crystal structures of hydrothermally synthesized (NH~4~)Ga(HAsO~4~)~2~ and
TlAl(HAsO~4~)~2~ were solved by single-crystal X-ray diffraction. They both
crystallize in the common RbFe(HPO~4~)~2~ structure type
(<i>R</i>\=3<i>c</i>).
;
_chemical_name_systematic
;
Ammonium gallium bis[hydrogen arsenate(V)]
;
_chemical_name_common     'ammonium gallium bis(hydrogen arsenate)'
_chemical_formula_moiety     '(NH4)Ga(HAsO4)2'
_chemical_formula_sum     'As2 Ga H6 N O8'
_chemical_formula_iupac     '(N H4) Ga (H As O4)2'
_chemical_formula_weight     367.62
_chemical_melting_point     ?
_space_group_crystal_system     trigonal
_space_group_name_H-M_alt     'R -3 c :H'
_space_group_name_Hall     '-R 3 2"c'
loop_
    _space_group_symop_operation_xyz
    'x, y, z'
    '-y, x-y, z'
    '-x+y, -x, z'
    'y, x, -z+1/2'
    'x-y, -y, -z+1/2'
    '-x, -x+y, -z+1/2'
    'x+2/3, y+1/3, z+1/3'
    '-y+2/3, x-y+1/3, z+1/3'
    '-x+y+2/3, -x+1/3, z+1/3'
    'y+2/3, x+1/3, -z+5/6'
    'x-y+2/3, -y+1/3, -z+5/6'
    '-x+2/3, -x+y+1/3, -z+5/6'
    'x+1/3, y+2/3, z+2/3'
    '-y+1/3, x-y+2/3, z+2/3'
    '-x+y+1/3, -x+2/3, z+2/3'
    'y+1/3, x+2/3, -z+7/6'
    'x-y+1/3, -y+2/3, -z+7/6'
    '-x+1/3, -x+y+2/3, -z+7/6'
    '-x, -y, -z'
    'y, -x+y, -z'
    'x-y, x, -z'
    '-y, -x, z-1/2'
    '-x+y, y, z-1/2'
    'x, x-y, z-1/2'
    '-x+2/3, -y+1/3, -z+1/3'
    'y+2/3, -x+y+1/3, -z+1/3'
    'x-y+2/3, x+1/3, -z+1/3'
    '-y+2/3, -x+1/3, z-1/6'
    '-x+y+2/3, y+1/3, z-1/6'
    'x+2/3, x-y+1/3, z-1/6'
    '-x+1/3, -y+2/3, -z+2/3'
    'y+1/3, -x+y+2/3, -z+2/3'
    'x-y+1/3, x+2/3, -z+2/3'
    '-y+1/3, -x+2/3, z+1/6'
    '-x+y+1/3, y+2/3, z+1/6'
    'x+1/3, x-y+2/3, z+1/6'
_cell_length_a     8.3800(10)
_cell_length_b     8.3800(10)
_cell_length_c     53.811(11)
_cell_angle_alpha     90
_cell_angle_beta     90
_cell_angle_gamma     120
_cell_volume     3272.6(10)
_cell_formula_units_Z     18
_cell_measurement_reflns_used     2653
_cell_measurement_theta_min     2.907
_cell_measurement_theta_max     32.54
_cell_measurement_temperature     293(2)
_exptl_crystal_description     'small pseudo-octahedral platelets'
_exptl_crystal_colour     'colourless'
_exptl_crystal_size_max     0.080
_exptl_crystal_size_mid     0.070
_exptl_crystal_size_min     0.030
_exptl_crystal_density_diffrn     3.358
_exptl_crystal_density_meas     ?
_exptl_crystal_density_method     'not measured'
_exptl_crystal_F_000     3132
_exptl_absorpt_coefficient_mu     12.828
_exptl_absorpt_correction_type     multi-scan
_exptl_absorpt_process_details
;
(HKL SCALEPACK; Otwinowski <i>et al.</i>,  2003)
;
_exptl_absorpt_correction_T_min     0.427
_exptl_absorpt_correction_T_max     0.700
_diffrn_ambient_temperature     293(2)
_diffrn_source     'fine-focus sealed tube'
_diffrn_radiation_type     MoK\a
_diffrn_radiation_wavelength     0.71073
_diffrn_measurement_device_type
                     'Nonius KappaCCD single-crystal four-circle diffractometer'
_diffrn_measurement_method     '\f and \w scans'
_diffrn_detector_area_resol_mean     ?
_diffrn_reflns_number     4834
_diffrn_reflns_av_R_equivalents     0.0243
_diffrn_reflns_av_unetI/netI     0.0201
_diffrn_reflns_theta_min     2.907
_diffrn_reflns_theta_max     32.540
_diffrn_reflns_theta_full     25.242
_diffrn_measured_fraction_theta_max     0.997
_diffrn_measured_fraction_theta_full     0.994
_diffrn_reflns_limit_h_min     -12
_diffrn_reflns_limit_h_max     12
_diffrn_reflns_limit_k_min     -10
_diffrn_reflns_limit_k_max     10
_diffrn_reflns_limit_l_min     -80
_diffrn_reflns_limit_l_max     81
_refine_special_details     ?
_reflns_number_total     1326
_reflns_number_gt     1156
_reflns_threshold_expression     'I > 2\s(I)'
_refine_ls_structure_factor_coef     Fsqd
_refine_ls_matrix_type     full
_refine_ls_R_factor_all     0.0290
_refine_ls_R_factor_gt     0.0216
_refine_ls_wR_factor_gt     0.0524
_refine_ls_wR_factor_ref     0.0551
_refine_ls_goodness_of_fit_ref     1.073
_refine_ls_restrained_S_all     1.072
_refine_ls_number_reflns     1326
_refine_ls_number_parameters     61
_refine_ls_number_restraints     1
_refine_ls_hydrogen_treatment     refall
_refine_ls_weighting_scheme     calc
_refine_ls_weighting_details
             'w=1/[\s^2^(Fo^2^)+(0.0273P)^2^+16.8283P] where P=(Fo^2^+2Fc^2^)/3'
_atom_sites_solution_hydrogens     difmap
_atom_sites_solution_primary     direct
_atom_sites_solution_secondary     difmap
_refine_ls_shift/su_max     0.003
_refine_ls_shift/su_mean     0.000
_refine_diff_density_max     0.748
_refine_diff_density_min     -0.953
_refine_ls_extinction_method
;
SHELXL2016 (Sheldrick, 2015)
;
_refine_ls_extinction_coef     0.00016(3)
_refine_ls_extinction_expression
                                  'Fc^*^=kFc[1+0.001xFc^2^\l^3^/sin(2\q)]^-1/4^'
loop_
    _atom_type_symbol
    _atom_type_description
    _atom_type_scat_dispersion_real
    _atom_type_scat_dispersion_imag
    _atom_type_scat_source
    'O' 'O' 0.0106 0.0060
                         'International Tables Vol C Tables 4.2.6.8 and 6.1.1.4'
    'As' 'As' 0.0499 2.0058
                         'International Tables Vol C Tables 4.2.6.8 and 6.1.1.4'
    'Ga' 'Ga' 0.2307 1.6083
                         'International Tables Vol C Tables 4.2.6.8 and 6.1.1.4'
    'N' 'N' 0.0061 0.0033
                         'International Tables Vol C Tables 4.2.6.8 and 6.1.1.4'
    'H' 'H' 0.0000 0.0000
                         'International Tables Vol C Tables 4.2.6.8 and 6.1.1.4'
_computing_data_collection
;
COLLECT (Nonius, 2003)
;
_computing_cell_refinement
;
HKL SCALEPACK (Otwinowski <i>et al.</i>,  2003)
;
_computing_data_reduction
;
HKL DENZO and SCALEPACK (Otwinowski <i>et al.</i>,  2003)
;
_computing_structure_solution
;
SHELXS97 (Sheldrick, 2008)
;
_computing_structure_refinement
;
SHELXL2016 (Sheldrick, 2015)
;
_computing_molecular_graphics
;
DIAMOND (Brandenburg, 2005)
;
_computing_publication_material
;
publCIF (Westrip, 2010)
;
loop_
    _atom_site_type_symbol
    _atom_site_label
    _atom_site_fract_x
    _atom_site_fract_y
    _atom_site_fract_z
    _atom_site_U_iso_or_equiv
    _atom_site_adp_type
    _atom_site_calc_flag
    _atom_site_occupancy
    _atom_site_disorder_assembly
    _atom_site_disorder_group
    N N1 0.000000 0.000000 0.750000 0.051(2) Uani d 1 . .
    N N2 0.000000 0.000000 0.66731(10) 0.0487(15) Uani d 1 . .
    Ga Ga1 0.333333 0.666667 0.75382(2) 0.00954(10) Uani d 1 . .
    Ga Ga2 0.333333 0.666667 0.666667 0.01164(13) Uani d 1 . .
    As As -0.42915(3) -0.39386(3) 0.71282(2) 0.01072(8) Uani d 1 . .
    O O1 0.4557(3) -0.4378(3) 0.68635(3) 0.0218(4) Uani d 1 . .
    O O2 -0.4457(2) -0.2535(2) 0.73337(3) 0.0133(3) Uani d 1 . .
    O O3 -0.1958(3) -0.2785(3) 0.70541(4) 0.0243(4) Uani d 1 . .
    O O4 0.4778(2) -0.1224(2) 0.77594(3) 0.0127(3) Uani d 1 . .
    H H3 -0.161(8) -0.353(6) 0.7114(9) 0.075(18) Uiso d 1 . .
loop_
    _atom_site_aniso_label
    _atom_site_aniso_U_11
    _atom_site_aniso_U_22
    _atom_site_aniso_U_33
    _atom_site_aniso_U_12
    _atom_site_aniso_U_13
    _atom_site_aniso_U_23
    N1 0.062(4) 0.062(4) 0.029(4) 0.0311(18) 0.000 0.000
    N2 0.060(2) 0.060(2) 0.026(2) 0.0300(12) 0.000 0.000
    Ga1 0.01025(13) 0.01025(13) 0.00811(19) 0.00513(6) 0.000 0.000
    Ga2 0.01394(18) 0.01394(18) 0.0070(2) 0.00697(9) 0.000 0.000
    As 0.01365(12) 0.01158(12) 0.00927(12) 0.00807(9) 0.00172(8) 0.00141(7)
    O1 0.0368(11) 0.0281(10) 0.0101(7) 0.0234(9) -0.0049(7) -0.0010(7)
    O2 0.0137(7) 0.0121(7) 0.0135(7) 0.0061(6) 0.0030(6) -0.0014(6)
    O3 0.0192(9) 0.0220(9) 0.0362(12) 0.0137(8) 0.0137(8) 0.0126(8)
    O4 0.0136(7) 0.0108(7) 0.0153(7) 0.0073(6) -0.0026(6) -0.0047(6)
_geom_special_details
;
 All esds (except the esd in the dihedral angle between two l.s. planes)
 are estimated using the full covariance matrix.  The cell esds are taken
 into account individually in the estimation of esds in distances, angles
 and torsion angles; correlations between esds in cell parameters are only
 used when they are defined by crystal symmetry.  An approximate (isotropic)
 treatment of cell esds is used for estimating esds involving l.s. planes.
;
loop_
    _geom_bond_atom_site_label_1
    _geom_bond_atom_site_label_2
    _geom_bond_site_symmetry_2
    _geom_bond_distance
    _geom_bond_publ_flag
    N1 O3 . 3.173(3) y
    N1 O3 5_556 3.173(3) y
    N1 O3 6_556 3.173(3) y
    N1 O3 3 3.173(3) y
    N1 O3 4_556 3.173(3) y
    N1 O3 2 3.173(3) y
    N1 O2 . 3.3657(18) y
    N1 O2 6_556 3.3657(18) y
    N1 O2 4_556 3.3657(18) y
    N1 O2 3 3.3657(18) y
    N1 O2 5_556 3.3657(17) y
    N1 O2 2 3.3657(17) y
    N2 O3 2 2.918(4) y
    N2 O3 3 2.918(4) y
    N2 O3 . 2.918(4) y
    N2 O1 25_546 3.375(3) y
    N2 O1 27_346 3.375(3) y
    N2 O1 26_566 3.375(3) y
    N2 O4 30_445 3.493(5) y
    N2 O4 28_455 3.493(5) y
    N2 O4 29 3.493(5) y
    N2 O3 25_446 3.557(4) y
    N2 O3 26_556 3.557(4) y
    N2 O3 27_456 3.557(4) y
    Ga1 O2 2_565 1.9619(16) y
    Ga1 O2 3 1.9619(17) y
    Ga1 O2 1_665 1.9619(17) y
    Ga1 O4 2 1.9666(17) y
    Ga1 O4 1_565 1.9666(17) y
    Ga1 O4 3_665 1.9667(16) y
    Ga2 O1 26_566 1.9588(18) y
    Ga2 O1 27_456 1.9588(19) y
    Ga2 O1 25_556 1.9588(18) y
    Ga2 O1 2 1.9589(18) y
    Ga2 O1 3_665 1.9589(19) y
    Ga2 O1 1_565 1.9589(18) y
    As O1 1_455 1.6555(18) y
    As O2 . 1.6700(16) y
    As O4 6_556 1.6783(17) y
    As O3 . 1.740(2) y
    O3 H3 . 0.87(3) ?
loop_
    _geom_angle_atom_site_label_1
    _geom_angle_atom_site_label_2
    _geom_angle_atom_site_label_3
    _geom_angle_site_symmetry_1
    _geom_angle_site_symmetry_3
    _geom_angle
    _geom_angle_publ_flag
    O3 N1 O3 . 5_556 162.83(7) ?
    O3 N1 O3 . 6_556 123.01(7) ?
    O3 N1 O3 5_556 6_556 69.03(6) ?
    O3 N1 O3 . 3 69.03(6) ?
    O3 N1 O3 5_556 3 102.44(7) ?
    O3 N1 O3 6_556 3 162.83(8) ?
    O3 N1 O3 . 4_556 102.44(7) ?
    O3 N1 O3 5_556 4_556 69.03(6) ?
    O3 N1 O3 6_556 4_556 69.03(6) ?
    O3 N1 O3 3 4_556 123.01(7) ?
    O3 N1 O3 . 2 69.03(6) ?
    O3 N1 O3 5_556 2 123.01(8) ?
    O3 N1 O3 6_556 2 102.44(7) ?
    O3 N1 O3 3 2 69.03(6) ?
    O3 N1 O3 4_556 2 162.83(7) ?
    O3 N1 O2 . . 48.11(4) ?
    O3 N1 O2 5_556 . 115.51(5) ?
    O3 N1 O2 6_556 . 126.51(5) ?
    O3 N1 O2 3 . 70.41(5) ?
    O3 N1 O2 4_556 . 65.01(5) ?
    O3 N1 O2 2 . 113.56(5) ?
    O3 N1 O2 . 6_556 126.52(5) ?
    O3 N1 O2 5_556 6_556 70.41(5) ?
    O3 N1 O2 6_556 6_556 48.11(5) ?
    O3 N1 O2 3 6_556 115.51(5) ?
    O3 N1 O2 4_556 6_556 113.56(5) ?
    O3 N1 O2 2 6_556 65.01(5) ?
    O2 N1 O2 . 6_556 171.26(6) ?
    O3 N1 O2 . 4_556 65.01(5) ?
    O3 N1 O2 5_556 4_556 113.56(5) ?
    O3 N1 O2 6_556 4_556 70.41(5) ?
    O3 N1 O2 3 4_556 126.51(5) ?
    O3 N1 O2 4_556 4_556 48.11(4) ?
    O3 N1 O2 2 4_556 115.51(5) ?
    O2 N1 O2 . 4_556 59.00(6) ?
    O2 N1 O2 6_556 4_556 113.20(2) ?
    O3 N1 O2 . 3 113.56(5) ?
    O3 N1 O2 5_556 3 65.01(5) ?
    O3 N1 O2 6_556 3 115.51(5) ?
    O3 N1 O2 3 3 48.11(5) ?
    O3 N1 O2 4_556 3 126.51(5) ?
    O3 N1 O2 2 3 70.41(5) ?
    O2 N1 O2 . 3 113.20(2) ?
    O2 N1 O2 6_556 3 74.86(6) ?
    O2 N1 O2 4_556 3 171.26(6) ?
    O3 N1 O2 . 5_556 115.51(5) ?
    O3 N1 O2 5_556 5_556 48.11(4) ?
    O3 N1 O2 6_556 5_556 113.56(5) ?
    O3 N1 O2 3 5_556 65.01(5) ?
    O3 N1 O2 4_556 5_556 70.41(5) ?
    O3 N1 O2 2 5_556 126.51(5) ?
    O2 N1 O2 . 5_556 74.86(6) ?
    O2 N1 O2 6_556 5_556 113.20(2) ?
    O2 N1 O2 4_556 5_556 113.20(2) ?
    O2 N1 O2 3 5_556 59.00(6) ?
    O3 N1 O2 . 2 70.41(5) ?
    O3 N1 O2 5_556 2 126.51(5) ?
    O3 N1 O2 6_556 2 65.01(5) ?
    O3 N1 O2 3 2 113.56(5) ?
    O3 N1 O2 4_556 2 115.51(5) ?
    O3 N1 O2 2 2 48.11(4) ?
    O2 N1 O2 . 2 113.20(2) ?
    O2 N1 O2 6_556 2 59.00(6) ?
    O2 N1 O2 4_556 2 74.86(6) ?
    O2 N1 O2 3 2 113.20(2) ?
    O2 N1 O2 5_556 2 171.26(6) ?
    O3 N2 O3 2 3 76.09(13) ?
    O3 N2 O3 2 . 76.08(13) ?
    O3 N2 O3 3 . 76.08(13) ?
    O3 N2 O1 2 25_546 77.21(6) ?
    O3 N2 O1 3 25_546 152.44(16) ?
    O3 N2 O1 . 25_546 91.02(6) ?
    O3 N2 O1 2 27_346 152.44(16) ?
    O3 N2 O1 3 27_346 91.02(6) ?
    O3 N2 O1 . 27_346 77.21(6) ?
    O1 N2 O1 25_546 27_346 110.03(9) ?
    O3 N2 O1 2 26_566 91.02(6) ?
    O3 N2 O1 3 26_566 77.21(6) ?
    O3 N2 O1 . 26_566 152.44(16) ?
    O1 N2 O1 25_546 26_566 110.03(9) ?
    O1 N2 O1 27_346 26_566 110.03(9) ?
    O3 N2 O4 2 30_445 111.48(7) ?
    O3 N2 O4 3 30_445 156.43(10) ?
    O3 N2 O4 . 30_445 126.99(7) ?
    O1 N2 O4 25_546 30_445 45.41(6) ?
    O1 N2 O4 27_346 30_445 90.09(12) ?
    O1 N2 O4 26_566 30_445 80.30(10) ?
    O3 N2 O4 2 28_455 156.43(10) ?
    O3 N2 O4 3 28_455 126.99(7) ?
    O3 N2 O4 . 28_455 111.48(7) ?
    O1 N2 O4 25_546 28_455 80.30(10) ?
    O1 N2 O4 27_346 28_455 45.41(6) ?
    O1 N2 O4 26_566 28_455 90.09(12) ?
    O4 N2 O4 30_445 28_455 45.67(8) ?
    O3 N2 O4 2 29 126.99(7) ?
    O3 N2 O4 3 29 111.48(7) ?
    O3 N2 O4 . 29 156.43(10) ?
    O1 N2 O4 25_546 29 90.09(12) ?
    O1 N2 O4 27_346 29 80.30(10) ?
    O1 N2 O4 26_566 29 45.41(6) ?
    O4 N2 O4 30_445 29 45.67(8) ?
    O4 N2 O4 28_455 29 45.67(8) ?
    O3 N2 O3 2 25_446 119.40(8) ?
    O3 N2 O3 3 25_446 150.86(8) ?
    O3 N2 O3 . 25_446 83.78(6) ?
    O1 N2 O3 25_546 25_446 46.33(6) ?
    O1 N2 O3 27_346 25_446 63.78(7) ?
    O1 N2 O3 26_566 25_446 123.57(16) ?
    O4 N2 O3 30_445 25_446 45.67(7) ?
    O4 N2 O3 28_455 25_446 43.44(7) ?
    O4 N2 O3 29 25_446 80.03(12) ?
    O3 N2 O3 2 26_556 83.77(6) ?
    O3 N2 O3 3 26_556 119.40(8) ?
    O3 N2 O3 . 26_556 150.86(7) ?
    O1 N2 O3 25_546 26_556 63.78(7) ?
    O1 N2 O3 27_346 26_556 123.57(16) ?
    O1 N2 O3 26_566 26_556 46.33(6) ?
    O4 N2 O3 30_445 26_556 43.44(7) ?
    O4 N2 O3 28_455 26_556 80.03(12) ?
    O4 N2 O3 29 26_556 45.67(7) ?
    O3 N2 O3 25_446 26_556 88.14(11) ?
    O3 N2 O3 2 27_456 150.86(8) ?
    O3 N2 O3 3 27_456 83.77(6) ?
    O3 N2 O3 . 27_456 119.40(8) ?
    O1 N2 O3 25_546 27_456 123.57(16) ?
    O1 N2 O3 27_346 27_456 46.33(6) ?
    O1 N2 O3 26_566 27_456 63.78(7) ?
    O4 N2 O3 30_445 27_456 80.03(12) ?
    O4 N2 O3 28_455 27_456 45.67(7) ?
    O4 N2 O3 29 27_456 43.44(7) ?
    O3 N2 O3 25_446 27_456 88.14(11) ?
    O3 N2 O3 26_556 27_456 88.14(11) ?
    O2 Ga1 O2 2_565 3 91.61(7) ?
    O2 Ga1 O2 2_565 1_665 91.61(7) ?
    O2 Ga1 O2 3 1_665 91.61(7) ?
    O2 Ga1 O4 2_565 2 88.91(7) ?
    O2 Ga1 O4 3 2 92.29(8) ?
    O2 Ga1 O4 1_665 2 176.05(7) ?
    O2 Ga1 O4 2_565 1_565 92.29(8) ?
    O2 Ga1 O4 3 1_565 176.05(7) ?
    O2 Ga1 O4 1_665 1_565 88.91(7) ?
    O4 Ga1 O4 2 1_565 87.16(8) ?
    O2 Ga1 O4 2_565 3_665 176.05(7) ?
    O2 Ga1 O4 3 3_665 88.91(7) ?
    O2 Ga1 O4 1_665 3_665 92.29(7) ?
    O4 Ga1 O4 2 3_665 87.16(8) ?
    O4 Ga1 O4 1_565 3_665 87.16(8) ?
    O2 Ga1 N2 2_565 34 124.12(5) ?
    O2 Ga1 N2 3 34 124.12(5) ?
    O2 Ga1 N2 1_665 34 124.12(5) ?
    O4 Ga1 N2 2 34 52.75(5) ?
    O4 Ga1 N2 1_565 34 52.75(5) ?
    O4 Ga1 N2 3_665 34 52.75(5) ?
    O2 Ga1 N1 2_565 1_565 32.80(5) ?
    O2 Ga1 N1 3 1_565 105.75(5) ?
    O2 Ga1 N1 1_665 1_565 119.85(5) ?
    O4 Ga1 N1 2 1_565 59.54(5) ?
    O4 Ga1 N1 1_565 1_565 77.33(5) ?
    O4 Ga1 N1 3_665 1_565 143.46(5) ?
    N2 Ga1 N1 34 1_565 92.432(5) ?
    O2 Ga1 N1 2_565 . 119.85(5) ?
    O2 Ga1 N1 3 . 32.80(5) ?
    O2 Ga1 N1 1_665 . 105.75(5) ?
    O4 Ga1 N1 2 . 77.33(5) ?
    O4 Ga1 N1 1_565 . 143.46(5) ?
    O4 Ga1 N1 3_665 . 59.54(5) ?
    N2 Ga1 N1 34 . 92.432(5) ?
    N1 Ga1 N1 1_565 . 119.8210(10)
                                 ?
    O2 Ga1 N1 2_565 1_665 105.75(5) ?
    O2 Ga1 N1 3 1_665 119.85(5) ?
    O2 Ga1 N1 1_665 1_665 32.80(5) ?
    O4 Ga1 N1 2 1_665 143.46(5) ?
    O4 Ga1 N1 1_565 1_665 59.54(5) ?
    O4 Ga1 N1 3_665 1_665 77.33(5) ?
    N2 Ga1 N1 34 1_665 92.432(5) ?
    N1 Ga1 N1 1_565 1_665 119.8210(10)
                                     ?
    N1 Ga1 N1 . 1_665 119.8210(10)
                                 ?
    O1 Ga2 O1 26_566 27_456 93.53(7) ?
    O1 Ga2 O1 26_566 25_556 93.53(7) ?
    O1 Ga2 O1 27_456 25_556 93.53(7) ?
    O1 Ga2 O1 26_566 2 180.0 ?
    O1 Ga2 O1 27_456 2 86.47(7) ?
    O1 Ga2 O1 25_556 2 86.47(7) ?
    O1 Ga2 O1 26_566 3_665 86.47(7) ?
    O1 Ga2 O1 27_456 3_665 180.0 ?
    O1 Ga2 O1 25_556 3_665 86.47(7) ?
    O1 Ga2 O1 2 3_665 93.53(7) ?
    O1 Ga2 O1 26_566 1_565 86.47(7) ?
    O1 Ga2 O1 27_456 1_565 86.47(7) ?
    O1 Ga2 O1 25_556 1_565 180.0 ?
    O1 Ga2 O1 2 1_565 93.53(7) ?
    O1 Ga2 O1 3_665 1_565 93.53(7) ?
    O1 Ga2 N2 26_566 25_556 62.79(8) ?
    O1 Ga2 N2 27_456 25_556 67.00(7) ?
    O1 Ga2 N2 25_556 25_556 146.77(8) ?
    O1 Ga2 N2 2 25_556 117.21(8) ?
    O1 Ga2 N2 3_665 25_556 113.00(7) ?
    O1 Ga2 N2 1_565 25_556 33.23(8) ?
    O1 Ga2 N2 26_566 1_565 117.21(8) ?
    O1 Ga2 N2 27_456 1_565 113.00(7) ?
    O1 Ga2 N2 25_556 1_565 33.23(8) ?
    O1 Ga2 N2 2 1_565 62.79(8) ?
    O1 Ga2 N2 3_665 1_565 66.99(7) ?
    O1 Ga2 N2 1_565 1_565 146.77(8) ?
    N2 Ga2 N2 25_556 1_565 180.0 ?
    O1 Ga2 N2 26_566 . 33.23(8) ?
    O1 Ga2 N2 27_456 . 117.21(8) ?
    O1 Ga2 N2 25_556 . 113.01(8) ?
    O1 Ga2 N2 2 . 146.77(8) ?
    O1 Ga2 N2 3_665 . 62.79(8) ?
    O1 Ga2 N2 1_565 . 67.00(8) ?
    N2 Ga2 N2 25_556 . 60.005(2) ?
    N2 Ga2 N2 1_565 . 119.995(2) ?
    O1 Ga2 N2 26_566 1_665 113.01(7) ?
    O1 Ga2 N2 27_456 1_665 33.23(8) ?
    O1 Ga2 N2 25_556 1_665 117.21(8) ?
    O1 Ga2 N2 2 1_665 66.99(7) ?
    O1 Ga2 N2 3_665 1_665 146.77(8) ?
    O1 Ga2 N2 1_565 1_665 62.79(8) ?
    N2 Ga2 N2 25_556 1_665 60.005(2) ?
    N2 Ga2 N2 1_565 1_665 119.995(2) ?
    N2 Ga2 N2 . 1_665 119.995(2) ?
    O1 Ga2 N2 26_566 25_456 66.99(7) ?
    O1 Ga2 N2 27_456 25_456 146.77(8) ?
    O1 Ga2 N2 25_556 25_456 62.79(8) ?
    O1 Ga2 N2 2 25_456 113.00(7) ?
    O1 Ga2 N2 3_665 25_456 33.23(8) ?
    O1 Ga2 N2 1_565 25_456 117.21(8) ?
    N2 Ga2 N2 25_556 25_456 119.995(2) ?
    N2 Ga2 N2 1_565 25_456 60.005(2) ?
    N2 Ga2 N2 . 25_456 60.005(2) ?
    N2 Ga2 N2 1_665 25_456 180.0 ?
    O1 Ga2 N2 26_566 25_566 146.77(8) ?
    O1 Ga2 N2 27_456 25_566 62.79(8) ?
    O1 Ga2 N2 25_556 25_566 66.99(8) ?
    O1 Ga2 N2 2 25_566 33.23(8) ?
    O1 Ga2 N2 3_665 25_566 117.21(8) ?
    O1 Ga2 N2 1_565 25_566 113.00(8) ?
    N2 Ga2 N2 25_556 25_566 119.995(2) ?
    N2 Ga2 N2 1_565 25_566 60.005(2) ?
    N2 Ga2 N2 . 25_566 180.0 ?
    N2 Ga2 N2 1_665 25_566 60.005(2) ?
    N2 Ga2 N2 25_456 25_566 119.994(2) ?
    O1 As O2 1_455 . 118.81(9) ?
    O1 As O4 1_455 6_556 105.46(9) ?
    O2 As O4 . 6_556 115.11(9) ?
    O1 As O3 1_455 . 107.12(11) ?
    O2 As O3 . . 103.09(10) ?
    O4 As O3 6_556 . 106.35(9) ?
    O1 As N2 1_455 25_446 64.22(8) ?
    O2 As N2 . 25_446 173.25(6) ?
    O4 As N2 6_556 25_446 68.25(8) ?
    O3 As N2 . 25_446 70.17(8) ?
    O1 As N1 1_455 . 142.98(8) ?
    O2 As N1 . . 56.21(6) ?
    O4 As N1 6_556 . 108.99(6) ?
    O3 As N1 . . 50.09(8) ?
    N2 As N1 25_446 . 117.48(2) ?
    O1 As N2 1_455 . 81.32(10) ?
    O2 As N2 . . 99.84(7) ?
    O4 As N2 6_556 . 133.25(6) ?
    O3 As N2 . . 32.26(8) ?
    N2 As N2 25_446 . 74.310(11) ?
    N1 As N2 . . 65.36(6) ?
    O1 As N1 1_455 1_445 88.02(8) ?
    O2 As N1 . 1_445 94.12(6) ?
    O4 As N1 6_556 1_445 40.77(6) ?
    O3 As N1 . 1_445 147.10(7) ?
    N2 As N1 25_446 1_445 92.00(3) ?
    N1 As N1 . 1_445 127.434(12) ?
    N2 As N1 . 1_445 165.32(5) ?
    O1 As N2 1_455 1_445 43.28(9) ?
    O2 As N2 . 1_445 127.15(7) ?
    O4 As N2 6_556 1_445 63.82(7) ?
    O3 As N2 . 1_445 128.79(9) ?
    N2 As N2 25_446 1_445 59.42(2) ?
    N1 As N2 . 1_445 172.65(3) ?
    N2 As N2 . 1_445 117.94(11) ?
    N1 As N2 1_445 1_445 48.43(5) ?
    As O1 Ga2 1_655 1_545 137.99(11) ?
    As O1 N2 1_655 25_546 89.57(11) ?
    Ga2 O1 N2 1_545 25_546 128.22(11) ?
    As O1 N2 1_655 1_655 76.36(10) ?
    Ga2 O1 N2 1_545 1_655 93.37(8) ?
    N2 O1 N2 25_546 1_655 76.98(4) ?
    As O1 N2 1_655 1_545 121.95(10) ?
    Ga2 O1 N2 1_545 1_545 89.12(8) ?
    N2 O1 N2 25_546 1_545 74.93(4) ?
    N2 O1 N2 1_655 1_545 145.93(11) ?
    As O2 Ga1 . 1_445 121.85(9) ?
    As O2 N1 . . 99.43(7) ?
    Ga1 O2 N1 1_445 . 128.79(7) ?
    As O2 N2 . . 60.17(5) ?
    Ga1 O2 N2 1_445 . 163.08(8) ?
    N1 O2 N2 . . 63.03(5) ?
    As O3 N2 . . 129.17(11) ?
    As O3 N1 . . 105.03(9) ?
    N2 O3 N1 . . 93.77(9) ?
    As O3 N2 . 25_446 82.43(8) ?
    N2 O3 N2 . 25_446 96.22(6) ?
    N1 O3 N2 . 25_446 159.27(9) ?
    As O3 H3 . . 102(4) ?
    N2 O3 H3 . . 125(4) ?
    N1 O3 H3 . . 91(3) ?
    N2 O3 H3 25_446 . 69(3) ?
    As O4 Ga1 6_556 1_545 130.02(10) ?
    As O4 N2 6_556 34_545 85.25(7) ?
    Ga1 O4 N2 1_545 34_545 100.62(8) ?
    As O4 N1 6_556 1_655 124.11(7) ?
    Ga1 O4 N1 1_545 1_655 96.68(6) ?
    N2 O4 N1 34_545 1_655 118.40(4) ?
    As O4 N1 6_556 . 51.75(5) ?
    Ga1 O4 N1 1_545 . 79.17(5) ?
    N2 O4 N1 34_545 . 104.63(4) ?
    N1 O4 N1 1_655 . 136.70(4) ?
    As O4 N2 6_556 4_656 98.66(7) ?
    Ga1 O4 N2 1_545 4_656 129.48(6) ?
    N2 O4 N2 34_545 4_656 66.70(3) ?
    N1 O4 N2 1_655 4_656 57.01(5) ?
    N1 O4 N2 . 4_656 150.37(5) ?
loop_
    _geom_hbond_atom_site_label_D
    _geom_hbond_atom_site_label_H
    _geom_hbond_atom_site_label_A
    _geom_hbond_site_symmetry_A
    _geom_hbond_distance_DH
    _geom_hbond_distance_HA
    _geom_hbond_distance_DA
    _geom_hbond_angle_DHA
    O3 H3 O4 4_546 0.87(3) 1.74(3) 2.610(3) 172(6)
_shelx_space_group_comment
;
The symmetry employed for this shelxl refinement is uniquely defined
by the following loop, which should always be used as a source of
symmetry information in preference to the above space-group names.
They are only intended as comments.
;
_shelx_estimated_absorpt_T_min     0.427
_shelx_estimated_absorpt_T_max     0.700
_shelx_hkl_file
;
   0   0   6   -0.10    0.10   1
   0   0  -6    0.00    0.10   1
   0   0   9    0.30    0.10   1
   0   0  -9   -0.10    0.10   1
   0   0  12  661.50   11.10   1
   0   0 -12  640.90   10.80   1
   0   0  15    0.30    0.30   1
   0   0 -15    0.40    0.30   1
   0   0  18  397.90    7.00   1
   0   0 -18  359.10    6.40   1
   0   0  21    0.40    0.40   1
   0   0 -21   -0.40    0.40   1
   0   0  24 1255.00   21.10   1
   0   0 -24 1151.50   19.50   1
   0   0  27   -0.20    0.50   1
   0   0 -27    0.30    0.60   1
   0   0 -30  596.80   10.60   1
   0   0  33    0.30    0.60   1
   0   0 -33    0.60    0.50   1
   0   0  36   55.30    2.30   1
   0   0 -36   56.60    1.70   1
   0   0  39   -0.30    0.70   1
   0   0 -39    0.10    0.70   1
   0   0  42  538.60   11.10   1
   0   0 -42  547.60    9.90   1
   0   0  45    0.80    0.80   1
   0   0 -45    0.00    0.70   1
   0   0  48  379.50    8.60   1
   0   0 -48  364.10    7.20   1
   0   0  51    0.00    0.90   1
   0   0 -51   -0.40    0.80   1
   0   0  54  255.70    6.60   1
   0   0 -54  265.70    6.70   1
   0   0  57    1.40    1.10   1
   0   0 -57    0.70    0.90   1
   0   0  60   62.10    4.80   1
   0   0 -60   59.10    2.40   1
   0   0  63    0.80    2.40   1
   0   0 -63   -0.10    1.10   1
   0   0  66  289.50    9.10   1
   0   0 -66  270.70   10.20   1
   0   0  69    0.90    1.20   1
   0   0 -69   -2.10    1.70   1
   0   0  72   19.00    2.40   1
   0   0  75   -1.20    1.70   1
   0   0  78   87.20    6.00   1
   0   0  81   -9.30    4.40   1
   1   0 -80   -2.60    4.00   1
  -1   0  80    1.80    1.70   1
   1   0 -77    0.40    2.00   1
  -1   0  77    1.10    1.30   1
   1   0 -74   12.60    2.20   1
  -1   0  74   10.90    1.30   1
   1   0 -71   -1.60    1.10   1
  -1   0  71    0.30    1.00   1
   1   0 -68   88.80    3.60   1
  -1   0  68   86.30    2.50   1
   1   0 -65   -0.90    0.80   1
  -1   0  65   -0.70    0.70   1
   1   0 -62   -1.20    0.70   1
  -1   0  62   -0.60    0.70   1
   1   0 -59    0.20    0.60   1
  -1   0  59   -0.30    0.80   1
   1   0 -56   16.40    0.90   1
  -1   0  56   17.70    1.00   1
   1   0 -53    0.40    0.60   1
  -1   0  53    0.40    0.50   1
   1   0 -50    3.90    0.60   1
  -1   0  50    3.60    0.60   1
   1   0 -47    0.30    0.50   1
  -1   0  47   -0.20    0.50   1
   1   0 -44  364.20    4.50   1
  -1   0  44  373.50    6.00   1
   1   0 -41    1.30    0.40   1
  -1   0  41    0.10    0.50   1
   1   0 -38   16.80    0.60   1
  -1   0  38   14.30    0.70   1
   1   0 -35    0.40    0.30   1
  -1   0  35   -0.30    0.50   1
   1   0 -32   20.40    0.50   1
  -1   0  32   20.50    0.60   1
   1   0 -29    0.40    0.10   1
  -1   0  29    0.40    0.20   1
   1   0 -26   34.80    0.50   1
  -1   0  26   35.40    0.60   1
   1   0 -23    0.20    0.10   1
  -1   0  23    0.10    0.10   1
   1   0 -20   70.00    0.80   1
  -1   0  20   72.70    0.70   1
   1   0 -17    0.70    0.10   1
  -1   0  17    0.40    0.10   1
   1   0 -14    2.70    0.10   1
  -1   0  14    2.70    0.10   1
   1   0 -11    0.40    0.10   1
  -1   0  11    0.40    0.10   1
   1   0  -8    2.60    0.10   1
  -1   0   8    2.60    0.10   1
   1   0  -5    0.50    0.10   1
  -1   0   5    0.40    0.10   1
   1   0  -2  820.10    7.10   1
  -1   0   2  842.70    9.50   1
   1   0   1    0.10    0.00   1
  -1   0  -1    0.00    0.10   1
   1   0   4   16.20    0.20   1
  -1   0  -4   16.40    0.20   1
   1   0   7    0.20    0.10   1
  -1   0  -7    0.00    0.10   1
   1   0  10   57.50    0.60   1
  -1   0 -10   56.40    0.60   1
   1   0  13    0.60    0.10   1
  -1   0 -13    0.30    0.10   1
   1   0  16   26.50    0.40   1
  -1   0 -16   26.50    0.40   1
   1   0  19    0.40    0.10   1
  -1   0 -19    0.20    0.10   1
   1   0  22   52.40    0.60   1
  -1   0 -22   52.30    0.60   1
   1   0  25    0.10    0.10   1
  -1   0 -25    0.30    0.10   1
   1   0  28   94.80    1.60   1
  -1   0 -28   93.90    1.10   1
   1   0  31    0.30    0.10   1
  -1   0 -31    0.00    0.20   1
   1   0  34   88.20    1.70   1
  -1   0 -34   85.00    1.20   1
   1   0  37    0.00    0.50   1
  -1   0 -37    0.30    0.40   1
   1   0  40    1.30    0.50   1
  -1   0 -40    0.80    0.40   1
   1   0  43    0.40    0.60   1
  -1   0 -43    0.20    0.40   1
   1   0  46  331.80    5.00   1
  -1   0 -46  328.10    3.80   1
   1   0  49   -0.40    0.60   1
  -1   0 -49    0.10    0.50   1
   1   0  52  104.50    2.10   1
  -1   0 -52  100.20    2.10   1
   1   0  55    0.10    0.70   1
  -1   0 -55   -0.20    0.60   1
   1   0  58   99.10    2.60   1
  -1   0 -58   98.30    2.30   1
   1   0  61   -1.00    0.70   1
  -1   0 -61    0.30    0.80   1
   1   0  64   13.50    1.00   1
  -1   0 -64   14.60    1.20   1
   1   0  67   -0.60    0.80   1
  -1   0 -67   -0.30    1.00   1
   1   0  70    5.00    1.00   1
  -1   0 -70    6.30    1.20   1
   1   0  73    1.20    1.00   1
  -1   0 -73    1.10    1.00   1
   1   0  76   21.80    2.40   1
  -1   0 -76   23.00    2.10   1
   1   0  79   -3.80    2.10   1
  -1   0 -79    0.60    2.80   1
   2  -1 -78   45.00    3.60   1
  -2   1  78   50.60    3.10   1
   2  -1 -75    0.40    1.50   1
  -2   1  75    2.70    1.40   1
   2  -1 -72   19.60    1.70   1
  -2   1  72   19.00    1.60   1
   2  -1 -69   71.70    2.50   1
  -2   1  69   75.20    2.30   1
   2  -1 -66    6.90    1.10   1
  -2   1  66    6.30    1.10   1
   2  -1 -63   23.70    1.30   1
  -2   1  63   25.40    1.60   1
   2  -1 -60   11.20    1.00   1
  -2   1  60    9.80    0.90   1
   2  -1 -57   94.90    2.30   1
  -2   1  57   94.20    2.30   1
   2  -1 -54   94.30    2.20   1
  -2   1  54   92.70    2.20   1
   2  -1 -51  129.10    2.60   1
  -2   1  51  126.80    2.80   1
   2  -1 -48   27.60    1.00   1
  -2   1  48   27.70    1.30   1
   2  -1 -45   47.30    1.20   1
  -2   1  45   43.70    1.40   1
   2  -1 -42   82.40    1.40   1
  -2   1  42   82.70    1.50   1
   2  -1 -39  352.60    3.90   1
  -2   1  39  352.80    4.80   1
   2  -1 -36  375.70    3.90   1
  -2   1  36  385.20    4.50   1
   2  -1 -33    0.50    0.20   1
  -2   1  33   -0.30    0.20   1
   2  -1 -30   49.20    0.70   1
  -2   1  30   49.00    0.80   1
   2  -1 -27  457.50    4.00   1
  -2   1  27  461.10    4.30   1
   2  -1 -24   31.40    0.50   1
  -2   1  24   32.00    0.40   1
   2  -1 -21   60.90    0.70   1
  -2   1  21   61.60    0.60   1
   2  -1 -18  101.20    1.00   1
  -2   1  18  104.10    0.90   1
   2  -1 -15  515.40    4.40   1
  -2   1  15  530.10    4.20   1
   2  -1 -12 1563.60   11.50   1
  -2   1  12 1585.20   12.30   1
   2  -1  -9  266.80    2.30   1
  -2   1   9  273.70    2.40   1
   2  -1  -6    9.10    0.20   1
  -2   1   6    9.10    0.20   1
   2  -1  -3  555.30    5.10   1
  -2   1   3  558.90    5.20   1
   2  -1   0   34.50    0.50   1
  -2   1   0   34.70    0.50   1
   2  -1   3  553.40    5.30   1
  -2   1  -3  555.50    4.60   1
   2  -1   6    9.20    0.20   1
  -2   1  -6    9.30    0.20   1
   2  -1   9  272.90    2.20   1
  -2   1  -9  267.30    2.40   1
   2  -1  12 1587.80   11.60   1
  -2   1 -12 1587.70   12.30   1
   2  -1  15  523.60    3.80   1
  -2   1 -15  517.30    4.40   1
   2  -1  18  102.90    0.90   1
  -2   1 -18  101.50    1.10   1
   2  -1  21   60.10    0.60   1
  -2   1 -21   61.00    0.70   1
   2  -1  24   31.40    0.40   1
  -2   1 -24   31.10    0.50   1
   2  -1  27  457.90    4.00   1
  -2   1 -27  441.30    4.30   1
   2  -1  30   48.10    0.70   1
  -2   1 -30   47.90    0.70   1
   2  -1  33    0.00    0.20   1
  -2   1 -33    0.40    0.20   1
   2  -1  36  384.50    4.20   1
  -2   1 -36  381.70    3.80   1
   2  -1  39  351.30    4.30   1
  -2   1 -39  354.90    3.40   1
   2  -1  42   77.30    1.70   1
  -2   1 -42   85.40    1.50   1
   2  -1  45   45.20    1.30   1
  -2   1 -45   47.20    1.20   1
   2  -1  48   27.60    1.10   1
  -2   1 -48   29.50    1.10   1
   2  -1  51  126.00    2.70   1
  -2   1 -51  129.00    2.80   1
   2  -1  54   93.50    2.80   1
  -2   1 -54   95.70    2.30   1
   2  -1  57   86.40    2.60   1
  -2   1 -57   93.70    2.30   1
   2  -1  60   10.70    1.00   1
  -2   1 -60   10.60    1.10   1
   2  -1  63   21.00    1.40   1
  -2   1 -63   23.40    1.40   1
   2  -1  66    7.90    1.10   1
  -2   1 -66    8.20    1.10   1
   2  -1  69   76.10    2.60   1
  -2   1 -69   77.40    2.70   1
   2  -1  72   19.90    1.70   1
  -2   1 -72   24.80    2.20   1
   2  -1  75    2.90    1.40   1
  -2   1 -75    2.70    1.60   1
   2  -1  78   52.00    3.00   1
  -2   1 -78   51.80    3.30   1
   2   0 -79   -1.10    2.30   1
  -2   0  79   -3.80    2.00   1
   2   0 -76   20.90    2.50   1
  -2   0  76   19.40    2.00   1
   2   0 -73   -1.80    1.40   1
  -2   0  73    2.10    1.40   1
   2   0 -70  196.50    6.10   1
  -2   0  70  195.60    4.90   1
   2   0 -67   -1.90    1.30   1
  -2   0  67   -0.70    1.10   1
   2   0 -64  123.00    3.40   1
  -2   0  64  126.20    3.00   1
   2   0 -61    0.00    0.90   1
  -2   0  61   -1.20    0.80   1
   2   0 -58   30.20    1.30   1
  -2   0  58   28.40    1.30   1
   2   0 -55   -0.50    0.60   1
  -2   0  55   -0.20    0.70   1
   2   0 -52   97.40    2.20   1
  -2   0  52   90.70    2.80   1
   2   0 -49   -0.80    0.60   1
  -2   0  49    0.20    0.60   1
   2   0 -46   98.30    1.90   1
  -2   0  46   93.50    2.10   1
   2   0 -43    0.40    0.20   1
  -2   0  43    0.20    0.30   1
   2   0 -40  459.10    4.20   1
  -2   0  40  462.20    5.20   1
   2   0 -37    0.30    0.20   1
  -2   0  37    0.40    0.30   1
   2   0 -34  104.50    1.30   1
  -2   0  34  103.80    1.30   1
   2   0 -31   -0.20    0.20   1
  -2   0  31   -0.20    0.20   1
   2   0 -28  350.60    3.20   1
  -2   0  28  349.20    3.40   1
   2   0 -25    0.00    0.20   1
  -2   0  25    0.30    0.20   1
   2   0 -22  159.70    1.70   1
  -2   0  22  164.80    1.40   1
   2   0 -19    0.00    0.10   1
  -2   0  19    0.20    0.10   1
   2   0 -16  686.90    5.70   1
  -2   0  16  708.80    5.50   1
   2   0 -13    0.10    0.10   1
  -2   0  13    0.10    0.10   1
   2   0 -10 1197.30    9.70   1
  -2   0  10 1243.00    9.20   1
   2   0  -7    0.40    0.10   1
  -2   0   7    0.40    0.10   1
   2   0  -4  195.50    1.90   1
  -2   0   4  200.90    1.90   1
   2   0  -1    0.10    0.10   1
  -2   0   1    0.90    0.10   1
   2   0   2  157.20    1.60   1
  -2   0  -2  157.50    1.60   1
   2   0   5    0.10    0.10   1
  -2   0  -5    0.20    0.10   1
   2   0   8   60.90    0.70   1
  -2   0  -8   61.50    0.70   1
   2   0  11    0.30    0.10   1
  -2   0 -11    0.30    0.10   1
   2   0  14  285.60    2.50   1
  -2   0 -14  283.20    2.60   1
   2   0  17    0.30    0.10   1
  -2   0 -17   -0.10    0.10   1
   2   0  20    3.70    0.20   1
  -2   0 -20    3.50    0.20   1
   2   0  23    0.20    0.10   1
  -2   0 -23    0.10    0.20   1
   2   0  26  136.50    1.40   1
  -2   0 -26  135.70    1.50   1
   2   0  29    0.10    0.20   1
  -2   0 -29    0.20    0.20   1
   2   0  32  443.90    4.90   1
  -2   0 -32  450.30    4.60   1
   2   0  35    0.50    0.20   1
  -2   0 -35    0.50    0.20   1
   2   0  38  141.40    1.90   1
  -2   0 -38  145.40    1.60   1
   2   0  41   -0.20    0.20   1
  -2   0 -41    0.20    0.20   1
   2   0  44    7.90    0.50   1
  -2   0 -44    8.20    0.50   1
   2   0  47    0.40    0.50   1
  -2   0 -47   -0.20    0.50   1
   2   0  50   39.30    1.30   1
  -2   0 -50   40.90    1.50   1
   2   0  53   -0.40    0.70   1
  -2   0 -53    0.50    0.70   1
   2   0  56  265.70    5.60   1
  -2   0 -56  253.60    4.50   1
   2   0  59   -1.50    0.80   1
  -2   0 -59   -1.20    0.80   1
   2   0  62   -0.10    0.70   1
  -2   0 -62   -0.10    0.90   1
   2   0  65    0.10    0.90   1
  -2   0 -65    0.10    0.90   1
   2   0  68   12.40    1.30   1
  -2   0 -68   11.50    1.40   1
   2   0  71   -1.80    1.20   1
  -2   0 -71   -2.90    1.10   1
   2   0  74    2.60    1.50   1
  -2   0 -74    2.90    1.30   1
   2   0  77    2.40    1.50   1
  -2   0 -77    0.30    1.40   1
   2   0  80  215.00    9.20   1
  -2   0 -80  256.60   12.50   1
   3  -2 -79   23.50    3.90   1
  -3   2  79   31.80    3.30   1
   3  -2 -76   -1.60    1.50   1
  -3   2  76    2.70    2.20   1
   3  -2 -73    4.10    1.20   1
  -3   2  73    4.10    1.30   1
   3  -2 -70    9.30    1.50   1
  -3   2  70   12.50    1.40   1
   3  -2 -67   54.80    2.10   1
  -3   2  67   52.30    2.00   1
   3  -2 -64   11.50    1.20   1
  -3   2  64   11.30    1.10   1
   3  -2 -61   18.80    1.20   1
  -3   2  61   17.40    1.10   1
   3  -2 -58   88.30    2.30   1
  -3   2  58   80.30    3.50   1
   3  -2 -55   72.30    2.00   1
  -3   2  55   68.10    3.10   1
   3  -2 -52    3.90    0.90   1
  -3   2  52    4.10    0.70   1
   3  -2 -49   92.90    2.30   1
  -3   2  49   86.90    2.30   1
   3  -2 -46   17.10    0.60   1
  -3   2  46   15.20    0.70   1
   3  -2 -43   47.30    0.80   1
  -3   2  43   45.40    0.90   1
   3  -2 -40    0.60    0.30   1
  -3   2  40    0.40    0.30   1
   3  -2 -37  211.30    2.40   1
  -3   2  37  207.90    2.50   1
   3  -2 -34  603.00    5.80   1
  -3   2  34  605.90    6.30   1
   3  -2 -31   19.30    0.50   1
  -3   2  31   17.50    0.50   1
   3  -2 -28  170.60    1.90   1
  -3   2  28  171.70    2.00   1
   3  -2 -25  285.50    2.90   1
  -3   2  25  291.10    2.70   1
   3  -2 -22  191.80    2.00   1
  -3   2  22  196.30    1.80   1
   3  -2 -19    1.00    0.20   1
  -3   2  19    0.80    0.20   1
   3  -2 -16   31.20    0.50   1
  -3   2  16   33.00    0.50   1
   3  -2 -13  323.40    2.70   1
  -3   2  13  332.10    3.00   1
   3  -2 -10   33.20    0.40   1
  -3   2  10   34.10    0.50   1
   3  -2  -7  178.30    1.90   1
  -3   2   7  180.50    2.00   1
   3  -2  -4  144.90    1.60   1
  -3   2   4  147.40    1.50   1
   3  -2  -1  102.90    1.20   1
  -3   2   1  102.40    1.10   1
   3  -2   2   14.40    0.40   1
  -3   2  -2   13.90    0.30   1
   3  -2   5  293.00    2.60   1
  -3   2  -5  292.90    2.80   1
   3  -2   8  233.50    2.10   1
  -3   2  -8  226.00    2.10   1
   3  -2  11    0.80    0.20   1
  -3   2 -11    1.10    0.20   1
   3  -2  14   99.00    1.00   1
  -3   2 -14   95.50    1.10   1
   3  -2  17  128.70    1.20   1
  -3   2 -17  128.60    1.30   1
   3  -2  20    1.30    0.10   1
  -3   2 -20    1.20    0.20   1
   3  -2  23    0.10    0.10   1
  -3   2 -23    0.30    0.20   1
   3  -2  26   57.70    0.80   1
  -3   2 -26   59.70    0.80   1
   3  -2  29  189.70    2.20   1
  -3   2 -29  190.70    2.00   1
   3  -2  32  159.30    1.90   1
  -3   2 -32  164.10    1.90   1
   3  -2  35    5.20    0.30   1
  -3   2 -35    6.50    0.30   1
   3  -2  38   13.40    0.40   1
  -3   2 -38   15.20    0.50   1
   3  -2  41  215.20    2.50   1
  -3   2 -41  212.80    2.60   1
   3  -2  44    0.20    0.30   1
  -3   2 -44    0.00    0.30   1
   3  -2  47   50.00    1.10   1
  -3   2 -47   50.70    1.20   1
   3  -2  50    4.00    0.80   1
  -3   2 -50    5.10    0.70   1
   3  -2  53   77.30    2.00   1
  -3   2 -53   78.50    2.20   1
   3  -2  56   84.00    2.40   1
  -3   2 -56   89.20    2.70   1
   3  -2  59   65.40    2.40   1
  -3   2 -59   66.90    2.40   1
   3  -2  62   48.80    2.60   1
  -3   2 -62   48.80    2.20   1
   3  -2  65   15.10    2.30   1
  -3   2 -65   15.40    1.50   1
   3  -2  68   96.10    3.40   1
  -3   2 -68   93.80    3.40   1
   3  -2  71   54.50    3.20   1
  -3   2 -71   59.30    2.90   1
   3  -2  74    1.60    1.50   1
  -3   2 -74    0.90    1.30   1
   3  -2  77    2.10    1.60   1
  -3   2 -77    3.60    1.80   1
   3  -1 -77    1.30    1.90   1
  -3   1  77    1.00    2.20   1
   3  -1 -74    0.50    1.40   1
  -3   1  74    3.20    1.70   1
   3  -1 -71   56.90    2.60   1
  -3   1  71   55.40    2.70   1
   3  -1 -68   90.30    2.90   1
  -3   1  68   95.20    2.90   1
   3  -1 -65   16.60    1.40   1
  -3   1  65   16.40    1.50   1
   3  -1 -62   48.80    2.00   1
  -3   1  62   46.30    2.20   1
   3  -1 -59   70.50    2.20   1
  -3   1  59   63.30    2.30   1
   3  -1 -56   93.60    2.30   1
  -3   1  56   86.20    2.20   1
   3  -1 -53   79.30    2.10   1
  -3   1  53   78.40    2.00   1
   3  -1 -50    6.30    0.80   1
  -3   1  50    4.60    0.90   1
   3  -1 -47   50.60    1.10   1
  -3   1  47   48.90    1.30   1
   3  -1 -44   -0.30    0.20   1
  -3   1  44    0.80    0.50   1
   3  -1 -41  217.40    2.30   1
  -3   1  41  214.30    2.90   1
   3  -1 -38   14.30    0.40   1
  -3   1  38   13.00    0.50   1
   3  -1 -35    6.20    0.30   1
  -3   1  35    6.30    0.40   1
   3  -1 -32  162.90    1.70   1
  -3   1  32  163.10    2.00   1
   3  -1 -29  192.70    1.90   1
  -3   1  29  193.70    2.30   1
   3  -1 -26   60.70    0.80   1
  -3   1  26   59.20    0.80   1
   3  -1 -23    0.00    0.20   1
  -3   1  23    0.10    0.20   1
   3  -1 -20    1.20    0.20   1
  -3   1  20    1.40    0.20   1
   3  -1 -17  126.80    1.10   1
  -3   1  17  128.80    1.30   1
   3  -1 -14   95.80    1.00   1
  -3   1  14   98.90    1.00   1
   3  -1 -11    1.00    0.20   1
  -3   1  11    1.30    0.20   1
   3  -1  -8  226.10    2.10   1
  -3   1   8  230.00    2.20   1
   3  -1  -5  287.60    2.90   1
  -3   1   5  292.80    2.70   1
   3  -1  -2   13.40    0.30   1
  -3   1   2   14.30    0.30   1
   3  -1   1  101.70    1.20   1
  -3   1  -1  103.30    1.10   1
   3  -1   4  148.20    1.60   1
  -3   1  -4  146.70    1.50   1
   3  -1   7  181.30    1.90   1
  -3   1  -7  179.10    1.70   1
   3  -1  10   33.70    0.50   1
  -3   1 -10   32.50    0.50   1
   3  -1  13  336.60    2.90   1
  -3   1 -13  328.90    3.00   1
   3  -1  16   32.20    0.40   1
  -3   1 -16   31.40    0.40   1
   3  -1  19    1.00    0.10   1
  -3   1 -19    0.80    0.20   1
   3  -1  22  195.90    1.80   1
  -3   1 -22  193.10    2.20   1
   3  -1  25  291.20    2.70   1
  -3   1 -25  282.40    3.00   1
   3  -1  28  170.10    1.90   1
  -3   1 -28  171.00    2.00   1
   3  -1  31   17.20    0.40   1
  -3   1 -31   18.90    0.50   1
   3  -1  34  598.50    5.90   1
  -3   1 -34  607.80    5.90   1
   3  -1  37  206.70    2.50   1
  -3   1 -37  208.90    2.30   1
   3  -1  40    0.70    0.30   1
  -3   1 -40    0.70    0.30   1
   3  -1  43   44.50    0.90   1
  -3   1 -43   44.90    0.80   1
   3  -1  46   14.70    0.60   1
  -3   1 -46   15.10    0.60   1
   3  -1  49   92.00    2.30   1
  -3   1 -49   91.30    2.30   1
   3  -1  52    2.00    0.70   1
  -3   1 -52    3.50    0.70   1
   3  -1  55   65.90    2.20   1
  -3   1 -55   73.60    2.00   1
   3  -1  58   81.40    2.60   1
  -3   1 -58   79.90    2.20   1
   3  -1  61   19.40    1.50   1
  -3   1 -61   18.40    1.40   1
   3  -1  64   18.40    1.80   1
  -3   1 -64   13.00    1.50   1
   3  -1  67   53.20    2.80   1
  -3   1 -67   49.50    2.40   1
   3  -1  70   13.90    1.60   1
  -3   1 -70   14.70    1.60   1
   3  -1  73    3.70    1.40   1
  -3   1 -73    2.20    1.60   1
   3  -1  76    2.10    1.90   1
  -3   1 -76    5.70    2.10   1
   3  -1  79   25.20    2.40   1
  -3   1 -79   27.70    5.10   1
   3   0 -78    2.60    4.30   1
  -3   0  78    2.10    1.90   1
   3   0 -75    1.50    1.80   1
  -3   0  75    2.20    1.90   1
   3   0 -72   10.20    2.00   1
  -3   0  72   10.80    1.90   1
   3   0 -69   -1.60    1.30   1
  -3   0  69   -0.40    1.70   1
   3   0 -66  122.20    3.80   1
  -3   0  66  126.80    4.60   1
   3   0 -63   -1.80    0.90   1
  -3   0  63    2.00    1.50   1
   3   0 -60    4.70    1.00   1
  -3   0  60    3.60    1.00   1
   3   0 -57    0.40    0.90   1
  -3   0  57   -0.90    0.80   1
   3   0 -54   25.10    1.40   1
  -3   0  54   24.30    1.20   1
   3   0 -51    0.50    0.80   1
  -3   0  51    0.00    0.60   1
   3   0 -48  101.60    1.90   1
  -3   0  48   96.60    2.00   1
   3   0 -45    0.30    0.40   1
  -3   0  45    0.60    0.40   1
   3   0 -42   31.20    0.70   1
  -3   0  42   28.10    0.70   1
   3   0 -39    0.50    0.30   1
  -3   0  39    0.20    0.30   1
   3   0 -36   15.20    0.50   1
  -3   0  36   14.10    0.50   1
   3   0 -33    0.00    0.30   1
  -3   0  33   -0.20    0.30   1
   3   0 -30   37.60    0.70   1
  -3   0  30   36.80    0.70   1
   3   0 -27    0.10    0.20   1
  -3   0  27    0.20    0.20   1
   3   0 -24 1174.30   10.00   1
  -3   0  24 1180.90   10.10   1
   3   0 -21    0.20    0.20   1
  -3   0  21    0.60    0.20   1
   3   0 -18   21.80    0.40   1
  -3   0  18   22.60    0.40   1
   3   0 -15    0.00    0.10   1
  -3   0  15   -0.20    0.10   1
   3   0 -12  528.90    4.70   1
  -3   0  12  545.00    4.30   1
   3   0  -9   -0.30    0.10   1
  -3   0   9    0.00    0.10   1
   3   0  -6   31.20    0.50   1
  -3   0   6   31.50    0.50   1
   3   0  -3    0.00    0.20   1
  -3   0   3    0.00    0.20   1
   3   0   0  456.10    4.40   1
  -3   0   0  461.40    4.20   1
   3   0   3    0.40    0.10   1
  -3   0  -3    0.10    0.20   1
   3   0   6   22.70    0.40   1
  -3   0  -6   22.60    0.40   1
   3   0   9    0.20    0.20   1
  -3   0  -9    0.10    0.10   1
   3   0  12   21.50    0.40   1
  -3   0 -12   22.20    0.30   1
   3   0  15    0.50    0.20   1
  -3   0 -15    0.20    0.20   1
   3   0  18   23.30    0.40   1
  -3   0 -18   23.20    0.50   1
   3   0  21    0.20    0.20   1
  -3   0 -21    0.20    0.20   1
   3   0  24  621.70    5.60   1
  -3   0 -24  606.90    5.80   1
   3   0  27    0.70    0.20   1
  -3   0 -27    0.20    0.30   1
   3   0  30  166.80    2.00   1
  -3   0 -30  167.90    1.90   1
   3   0  33    0.00    0.20   1
  -3   0 -33    0.30    0.30   1
   3   0  36  356.00    3.60   1
  -3   0 -36  359.10    3.70   1
   3   0  39    0.30    0.20   1
  -3   0 -39    0.30    0.30   1
   3   0  42  100.60    1.50   1
  -3   0 -42  104.10    1.60   1
   3   0  45    0.00    0.30   1
  -3   0 -45    0.50    0.40   1
   3   0  48    7.20    0.50   1
  -3   0 -48    7.90    0.50   1
   3   0  51    1.20    0.90   1
  -3   0 -51   -0.10    0.70   1
   3   0  54   43.60    1.90   1
  -3   0 -54   45.30    1.70   1
   3   0  57   -0.10    0.70   1
  -3   0 -57   -1.50    0.80   1
   3   0  60   51.30    2.20   1
  -3   0 -60   53.40    2.00   1
   3   0  63   -0.70    1.40   1
  -3   0 -63    0.90    1.00   1
   3   0  66   30.40    2.20   1
  -3   0 -66   31.80    1.80   1
   3   0  69    1.40    1.20   1
  -3   0 -69   -2.50    1.20   1
   3   0  72   13.40    1.60   1
  -3   0 -72   14.80    1.70   1
   3   0  75   -0.10    1.50   1
  -3   0 -75   -1.00    1.30   1
   3   0  78   16.80    2.60   1
  -3   0 -78   15.70    2.40   1
   4  -3 -74   25.20    2.00   1
  -4   3  74   22.90    2.20   1
   4  -3 -71   21.80    1.90   1
  -4   3  71   21.90    1.90   1
   4  -3 -68  149.60    4.40   1
  -4   3  68  148.50    4.70   1
   4  -3 -65   97.80    3.00   1
  -4   3  65   88.90    3.60   1
   4  -3 -62    1.70    0.90   1
  -4   3  62    2.00    1.40   1
   4  -3 -59    7.00    1.00   1
  -4   3  59    7.50    1.40   1
   4  -3 -56   16.10    1.20   1
  -4   3  56   13.30    1.80   1
   4  -3 -53  134.50    2.90   1
  -4   3  53  124.40    3.40   1
   4  -3 -50    2.10    0.70   1
  -4   3  50    4.10    0.90   1
   4  -3 -47    0.20    0.40   1
  -4   3  47    0.10    0.40   1
   4  -3 -44  294.10    3.80   1
  -4   3  44  289.30    5.00   1
   4  -3 -41  213.00    2.90   1
  -4   3  41  203.30    3.20   1
   4  -3 -38   23.60    0.70   1
  -4   3  38   23.90    0.50   1
   4  -3 -35   36.00    0.80   1
  -4   3  35   37.70    1.00   1
   4  -3 -32    0.70    0.30   1
  -4   3  32    0.50    0.40   1
   4  -3 -29  292.20    3.40   1
  -4   3  29  290.50    3.60   1
   4  -3 -26  138.90    1.80   1
  -4   3  26  144.20    2.00   1
   4  -3 -23  270.70    3.00   1
  -4   3  23  278.50    2.80   1
   4  -3 -20  108.10    1.30   1
  -4   3  20  109.80    1.30   1
   4  -3 -17   93.60    1.00   1
  -4   3  17   95.50    1.20   1
   4  -3 -14   77.60    0.90   1
  -4   3  14   80.60    1.10   1
   4  -3 -11  558.40    5.30   1
  -4   3  11  569.90    5.80   1
   4  -3  -8    6.10    0.20   1
  -4   3   8    5.60    0.30   1
   4  -3  -5   11.90    0.40   1
  -4   3   5   12.20    0.40   1
   4  -3  -2  328.30    3.60   1
  -4   3   2  331.20    3.40   1
   4  -3   1  524.20    6.10   1
  -4   3  -1  528.50    5.10   1
   4  -3   4   13.10    0.40   1
  -4   3  -4   13.20    0.40   1
   4  -3   7   47.80    0.70   1
  -4   3  -7   46.90    0.60   1
   4  -3  10   45.40    0.70   1
  -4   3 -10   44.60    0.60   1
   4  -3  13  472.90    4.40   1
  -4   3 -13  465.10    4.40   1
   4  -3  16    4.70    0.30   1
  -4   3 -16    4.90    0.20   1
   4  -3  19  103.40    1.20   1
  -4   3 -19  102.00    1.20   1
   4  -3  22  657.50    6.00   1
  -4   3 -22  658.50    6.30   1
   4  -3  25  339.20    3.40   1
  -4   3 -25  337.70    3.60   1
   4  -3  28  162.10    2.00   1
  -4   3 -28  165.10    2.00   1
   4  -3  31  221.70    2.70   1
  -4   3 -31  221.10    2.60   1
   4  -3  34    4.80    0.40   1
  -4   3 -34    4.30    0.40   1
   4  -3  37  136.60    2.40   1
  -4   3 -37  135.90    2.00   1
   4  -3  40   53.60    1.20   1
  -4   3 -40   57.30    1.20   1
   4  -3  43  212.40    3.00   1
  -4   3 -43  213.40    3.40   1
   4  -3  46   78.60    1.50   1
  -4   3 -46   81.00    1.80   1
   4  -3  49   34.20    1.00   1
  -4   3 -49   34.30    1.20   1
   4  -3  52  142.50    3.70   1
  -4   3 -52  145.20    3.60   1
   4  -3  55  156.90    4.40   1
  -4   3 -55  160.00    3.90   1
   4  -3  58  121.30    4.70   1
  -4   3 -58  123.30    3.70   1
   4  -3  61    0.90    1.40   1
  -4   3 -61    1.20    1.00   1
   4  -3  64   18.80    2.20   1
  -4   3 -64   15.70    1.50   1
   4  -3  67  120.50    5.50   1
  -4   3 -67  112.00    3.70   1
   4  -3  70   12.80    2.30   1
  -4   3 -70   12.40    1.70   1
   4  -3  73   10.80    2.50   1
  -4   3 -73    9.90    1.70   1
   4  -3  76   18.80    2.60   1
  -4   3 -76   21.90    3.00   1
   4  -2 -75    1.70    1.60   1
  -4   2  75   -1.00    1.80   1
   4  -2 -72    3.70    1.20   1
  -4   2  72    1.80    1.80   1
   4  -2 -69    6.00    1.40   1
  -4   2  69    8.70    1.60   1
   4  -2 -66    8.60    1.20   1
  -4   2  66    9.00    1.30   1
   4  -2 -63    9.80    1.20   1
  -4   2  63    6.60    1.20   1
   4  -2 -60   14.40    1.30   1
  -4   2  60   12.30    1.40   1
   4  -2 -57    2.00    0.90   1
  -4   2  57    2.30    1.20   1
   4  -2 -54    2.50    0.80   1
  -4   2  54   -0.20    1.00   1
   4  -2 -51    5.70    0.80   1
  -4   2  51    2.70    0.90   1
   4  -2 -48   59.30    1.20   1
  -4   2  48   56.20    1.40   1
   4  -2 -45    4.50    0.50   1
  -4   2  45    3.70    0.50   1
   4  -2 -42    0.00    0.40   1
  -4   2  42    0.20    0.50   1
   4  -2 -39    3.90    0.40   1
  -4   2  39    4.90    0.50   1
   4  -2 -36   73.90    1.20   1
  -4   2  36   71.60    1.30   1
   4  -2 -33   14.70    0.50   1
  -4   2  33   13.50    0.50   1
   4  -2 -30    4.40    0.30   1
  -4   2  30    4.80    0.30   1
   4  -2 -27   51.40    0.80   1
  -4   2  27   52.00    0.90   1
   4  -2 -24  328.60    3.40   1
  -4   2  24  339.40    3.40   1
   4  -2 -21    0.20    0.20   1
  -4   2  21    0.10    0.20   1
   4  -2 -18   30.00    0.50   1
  -4   2  18   29.90    0.50   1
   4  -2 -15   88.20    1.00   1
  -4   2  15   89.30    1.00   1
   4  -2 -12  235.50    2.20   1
  -4   2  12  240.00    2.30   1
   4  -2  -9   13.70    0.40   1
  -4   2   9   14.90    0.30   1
   4  -2  -6   11.40    0.30   1
  -4   2   6   11.30    0.30   1
   4  -2  -3   32.30    0.60   1
  -4   2   3   32.00    0.50   1
   4  -2   0  450.40    4.70   1
  -4   2   0  453.00    4.10   1
   4  -2   3   30.90    0.60   1
  -4   2  -3   31.90    0.50   1
   4  -2   6   10.80    0.40   1
  -4   2  -6   11.60    0.30   1
   4  -2   9   14.10    0.40   1
  -4   2  -9   13.90    0.30   1
   4  -2  12  236.50    2.60   1
  -4   2 -12  238.00    2.60   1
   4  -2  15   90.00    1.10   1
  -4   2 -15   87.90    1.00   1
   4  -2  18   30.70    0.50   1
  -4   2 -18   29.80    0.50   1
   4  -2  21    0.10    0.20   1
  -4   2 -21    0.60    0.20   1
   4  -2  24  337.60    3.30   1
  -4   2 -24  328.20    3.20   1
   4  -2  27   51.20    0.80   1
  -4   2 -27   50.70    0.80   1
   4  -2  30    4.80    0.20   1
  -4   2 -30    4.80    0.40   1
   4  -2  33   14.30    0.40   1
  -4   2 -33   14.20    0.50   1
   4  -2  36   71.40    1.10   1
  -4   2 -36   74.40    1.20   1
   4  -2  39    4.00    0.30   1
  -4   2 -39    5.00    0.40   1
   4  -2  42    0.30    0.30   1
  -4   2 -42    0.20    0.40   1
   4  -2  45    4.30    0.40   1
  -4   2 -45    5.40    0.50   1
   4  -2  48   57.20    1.40   1
  -4   2 -48   58.20    1.30   1
   4  -2  51    3.80    1.00   1
  -4   2 -51    5.20    0.90   1
   4  -2  54    2.00    1.20   1
  -4   2 -54    0.20    0.90   1
   4  -2  57    1.10    1.60   1
  -4   2 -57    2.20    1.00   1
   4  -2  60   16.20    2.20   1
  -4   2 -60   12.80    1.40   1
   4  -2  63    6.90    1.80   1
  -4   2 -63    8.90    1.40   1
   4  -2  66    7.40    1.90   1
  -4   2 -66    9.40    1.40   1
   4  -2  69    9.60    2.40   1
  -4   2 -69    4.90    1.60   1
   4  -2  72    6.60    2.10   1
  -4   2 -72    2.50    2.00   1
   4  -2  75    0.10    1.80   1
  -4   2 -75    0.10    1.80   1
   4  -1 -76   13.20    2.40   1
  -4   1  76   19.00    2.80   1
   4  -1 -73    5.70    2.10   1
  -4   1  73    9.90    2.10   1
   4  -1 -70   13.20    1.90   1
  -4   1  70   12.50    2.50   1
   4  -1 -67  118.40    3.90   1
  -4   1  67  121.10    4.60   1
   4  -1 -64   12.90    1.50   1
  -4   1  64   14.90    1.60   1
   4  -1 -61    2.10    1.20   1
  -4   1  61   -0.20    1.40   1
   4  -1 -58  128.20    3.50   1
  -4   1  58  123.60    3.50   1
   4  -1 -55  157.90    3.60   1
  -4   1  55  156.30    3.60   1
   4  -1 -52  148.90    3.30   1
  -4   1  52  144.90    3.30   1
   4  -1 -49   34.60    1.00   1
  -4   1  49   34.50    1.20   1
   4  -1 -46   78.40    1.50   1
  -4   1  46   79.70    1.70   1
   4  -1 -43  217.90    3.00   1
  -4   1  43  212.60    3.40   1
   4  -1 -40   56.40    1.10   1
  -4   1  40   57.20    1.30   1
   4  -1 -37  137.90    1.80   1
  -4   1  37  131.60    2.30   1
   4  -1 -34    4.40    0.40   1
  -4   1  34    4.40    0.40   1
   4  -1 -31  222.20    2.40   1
  -4   1  31  223.10    2.80   1
   4  -1 -28  162.80    1.80   1
  -4   1  28  161.90    2.00   1
   4  -1 -25  335.30    3.50   1
  -4   1  25  337.20    3.50   1
   4  -1 -22  652.70    5.60   1
  -4   1  22  666.10    6.50   1
   4  -1 -19  101.20    1.10   1
  -4   1  19  106.00    1.20   1
   4  -1 -16    4.10    0.20   1
  -4   1  16    4.60    0.30   1
   4  -1 -13  462.00    4.50   1
  -4   1  13  481.10    4.40   1
   4  -1 -10   45.00    0.70   1
  -4   1  10   45.30    0.70   1
   4  -1  -7   46.90    0.70   1
  -4   1   7   47.70    0.70   1
   4  -1  -4   12.80    0.40   1
  -4   1   4   12.90    0.40   1
   4  -1  -1  514.00    5.50   1
  -4   1   1  524.50    5.30   1
   4  -1   2  325.90    3.50   1
  -4   1  -2  327.30    3.50   1
   4  -1   5   11.10    0.40   1
  -4   1  -5   11.70    0.30   1
   4  -1   8    6.00    0.30   1
  -4   1  -8    6.20    0.20   1
   4  -1  11  571.70    5.50   1
  -4   1 -11  566.70    5.90   1
   4  -1  14   79.20    1.00   1
  -4   1 -14   77.80    1.00   1
   4  -1  17   97.50    1.30   1
  -4   1 -17   93.30    1.20   1
   4  -1  20  109.50    1.40   1
  -4   1 -20  109.10    1.40   1
   4  -1  23  274.70    2.90   1
  -4   1 -23  266.10    3.00   1
   4  -1  26  142.70    1.90   1
  -4   1 -26  141.00    1.70   1
   4  -1  29  291.50    3.40   1
  -4   1 -29  286.60    3.30   1
   4  -1  32    1.10    0.20   1
  -4   1 -32    0.80    0.30   1
   4  -1  35   35.40    0.70   1
  -4   1 -35   37.10    0.80   1
   4  -1  38   22.60    0.60   1
  -4   1 -38   25.30    0.70   1
   4  -1  41  204.20    3.20   1
  -4   1 -41  205.70    2.80   1
   4  -1  44  284.30    4.50   1
  -4   1 -44  296.30    4.00   1
   4  -1  47    0.30    0.50   1
  -4   1 -47   -0.10    0.40   1
   4  -1  50    3.50    0.70   1
  -4   1 -50    3.00    0.80   1
   4  -1  53  133.90    4.80   1
  -4   1 -53  131.10    2.90   1
   4  -1  56   15.40    1.80   1
  -4   1 -56   14.70    1.30   1
   4  -1  59    4.10    1.50   1
  -4   1 -59    5.90    1.10   1
   4  -1  62    0.10    1.40   1
  -4   1 -62    1.40    1.10   1
   4  -1  65   89.00    4.20   1
  -4   1 -65   92.60    3.30   1
   4  -1  68  138.60    5.40   1
  -4   1 -68  151.00    4.90   1
   4  -1  71   17.20    2.20   1
  -4   1 -71   18.20    1.90   1
   4  -1  74   21.60    2.10   1
  -4   1 -74   27.90    2.10   1
   4   0 -74   40.20    3.00   1
  -4   0  74   45.30    3.60   1
   4   0 -71    3.20    1.70   1
  -4   0  71    0.10    1.80   1
   4   0 -68  118.80    5.50   1
  -4   0  68  122.50    6.00   1
   4   0 -65    0.20    1.20   1
  -4   0  65    3.90    2.20   1
   4   0 -62    5.90    1.30   1
  -4   0  62    5.90    1.90   1
   4   0 -59    0.70    1.10   1
  -4   0  59    0.40    1.20   1
   4   0 -56    2.70    0.90   1
  -4   0  56    2.30    1.00   1
   4   0 -53   -0.40    0.80   1
  -4   0  53    0.50    0.90   1
   4   0 -50   44.10    1.60   1
  -4   0  50   43.20    1.50   1
   4   0 -47    0.20    0.50   1
  -4   0  47   -0.70    0.50   1
   4   0 -44  207.60    3.10   1
  -4   0  44  209.90    3.20   1
   4   0 -41   -0.20    0.50   1
  -4   0  41   -0.20    0.40   1
   4   0 -38    9.30    0.60   1
  -4   0  38    8.30    0.50   1
   4   0 -35    0.00    0.40   1
  -4   0  35    0.00    0.30   1
   4   0 -32   71.50    1.30   1
  -4   0  32   71.20    1.30   1
   4   0 -29   -0.20    0.40   1
  -4   0  29   -0.10    0.30   1
   4   0 -26   36.50    0.70   1
  -4   0  26   36.20    0.70   1
   4   0 -23    0.10    0.20   1
  -4   0  23    0.20    0.30   1
   4   0 -20  473.90    5.00   1
  -4   0  20  488.90    4.80   1
   4   0 -17    0.40    0.20   1
  -4   0  17    0.10    0.20   1
   4   0 -14    1.80    0.20   1
  -4   0  14    2.10    0.30   1
   4   0 -11    0.50    0.20   1
  -4   0  11    0.40    0.30   1
   4   0  -8  152.60    1.90   1
  -4   0   8  152.60    2.00   1
   4   0  -5    0.10    0.20   1
  -4   0   5    0.20    0.20   1
   4   0  -2  362.10    4.40   1
  -4   0   2  363.00    4.00   1
   4   0   1    0.30    0.10   1
  -4   0  -1    0.20    0.20   1
   4   0   4   86.20    1.30   1
  -4   0  -4   86.20    1.20   1
   4   0   7    0.20    0.20   1
  -4   0  -7    0.00    0.20   1
   4   0  10   73.00    1.20   1
  -4   0 -10   72.00    1.20   1
   4   0  13    0.00    0.30   1
  -4   0 -13    0.40    0.20   1
   4   0  16   45.70    0.90   1
  -4   0 -16   46.20    0.90   1
   4   0  19    0.20    0.30   1
  -4   0 -19   -0.10    0.20   1
   4   0  22  715.30    7.80   1
  -4   0 -22  691.30    7.90   1
   4   0  25    0.00    0.30   1
  -4   0 -25    0.00    0.30   1
   4   0  28   29.40    0.90   1
  -4   0 -28   31.20    0.80   1
   4   0  31    0.10    0.30   1
  -4   0 -31   -0.30    0.40   1
   4   0  34   30.40    0.70   1
  -4   0 -34   31.10    0.80   1
   4   0  37    0.60    0.30   1
  -4   0 -37    0.10    0.40   1
   4   0  40    0.30    0.40   1
  -4   0 -40   -0.20    0.40   1
   4   0  43    0.70    0.50   1
  -4   0 -43   -0.20    0.40   1
   4   0  46  269.70    5.90   1
  -4   0 -46  267.40    3.90   1
   4   0  49    0.40    0.90   1
  -4   0 -49    0.20    0.70   1
   4   0  52   53.80    2.70   1
  -4   0 -52   64.30    2.10   1
   4   0  55    1.20    1.00   1
  -4   0 -55    0.70    0.80   1
   4   0  58    0.70    1.30   1
  -4   0 -58    0.80    1.00   1
   4   0  61   -0.70    1.30   1
  -4   0 -61   -1.00    1.00   1
   4   0  64   16.50    2.00   1
  -4   0 -64   14.60    1.50   1
   4   0  67   -1.00    1.70   1
  -4   0 -67   -0.40    1.10   1
   4   0  70   47.20    3.00   1
  -4   0 -70   51.40    2.40   1
   4   0  73   -2.90    2.10   1
  -4   0 -73    1.10    1.40   1
   5  -4 -72   20.30    1.90   1
  -5   4  72   18.00    2.80   1
   5  -4 -69    2.90    1.30   1
  -5   4  69    0.30    1.60   1
   5  -4 -66    8.70    1.30   1
  -5   4  66    9.50    1.80   1
   5  -4 -63   33.60    1.90   1
  -5   4  63   28.50    2.30   1
   5  -4 -60    0.10    1.00   1
  -5   4  60   -0.80    1.50   1
   5  -4 -57    4.90    1.00   1
  -5   4  57    5.90    1.50   1
   5  -4 -54    4.30    0.90   1
  -5   4  54    2.40    1.20   1
   5  -4 -51   34.50    1.40   1
  -5   4  51   32.30    1.90   1
   5  -4 -48  117.00    2.30   1
  -5   4  48  112.20    3.00   1
   5  -4 -45   12.00    0.80   1
  -5   4  45   11.60    0.90   1
   5  -4 -42    3.20    0.50   1
  -5   4  42    5.40    0.90   1
   5  -4 -39   97.90    1.70   1
  -5   4  39   96.90    2.00   1
   5  -4 -36   17.30    0.70   1
  -5   4  36   17.30    0.90   1
   5  -4 -33   75.10    1.40   1
  -5   4  33   77.20    1.60   1
   5  -4 -30    2.40    0.40   1
  -5   4  30    1.30    0.40   1
   5  -4 -27  104.40    1.60   1
  -5   4  27  107.50    1.80   1
   5  -4 -24  253.90    3.10   1
  -5   4  24  261.40    3.40   1
   5  -4 -21  176.20    2.50   1
  -5   4  21  182.20    2.30   1
   5  -4 -18   51.40    0.80   1
  -5   4  18   53.60    1.00   1
   5  -4 -15   17.60    0.40   1
  -5   4  15   18.00    0.60   1
   5  -4 -12  171.80    2.30   1
  -5   4  12  177.30    2.40   1
   5  -4  -9  169.00    2.30   1
  -5   4   9  171.50    2.50   1
   5  -4  -6    0.20    0.20   1
  -5   4   6   -0.30    0.30   1
   5  -4  -3    1.00    0.20   1
  -5   4   3    0.80    0.40   1
   5  -4   0  291.10    4.50   1
  -5   4   0  287.70    3.80   1
   5  -4   3  173.30    2.90   1
  -5   4  -3  170.70    2.30   1
   5  -4   6  108.10    1.60   1
  -5   4  -6  109.00    1.60   1
   5  -4   9    8.20    0.40   1
  -5   4  -9    7.10    0.40   1
   5  -4  12  321.60    3.70   1
  -5   4 -12  312.00    3.40   1
   5  -4  15   81.90    1.20   1
  -5   4 -15   79.00    1.10   1
   5  -4  18    0.60    0.30   1
  -5   4 -18    0.80    0.20   1
   5  -4  21   59.00    1.00   1
  -5   4 -21   57.10    1.00   1
   5  -4  24   43.20    0.90   1
  -5   4 -24   40.90    0.80   1
   5  -4  27    2.30    0.40   1
  -5   4 -27    2.90    0.40   1
   5  -4  30   12.40    0.60   1
  -5   4 -30   11.30    0.60   1
   5  -4  33   45.60    1.20   1
  -5   4 -33   45.10    1.10   1
   5  -4  36  209.20    3.00   1
  -5   4 -36  206.20    3.20   1
   5  -4  39    1.00    0.50   1
  -5   4 -39    0.40    0.50   1
   5  -4  42    1.30    0.50   1
  -5   4 -42    1.40    0.50   1
   5  -4  45   28.20    1.30   1
  -5   4 -45   30.40    1.10   1
   5  -4  48    3.30    0.70   1
  -5   4 -48    3.50    0.60   1
   5  -4  51    0.20    1.30   1
  -5   4 -51   -0.20    0.80   1
   5  -4  54    3.00    1.50   1
  -5   4 -54    4.20    1.10   1
   5  -4  57   38.30    2.80   1
  -5   4 -57   40.10    1.90   1
   5  -4  60   47.90    3.20   1
  -5   4 -60   44.20    2.20   1
   5  -4  63    8.70    2.30   1
  -5   4 -63    3.60    1.40   1
   5  -4  66    2.80    1.80   1
  -5   4 -66    0.30    1.60   1
   5  -4  69   21.70    2.90   1
  -5   4 -69   29.20    2.40   1
   5  -4  72   -1.00    2.00   1
  -5   4 -72   -1.10    1.30   1
   5  -3 -73   35.20    2.50   1
  -5   3  73   37.20    2.90   1
   5  -3 -70   79.10    3.20   1
  -5   3  70   72.60    3.60   1
   5  -3 -67    0.30    1.40   1
  -5   3  67    1.30    1.50   1
   5  -3 -64   30.20    1.70   1
  -5   3  64   22.90    1.70   1
   5  -3 -61   46.50    1.90   1
  -5   3  61   39.20    2.40   1
   5  -3 -58   13.20    1.20   1
  -5   3  58   16.30    1.70   1
   5  -3 -55   11.80    1.00   1
  -5   3  55    9.70    1.70   1
   5  -3 -52   18.30    1.20   1
  -5   3  52   18.90    1.50   1
   5  -3 -49   35.30    1.30   1
  -5   3  49   32.50    1.70   1
   5  -3 -46  226.30    3.50   1
  -5   3  46  226.00    4.50   1
   5  -3 -43   49.80    1.20   1
  -5   3  43   46.80    1.40   1
   5  -3 -40  220.30    3.10   1
  -5   3  40  221.80    3.70   1
   5  -3 -37   22.40    0.90   1
  -5   3  37   23.00    0.70   1
   5  -3 -34  111.20    1.70   1
  -5   3  34  112.30    1.80   1
   5  -3 -31  135.20    1.90   1
  -5   3  31  137.20    2.10   1
   5  -3 -28   75.10    1.30   1
  -5   3  28   76.50    1.30   1
   5  -3 -25    1.50    0.40   1
  -5   3  25    1.30    0.30   1
   5  -3 -22    4.20    0.30   1
  -5   3  22    4.30    0.30   1
   5  -3 -19  167.30    1.90   1
  -5   3  19  172.10    2.10   1
   5  -3 -16  229.80    2.60   1
  -5   3  16  243.10    2.90   1
   5  -3 -13   10.40    0.30   1
  -5   3  13   10.90    0.50   1
   5  -3 -10  387.70    4.30   1
  -5   3  10  401.80    4.50   1
   5  -3  -7  171.80    2.30   1
  -5   3   7  177.20    2.40   1
   5  -3  -4  139.50    2.10   1
  -5   3   4  143.60    2.00   1
   5  -3  -1   24.20    0.60   1
  -5   3   1   24.10    0.60   1
   5  -3   2    2.80    0.40   1
  -5   3  -2    3.70    0.30   1
   5  -3   5  273.50    3.80   1
  -5   3  -5  275.40    3.10   1
   5  -3   8   32.30    0.60   1
  -5   3  -8   31.30    0.50   1
   5  -3  11  100.00    1.40   1
  -5   3 -11   96.20    1.10   1
   5  -3  14  366.60    4.40   1
  -5   3 -14  359.40    4.10   1
   5  -3  17  194.10    2.30   1
  -5   3 -17  184.60    2.40   1
   5  -3  20   21.10    0.50   1
  -5   3 -20   20.80    0.50   1
   5  -3  23  204.20    2.50   1
  -5   3 -23  203.10    2.50   1
   5  -3  26  118.30    1.70   1
  -5   3 -26  119.70    1.80   1
   5  -3  29   20.10    0.70   1
  -5   3 -29   19.80    0.70   1
   5  -3  32   36.70    0.90   1
  -5   3 -32   35.70    0.90   1
   5  -3  35  153.30    2.40   1
  -5   3 -35  152.00    2.30   1
   5  -3  38   70.60    1.50   1
  -5   3 -38   72.40    1.50   1
   5  -3  41    0.00    0.40   1
  -5   3 -41   -0.20    0.50   1
   5  -3  44   18.00    0.80   1
  -5   3 -44   17.00    0.80   1
   5  -3  47   76.30    2.10   1
  -5   3 -47   77.00    1.70   1
   5  -3  50   41.20    2.50   1
  -5   3 -50   43.30    1.80   1
   5  -3  53    2.80    1.30   1
  -5   3 -53    2.50    1.00   1
   5  -3  56  177.00    6.30   1
  -5   3 -56  182.20    4.70   1
   5  -3  59   35.30    2.60   1
  -5   3 -59   37.20    2.00   1
   5  -3  62    4.80    1.80   1
  -5   3 -62    3.90    1.40   1
   5  -3  65   13.00    2.40   1
  -5   3 -65   11.70    1.60   1
   5  -3  68   -2.50    2.20   1
  -5   3 -68    0.50    1.40   1
   5  -3  71   14.20    2.50   1
  -5   3 -71   11.20    1.70   1
   5  -3  74    2.40    1.90   1
  -5   3 -74    7.80    2.60   1
   5  -2 -74    2.00    1.70   1
  -5   2  74    3.80    2.40   1
   5  -2 -71   12.60    1.70   1
  -5   2  71   13.30    2.50   1
   5  -2 -68    2.00    1.50   1
  -5   2  68    1.40    1.70   1
   5  -2 -65   11.40    1.40   1
  -5   2  65   12.40    1.60   1
   5  -2 -62    3.80    1.10   1
  -5   2  62    1.90    1.20   1
   5  -2 -59   38.80    1.80   1
  -5   2  59   34.30    2.00   1
   5  -2 -56  195.50    4.40   1
  -5   2  56  184.50    4.80   1
   5  -2 -53    4.50    1.00   1
  -5   2  53    2.10    1.40   1
   5  -2 -50   42.60    1.60   1
  -5   2  50   40.90    2.00   1
   5  -2 -47   79.80    1.80   1
  -5   2  47   80.10    2.00   1
   5  -2 -44   16.90    0.80   1
  -5   2  44   16.20    0.90   1
   5  -2 -41    0.80    0.40   1
  -5   2  41    0.50    0.50   1
   5  -2 -38   71.00    1.50   1
  -5   2  38   65.20    1.70   1
   5  -2 -35  154.70    2.30   1
  -5   2  35  154.20    2.50   1
   5  -2 -32   36.20    0.90   1
  -5   2  32   36.70    1.00   1
   5  -2 -29   22.10    0.70   1
  -5   2  29   21.70    0.70   1
   5  -2 -26  118.40    1.80   1
  -5   2  26  119.60    1.90   1
   5  -2 -23  201.00    2.30   1
  -5   2  23  204.80    2.50   1
   5  -2 -20   19.80    0.50   1
  -5   2  20   22.30    0.60   1
   5  -2 -17  185.70    2.20   1
  -5   2  17  193.60    2.30   1
   5  -2 -14  361.80    4.30   1
  -5   2  14  367.60    4.00   1
   5  -2 -11   93.60    1.30   1
  -5   2  11   98.50    1.30   1
   5  -2  -8   30.00    0.60   1
  -5   2   8   30.70    0.60   1
   5  -2  -5  257.50    4.00   1
  -5   2   5  272.40    3.40   1
   5  -2  -2    3.40    0.40   1
  -5   2   2    4.30    0.40   1
   5  -2   1   22.90    0.80   1
  -5   2  -1   24.60    0.60   1
   5  -2   4  139.20    2.10   1
  -5   2  -4  139.30    2.00   1
   5  -2   7  170.30    2.60   1
  -5   2  -7  171.30    2.20   1
   5  -2  10  384.40    5.20   1
  -5   2 -10  379.10    4.40   1
   5  -2  13   11.40    0.60   1
  -5   2 -13    9.70    0.40   1
   5  -2  16  239.20    3.10   1
  -5   2 -16  230.20    2.90   1
   5  -2  19  169.10    2.40   1
  -5   2 -19  167.40    2.30   1
   5  -2  22    4.30    0.40   1
  -5   2 -22    4.70    0.30   1
   5  -2  25    0.30    0.40   1
  -5   2 -25    1.60    0.30   1
   5  -2  28   75.70    1.70   1
  -5   2 -28   74.70    1.30   1
   5  -2  31  135.70    2.60   1
  -5   2 -31  132.40    2.00   1
   5  -2  34  114.00    2.40   1
  -5   2 -34  111.60    1.70   1
   5  -2  37   22.10    0.80   1
  -5   2 -37   22.20    0.80   1
   5  -2  40  214.50    3.50   1
  -5   2 -40  211.90    3.30   1
   5  -2  43   48.70    1.70   1
  -5   2 -43   47.70    1.30   1
   5  -2  46  218.80    4.30   1
  -5   2 -46  224.40    3.60   1
   5  -2  49   31.10    1.70   1
  -5   2 -49   32.00    1.10   1
   5  -2  52   22.10    2.00   1
  -5   2 -52   19.20    1.20   1
   5  -2  55   10.80    1.90   1
  -5   2 -55   14.70    1.30   1
   5  -2  58   15.80    2.00   1
  -5   2 -58   11.30    1.20   1
   5  -2  61   44.00    3.00   1
  -5   2 -61   42.20    1.90   1
   5  -2  64   30.40    2.90   1
  -5   2 -64   26.80    2.20   1
   5  -2  67   -2.50    1.50   1
  -5   2 -67    1.30    1.50   1
   5  -2  70   79.90    4.60   1
  -5   2 -70   75.10    3.70   1
   5  -2  73   33.50    2.90   1
  -5   2 -73   32.90    2.80   1
   5  -1 -72    1.70    1.60   1
  -5   1  72    1.60    2.40   1
   5  -1 -69   24.90    2.40   1
  -5   1  69   27.30    3.00   1
   5  -1 -66    0.50    1.30   1
  -5   1  66    3.70    1.90   1
   5  -1 -63    6.00    1.40   1
  -5   1  63    4.70    1.70   1
   5  -1 -60   45.30    2.20   1
  -5   1  60   42.10    2.50   1
   5  -1 -57   42.20    2.10   1
  -5   1  57   39.30    2.80   1
   5  -1 -54    4.20    1.10   1
  -5   1  54    2.10    1.00   1
   5  -1 -51    0.10    0.80   1
  -5   1  51   -0.80    0.80   1
   5  -1 -48    4.80    0.70   1
  -5   1  48    3.30    0.50   1
   5  -1 -45   30.00    1.10   1
  -5   1  45   29.70    1.00   1
   5  -1 -42    0.50    0.50   1
  -5   1  42    0.20    0.50   1
   5  -1 -39    0.50    0.40   1
  -5   1  39    0.90    0.50   1
   5  -1 -36  210.30    3.00   1
  -5   1  36  208.80    3.40   1
   5  -1 -33   45.20    1.10   1
  -5   1  33   45.80    1.10   1
   5  -1 -30   11.50    0.60   1
  -5   1  30   11.50    0.60   1
   5  -1 -27    2.60    0.40   1
  -5   1  27    3.60    0.40   1
   5  -1 -24   42.10    0.80   1
  -5   1  24   44.40    0.90   1
   5  -1 -21   56.40    0.90   1
  -5   1  21   58.30    1.10   1
   5  -1 -18    0.10    0.30   1
  -5   1  18    0.70    0.30   1
   5  -1 -15   80.00    1.30   1
  -5   1  15   81.80    1.20   1
   5  -1 -12  310.60    3.80   1
  -5   1  12  314.40    4.10   1
   5  -1  -9    7.60    0.40   1
  -5   1   9    6.90    0.40   1
   5  -1  -6  107.70    1.70   1
  -5   1   6  111.10    1.60   1
   5  -1  -3  173.30    2.40   1
  -5   1   3  172.10    2.60   1
   5  -1   0  296.40    4.20   1
  -5   1   0  296.00    4.20   1
   5  -1   3    1.30    0.30   1
  -5   1  -3    1.20    0.20   1
   5  -1   6    0.30    0.30   1
  -5   1  -6    0.10    0.20   1
   5  -1   9  172.90    2.50   1
  -5   1  -9  171.10    2.20   1
   5  -1  12  176.80    2.50   1
  -5   1 -12  175.00    2.40   1
   5  -1  15   18.90    0.50   1
  -5   1 -15   18.20    0.40   1
   5  -1  18   52.10    0.90   1
  -5   1 -18   51.70    1.20   1
   5  -1  21  181.00    2.40   1
  -5   1 -21  172.50    2.40   1
   5  -1  24  258.50    3.20   1
  -5   1 -24  250.80    3.20   1
   5  -1  27  105.70    1.80   1
  -5   1 -27  101.50    1.70   1
   5  -1  30    2.40    0.30   1
  -5   1 -30    1.70    0.40   1
   5  -1  33   73.20    1.40   1
  -5   1 -33   73.10    1.50   1
   5  -1  36   20.00    0.80   1
  -5   1 -36   18.80    0.70   1
   5  -1  39   94.20    2.00   1
  -5   1 -39   97.90    1.80   1
   5  -1  42    4.70    1.00   1
  -5   1 -42    4.60    0.50   1
   5  -1  45   12.70    0.90   1
  -5   1 -45   13.00    0.70   1
   5  -1  48  110.30    2.80   1
  -5   1 -48  111.00    2.30   1
   5  -1  51   32.30    2.40   1
  -5   1 -51   35.50    1.60   1
   5  -1  54    1.10    1.40   1
  -5   1 -54    3.80    0.90   1
   5  -1  57    3.00    1.70   1
  -5   1 -57    1.40    1.20   1
   5  -1  60   -1.80    1.40   1
  -5   1 -60    0.40    1.10   1
   5  -1  63   28.90    2.70   1
  -5   1 -63   31.50    2.00   1
   5  -1  66    5.40    2.00   1
  -5   1 -66    8.20    1.70   1
   5  -1  69    1.20    1.80   1
  -5   1 -69    1.50    1.50   1
   5  -1  72   18.30    2.50   1
  -5   1 -72   23.00    2.40   1
   5   0 -70  127.90    5.30   1
  -5   0  70  138.90    6.70   1
   5   0 -67   -0.10    1.50   1
  -5   0  67   -2.60    2.10   1
   5   0 -64   65.70    3.30   1
  -5   0  64   65.90    4.20   1
   5   0 -61   -0.10    1.10   1
  -5   0  61   -0.40    1.80   1
   5   0 -58    3.50    1.20   1
  -5   0  58    1.20    2.10   1
   5   0 -55    0.50    1.00   1
  -5   0  55   -0.80    1.50   1
   5   0 -52   57.50    2.20   1
  -5   0  52   59.30    2.30   1
   5   0 -49    0.40    0.60   1
  -5   0  49   -0.90    0.70   1
   5   0 -46  171.50    3.00   1
  -5   0  46  172.90    3.30   1
   5   0 -43   -0.40    0.50   1
  -5   0  43    0.00    0.60   1
   5   0 -40  316.50    4.60   1
  -5   0  40  322.20    5.10   1
   5   0 -37    0.80    0.50   1
  -5   0  37    0.30    0.40   1
   5   0 -34  193.50    2.80   1
  -5   0  34  192.60    3.10   1
   5   0 -31    0.20    0.40   1
  -5   0  31    0.10    0.40   1
   5   0 -28  181.90    2.50   1
  -5   0  28  177.50    2.40   1
   5   0 -25    0.30    0.30   1
  -5   0  25    0.50    0.40   1
   5   0 -22   19.10    0.60   1
  -5   0  22   18.80    0.60   1
   5   0 -19    0.20    0.30   1
  -5   0  19    0.50    0.40   1
   5   0 -16  346.60    4.00   1
  -5   0  16  355.60    4.10   1
   5   0 -13   -0.40    0.30   1
  -5   0  13   -0.10    0.30   1
   5   0 -10  355.90    4.60   1
  -5   0  10  367.60    4.40   1
   5   0  -7    0.20    0.30   1
  -5   0   7    0.30    0.20   1
   5   0  -4   85.30    1.60   1
  -5   0   4   88.20    1.50   1
   5   0  -1   -0.10    0.40   1
  -5   0   1    0.00    0.30   1
   5   0   2  103.00    1.90   1
  -5   0  -2  105.60    1.70   1
   5   0   5    0.00    0.40   1
  -5   0  -5    0.10    0.30   1
   5   0   8    6.10    0.40   1
  -5   0  -8    6.10    0.30   1
   5   0  11    0.30    0.30   1
  -5   0 -11   -0.30    0.20   1
   5   0  14  671.80    7.80   1
  -5   0 -14  652.00    7.50   1
   5   0  17    0.00    0.30   1
  -5   0 -17   -0.20    0.30   1
   5   0  20   16.70    0.60   1
  -5   0 -20   18.00    0.60   1
   5   0  23    0.10    0.40   1
  -5   0 -23   -0.20    0.30   1
   5   0  26  156.30    2.50   1
  -5   0 -26  157.40    2.30   1
   5   0  29    0.00    0.50   1
  -5   0 -29   -0.50    0.40   1
   5   0  32  110.40    2.40   1
  -5   0 -32  111.10    1.90   1
   5   0  35    0.90    0.60   1
  -5   0 -35    0.90    0.50   1
   5   0  38  171.30    3.80   1
  -5   0 -38  171.40    2.90   1
   5   0  41   -0.30    0.70   1
  -5   0 -41   -0.30    0.50   1
   5   0  44   24.60    1.20   1
  -5   0 -44   25.50    1.00   1
   5   0  47   -0.70    0.70   1
  -5   0 -47    0.40    0.60   1
   5   0  50  109.40    4.30   1
  -5   0 -50  114.90    2.70   1
   5   0  53   -1.30    1.50   1
  -5   0 -53    0.50    0.90   1
   5   0  56  295.10    8.80   1
  -5   0 -56  306.80    6.40   1
   5   0  59   -0.10    1.50   1
  -5   0 -59   -1.10    1.10   1
   5   0  62    3.00    1.70   1
  -5   0 -62    1.80    1.10   1
   5   0  65   -0.80    1.70   1
  -5   0 -65    0.70    1.20   1
   5   0  68    2.80    2.10   1
  -5   0 -68    0.80    1.50   1
   5   0  71    1.30    1.80   1
  -5   0 -71   -0.60    1.50   1
   6  -5 -70    5.60    1.70   1
  -6   5  70    4.10    2.90   1
   6  -5 -67    1.70    1.40   1
  -6   5  67    0.50    1.70   1
   6  -5 -64    8.20    1.40   1
  -6   5  64   10.70    2.10   1
   6  -5 -61    3.10    1.30   1
  -6   5  61    4.00    1.90   1
   6  -5 -58  179.20    4.60   1
  -6   5  58  170.00    5.60   1
   6  -5 -55    2.00    1.20   1
  -6   5  55    2.80    1.30   1
   6  -5 -52   12.30    1.20   1
  -6   5  52   13.80    1.70   1
   6  -5 -49    4.40    0.90   1
  -6   5  49    3.00    1.10   1
   6  -5 -46   -0.70    0.60   1
  -6   5  46    1.30    0.80   1
   6  -5 -43    6.70    0.70   1
  -6   5  43    7.50    1.10   1
   6  -5 -40   -0.50    0.60   1
  -6   5  40    0.10    0.70   1
   6  -5 -37    0.10    0.50   1
  -6   5  37    0.70    0.70   1
   6  -5 -34  170.20    2.70   1
  -6   5  34  166.70    4.20   1
   6  -5 -31   13.00    0.70   1
  -6   5  31   13.50    1.00   1
   6  -5 -28   57.80    1.30   1
  -6   5  28   60.10    1.90   1
   6  -5 -25    0.60    0.40   1
  -6   5  25    0.80    0.50   1
   6  -5 -22   34.70    0.90   1
  -6   5  22   35.10    1.10   1
   6  -5 -19   46.60    1.00   1
  -6   5  19   45.40    1.10   1
   6  -5 -16   43.80    0.80   1
  -6   5  16   44.40    1.20   1
   6  -5 -13    5.30    0.30   1
  -6   5  13    5.10    0.60   1
   6  -5 -10  286.90    3.80   1
  -6   5  10  289.00    4.30   1
   6  -5  -7   11.80    0.50   1
  -6   5   7   13.10    0.70   1
   6  -5  -4  183.10    2.60   1
  -6   5   4  176.50    3.10   1
   6  -5  -1   16.00    0.50   1
  -6   5   1   14.50    0.70   1
   6  -5   2   41.00    1.10   1
  -6   5  -2   41.70    1.00   1
   6  -5   5    9.30    0.60   1
  -6   5  -5    8.70    0.50   1
   6  -5   8  141.20    1.90   1
  -6   5  -8  135.30    2.10   1
   6  -5  11    0.40    0.30   1
  -6   5 -11    0.80    0.30   1
   6  -5  14    0.50    0.30   1
  -6   5 -14    1.30    0.30   1
   6  -5  17    0.60    0.40   1
  -6   5 -17    0.10    0.20   1
   6  -5  20   35.70    0.90   1
  -6   5 -20   34.50    0.70   1
   6  -5  23    1.30    0.40   1
  -6   5 -23    1.70    0.40   1
   6  -5  26   70.90    1.50   1
  -6   5 -26   70.90    1.30   1
   6  -5  29    7.60    0.60   1
  -6   5 -29    6.60    0.60   1
   6  -5  32  175.20    3.00   1
  -6   5 -32  177.10    2.90   1
   6  -5  35    7.80    0.70   1
  -6   5 -35    8.80    0.70   1
   6  -5  38   29.40    1.10   1
  -6   5 -38   31.00    1.10   1
   6  -5  41    2.10    0.60   1
  -6   5 -41    2.20    0.60   1
   6  -5  44   12.40    1.00   1
  -6   5 -44   11.90    0.90   1
   6  -5  47    6.50    1.00   1
  -6   5 -47    8.00    0.90   1
   6  -5  50   27.50    2.40   1
  -6   5 -50   28.40    1.60   1
   6  -5  53    9.60    1.80   1
  -6   5 -53   11.40    1.40   1
   6  -5  56   15.70    2.10   1
  -6   5 -56   15.70    1.50   1
   6  -5  59    1.20    1.90   1
  -6   5 -59    0.10    1.20   1
   6  -5  62   41.70    4.00   1
  -6   5 -62   43.40    2.50   1
   6  -5  65    3.10    1.90   1
  -6   5 -65    4.30    1.50   1
   6  -5  68   28.10    3.50   1
  -6   5 -68   26.00    2.20   1
   6  -4 -71    6.70    1.80   1
  -6   4  71    7.30    1.90   1
   6  -4 -68   69.60    3.20   1
  -6   4  68   67.50    5.60   1
   6  -4 -65   17.20    1.90   1
  -6   4  65   17.40    2.40   1
   6  -4 -62   59.60    2.60   1
  -6   4  62   47.80    2.90   1
   6  -4 -59    3.60    1.00   1
  -6   4  59    3.90    1.30   1
   6  -4 -56   33.60    1.60   1
  -6   4  56   29.20    2.10   1
   6  -4 -53   46.10    1.80   1
  -6   4  53   44.30    2.40   1
   6  -4 -50   52.10    1.80   1
  -6   4  50   47.60    2.80   1
   6  -4 -47    0.80    0.60   1
  -6   4  47   -0.70    0.70   1
   6  -4 -44   45.70    1.20   1
  -6   4  44   45.00    1.50   1
   6  -4 -41   31.50    1.00   1
  -6   4  41   28.00    1.20   1
   6  -4 -38  107.20    1.90   1
  -6   4  38  106.90    3.70   1
   6  -4 -35   -0.20    0.50   1
  -6   4  35    0.50    0.60   1
   6  -4 -32   69.80    1.40   1
  -6   4  32   71.70    1.90   1
   6  -4 -29   46.50    1.00   1
  -6   4  29   47.90    1.60   1
   6  -4 -26  140.60    2.00   1
  -6   4  26  140.50    2.50   1
   6  -4 -23    0.80    0.40   1
  -6   4  23    1.00    0.50   1
   6  -4 -20   56.60    0.90   1
  -6   4  20   59.50    1.20   1
   6  -4 -17  170.00    2.00   1
  -6   4  17  172.30    2.70   1
   6  -4 -14    8.30    0.40   1
  -6   4  14    9.20    0.60   1
   6  -4 -11   80.80    1.20   1
  -6   4  11   83.10    1.70   1
   6  -4  -8  250.60    2.90   1
  -6   4   8  254.30    3.90   1
   6  -4  -5   89.60    1.80   1
  -6   4   5   89.20    1.80   1
   6  -4  -2  273.90    4.30   1
  -6   4   2  273.10    4.10   1
   6  -4   1  184.00    3.10   1
  -6   4  -1  187.60    2.80   1
   6  -4   4  265.40    4.20   1
  -6   4  -4  271.10    3.70   1
   6  -4   7    1.80    0.50   1
  -6   4  -7    1.50    0.30   1
   6  -4  10   77.30    1.30   1
  -6   4 -10   76.30    1.10   1
   6  -4  13  108.10    1.70   1
  -6   4 -13  105.70    1.40   1
   6  -4  16  197.30    2.60   1
  -6   4 -16  191.70    2.60   1
   6  -4  19    3.10    0.30   1
  -6   4 -19    4.40    0.40   1
   6  -4  22    2.40    0.40   1
  -6   4 -22    2.50    0.40   1
   6  -4  25   66.30    1.20   1
  -6   4 -25   67.60    1.30   1
   6  -4  28  233.70    3.50   1
  -6   4 -28  230.80    3.20   1
   6  -4  31    6.50    0.60   1
  -6   4 -31    7.10    0.60   1
   6  -4  34  313.50    4.70   1
  -6   4 -34  315.60    5.40   1
   6  -4  37   32.50    1.00   1
  -6   4 -37   33.90    1.20   1
   6  -4  40    8.40    1.00   1
  -6   4 -40    7.50    0.70   1
   6  -4  43   24.80    1.20   1
  -6   4 -43   26.70    1.10   1
   6  -4  46   12.10    1.20   1
  -6   4 -46   13.00    0.90   1
   6  -4  49    6.60    1.40   1
  -6   4 -49    4.50    0.90   1
   6  -4  52   34.30    2.60   1
  -6   4 -52   32.10    1.80   1
   6  -4  55   17.60    2.10   1
  -6   4 -55   16.30    1.50   1
   6  -4  58  203.00    7.60   1
  -6   4 -58  198.30    5.30   1
   6  -4  61    2.60    1.80   1
  -6   4 -61    2.60    1.40   1
   6  -4  64    0.50    2.10   1
  -6   4 -64    0.80    1.40   1
   6  -4  67   12.40    2.60   1
  -6   4 -67    9.70    1.60   1
   6  -4  70   10.10    2.60   1
  -6   4 -70    5.80    1.90   1
   6  -3 -69   11.40    1.70   1
  -6   3  69    9.50    2.00   1
   6  -3 -66    3.90    1.40   1
  -6   3  66    4.90    1.60   1
   6  -3 -63    4.40    1.20   1
  -6   3  63    5.80    1.60   1
   6  -3 -60   14.60    1.50   1
  -6   3  60   13.60    1.70   1
   6  -3 -57    6.80    1.20   1
  -6   3  57    7.80    1.60   1
   6  -3 -54   45.90    1.90   1
  -6   3  54   39.60    2.20   1
   6  -3 -51   15.00    1.30   1
  -6   3  51   14.60    1.40   1
   6  -3 -48   47.20    1.40   1
  -6   3  48   42.80    1.70   1
   6  -3 -45    2.20    0.60   1
  -6   3  45    3.70    0.80   1
   6  -3 -42   21.40    0.90   1
  -6   3  42   15.90    1.20   1
   6  -3 -39   30.60    1.00   1
  -6   3  39   30.60    1.30   1
   6  -3 -36  125.00    2.20   1
  -6   3  36  126.40    2.60   1
   6  -3 -33    0.60    0.40   1
  -6   3  33    0.40    0.60   1
   6  -3 -30    4.20    0.50   1
  -6   3  30    3.70    0.60   1
   6  -3 -27   58.20    1.20   1
  -6   3  27   57.10    1.20   1
   6  -3 -24    1.40    0.30   1
  -6   3  24    1.10    0.40   1
   6  -3 -21    5.80    0.40   1
  -6   3  21    6.10    0.50   1
   6  -3 -18   32.30    0.70   1
  -6   3  18   31.90    0.80   1
   6  -3 -15   71.40    1.10   1
  -6   3  15   72.60    1.30   1
   6  -3 -12  473.10    5.60   1
  -6   3  12  488.60    5.60   1
   6  -3  -9   29.70    0.70   1
  -6   3   9   30.70    0.80   1
   6  -3  -6   16.50    0.50   1
  -6   3   6   17.00    0.60   1
   6  -3  -3   58.00    1.10   1
  -6   3   3   57.80    1.10   1
   6  -3   0  223.50    3.30   1
  -6   3   0  224.20    2.90   1
   6  -3   3   57.40    1.20   1
  -6   3  -3   57.10    1.00   1
   6  -3   6   16.30    0.60   1
  -6   3  -6   17.00    0.50   1
   6  -3   9   30.50    0.90   1
  -6   3  -9   30.20    0.60   1
   6  -3  12  472.90    6.60   1
  -6   3 -12  479.90    6.00   1
   6  -3  15   71.80    1.40   1
  -6   3 -15   69.30    1.20   1
   6  -3  18   31.20    0.90   1
  -6   3 -18   33.20    0.70   1
   6  -3  21    5.50    0.50   1
  -6   3 -21    5.00    0.60   1
   6  -3  24    1.70    0.50   1
  -6   3 -24    1.40    0.40   1
   6  -3  27   57.30    1.60   1
  -6   3 -27   56.70    1.10   1
   6  -3  30    4.80    0.80   1
  -6   3 -30    5.40    0.60   1
   6  -3  33    0.60    0.70   1
  -6   3 -33    0.20    0.50   1
   6  -3  36  123.70    2.80   1
  -6   3 -36  127.20    2.30   1
   6  -3  39   28.80    1.30   1
  -6   3 -39   28.40    1.20   1
   6  -3  42   17.90    1.10   1
  -6   3 -42   19.50    0.90   1
   6  -3  45    3.50    0.80   1
  -6   3 -45    2.50    0.60   1
   6  -3  48   40.50    2.00   1
  -6   3 -48   46.30    1.60   1
   6  -3  51   14.00    1.80   1
  -6   3 -51   15.60    1.30   1
   6  -3  54   39.80    2.80   1
  -6   3 -54   44.90    2.10   1
   6  -3  57    9.00    1.90   1
  -6   3 -57    7.00    1.20   1
   6  -3  60   15.60    2.20   1
  -6   3 -60   13.60    1.50   1
   6  -3  63    5.20    2.40   1
  -6   3 -63    6.10    1.50   1
   6  -3  66    6.00    2.30   1
  -6   3 -66    3.50    1.40   1
   6  -3  69    7.40    2.20   1
  -6   3 -69    7.60    1.90   1
   6  -2 -70    9.50    1.80   1
  -6   2  70    8.40    2.50   1
   6  -2 -67   12.70    1.80   1
  -6   2  67   12.30    2.50   1
   6  -2 -64   -1.90    1.40   1
  -6   2  64    3.10    2.20   1
   6  -2 -61    2.60    1.50   1
  -6   2  61    2.40    1.20   1
   6  -2 -58  201.40    5.30   1
  -6   2  58  198.00    5.40   1
   6  -2 -55   16.30    1.50   1
  -6   2  55   18.70    1.60   1
   6  -2 -52   33.60    1.80   1
  -6   2  52   30.70    2.00   1
   6  -2 -49    4.40    0.80   1
  -6   2  49    6.70    1.20   1
   6  -2 -46   11.60    0.80   1
  -6   2  46   10.40    0.90   1
   6  -2 -43   27.10    1.00   1
  -6   2  43   28.40    1.10   1
   6  -2 -40    8.00    0.70   1
  -6   2  40    8.50    0.80   1
   6  -2 -37   32.70    1.00   1
  -6   2  37   30.60    1.20   1
   6  -2 -34  310.90    4.30   1
  -6   2  34  310.80    5.40   1
   6  -2 -31    7.40    0.60   1
  -6   2  31    6.20    0.60   1
   6  -2 -28  228.20    3.30   1
  -6   2  28  233.80    3.90   1
   6  -2 -25   63.70    1.10   1
  -6   2  25   66.00    1.50   1
   6  -2 -22    2.30    0.30   1
  -6   2  22    2.00    0.40   1
   6  -2 -19    4.00    0.40   1
  -6   2  19    4.20    0.40   1
   6  -2 -16  185.60    2.70   1
  -6   2  16  196.20    2.70   1
   6  -2 -13  103.70    1.70   1
  -6   2  13  108.60    1.70   1
   6  -2 -10   78.70    1.40   1
  -6   2  10   78.20    1.40   1
   6  -2  -7    1.40    0.40   1
  -6   2   7    1.70    0.20   1
   6  -2  -4  259.10    4.10   1
  -6   2   4  264.10    4.20   1
   6  -2  -1  183.60    3.10   1
  -6   2   1  185.20    2.90   1
   6  -2   2  266.80    4.20   1
  -6   2  -2  280.50    3.70   1
   6  -2   5   85.30    1.80   1
  -6   2  -5   90.90    1.40   1
   6  -2   8  247.50    4.10   1
  -6   2  -8  251.90    3.20   1
   6  -2  11   85.50    1.50   1
  -6   2 -11   83.80    1.10   1
   6  -2  14    8.60    0.50   1
  -6   2 -14    8.10    0.30   1
   6  -2  17  176.70    2.70   1
  -6   2 -17  169.90    2.70   1
   6  -2  20   57.70    1.30   1
  -6   2 -20   57.60    1.20   1
   6  -2  23    1.20    0.50   1
  -6   2 -23    1.20    0.40   1
   6  -2  26  140.90    2.90   1
  -6   2 -26  134.40    2.20   1
   6  -2  29   44.50    1.50   1
  -6   2 -29   46.20    1.10   1
   6  -2  32   68.10    1.90   1
  -6   2 -32   66.80    1.40   1
   6  -2  35    0.50    0.70   1
  -6   2 -35   -0.20    0.50   1
   6  -2  38  109.80    2.70   1
  -6   2 -38  107.50    1.90   1
   6  -2  41   27.70    1.50   1
  -6   2 -41   31.70    1.10   1
   6  -2  44   42.90    1.60   1
  -6   2 -44   45.70    1.40   1
   6  -2  47   -1.20    0.80   1
  -6   2 -47   -0.10    0.60   1
   6  -2  50   44.20    2.80   1
  -6   2 -50   51.70    2.10   1
   6  -2  53   45.80    2.80   1
  -6   2 -53   42.10    2.00   1
   6  -2  56   27.70    2.30   1
  -6   2 -56   29.20    1.80   1
   6  -2  59    3.60    1.70   1
  -6   2 -59    5.60    1.40   1
   6  -2  62   54.40    3.60   1
  -6   2 -62   61.90    3.30   1
   6  -2  65   15.30    2.60   1
  -6   2 -65   15.80    2.30   1
   6  -2  68   62.50    4.50   1
  -6   2 -68   65.30    3.60   1
   6  -2  71    8.50    2.50   1
  -6   2 -71    4.50    2.30   1
   6  -1 -68   29.60    2.60   1
  -6   1  68   25.70    3.30   1
   6  -1 -65    3.60    1.70   1
  -6   1  65    5.70    2.70   1
   6  -1 -62   41.80    2.70   1
  -6   1  62   47.80    3.70   1
   6  -1 -59    0.50    1.20   1
  -6   1  59    1.90    1.90   1
   6  -1 -56   17.70    1.60   1
  -6   1  56   19.90    2.60   1
   6  -1 -53   10.10    1.30   1
  -6   1  53   10.20    2.00   1
   6  -1 -50   30.80    1.60   1
  -6   1  50   28.60    1.70   1
   6  -1 -47    6.90    0.80   1
  -6   1  47    7.40    0.80   1
   6  -1 -44   13.70    0.90   1
  -6   1  44   13.30    0.90   1
   6  -1 -41    2.20    0.60   1
  -6   1  41    1.80    0.60   1
   6  -1 -38   33.40    1.10   1
  -6   1  38   31.10    1.00   1
   6  -1 -35   10.40    0.80   1
  -6   1  35    7.50    0.60   1
   6  -1 -32  176.90    2.90   1
  -6   1  32  176.10    3.00   1
   6  -1 -29    6.60    0.50   1
  -6   1  29    7.10    0.60   1
   6  -1 -26   71.30    1.30   1
  -6   1  26   72.40    1.60   1
   6  -1 -23    0.50    0.30   1
  -6   1  23    1.30    0.40   1
   6  -1 -20   35.00    0.90   1
  -6   1  20   35.20    1.00   1
   6  -1 -17   -0.20    0.30   1
  -6   1  17    0.00    0.40   1
   6  -1 -14    1.30    0.40   1
  -6   1  14    0.20    0.40   1
   6  -1 -11    1.00    0.40   1
  -6   1  11    1.20    0.40   1
   6  -1  -8  130.20    2.20   1
  -6   1   8  138.60    2.10   1
   6  -1  -5    8.40    0.40   1
  -6   1   5    7.90    0.50   1
   6  -1  -2   37.60    1.10   1
  -6   1   2   41.20    1.00   1
   6  -1   1   16.60    0.80   1
  -6   1  -1   16.50    0.50   1
   6  -1   4  179.40    2.80   1
  -6   1  -4  178.40    2.60   1
   6  -1   7   11.30    0.50   1
  -6   1  -7   11.60    0.40   1
   6  -1  10  281.60    3.90   1
  -6   1 -10  287.50    3.40   1
   6  -1  13    5.60    0.50   1
  -6   1 -13    5.60    0.30   1
   6  -1  16   43.50    1.00   1
  -6   1 -16   44.30    0.90   1
   6  -1  19   44.90    1.00   1
  -6   1 -19   45.60    1.20   1
   6  -1  22   35.60    0.90   1
  -6   1 -22   33.70    1.00   1
   6  -1  25    0.60    0.60   1
  -6   1 -25    0.60    0.40   1
   6  -1  28   58.00    1.70   1
  -6   1 -28   59.10    1.30   1
   6  -1  31   13.00    1.00   1
  -6   1 -31   13.50    0.70   1
   6  -1  34  171.00    4.30   1
  -6   1 -34  170.80    2.70   1
   6  -1  37   -0.10    0.80   1
  -6   1 -37    0.20    0.50   1
   6  -1  40    0.10    0.70   1
  -6   1 -40   -0.20    0.50   1
   6  -1  43    6.40    1.00   1
  -6   1 -43    5.70    0.80   1
   6  -1  46   -0.30    0.90   1
  -6   1 -46    0.50    0.60   1
   6  -1  49    3.50    1.20   1
  -6   1 -49    3.30    0.90   1
   6  -1  52   11.70    1.90   1
  -6   1 -52   12.20    1.40   1
   6  -1  55    3.10    1.50   1
  -6   1 -55    2.10    1.20   1
   6  -1  58  169.90    6.50   1
  -6   1 -58  189.90    5.10   1
   6  -1  61    1.70    1.90   1
  -6   1 -61    5.00    1.50   1
   6  -1  64    6.20    1.90   1
  -6   1 -64    8.00    1.50   1
   6  -1  67    1.00    2.30   1
  -6   1 -67   -1.10    1.40   1
   6  -1  70    2.10    2.00   1
  -6   1 -70    2.30    1.80   1
   6   0 -66   -1.00    1.50   1
  -6   0  66    2.80    2.60   1
   6   0 -63   -3.50    1.80   1
  -6   0  63    1.50    1.80   1
   6   0 -60   99.50    5.10   1
  -6   0  60   86.60    5.90   1
   6   0 -57    1.50    1.40   1
  -6   0  57    1.90    1.80   1
   6   0 -54   38.70    2.20   1
  -6   0  54   44.60    3.20   1
   6   0 -51    1.00    1.10   1
  -6   0  51    1.50    1.50   1
   6   0 -48  253.90    4.70   1
  -6   0  48  256.40    6.00   1
   6   0 -45    0.40    0.70   1
  -6   0  45   -1.20    0.70   1
   6   0 -42  126.00    2.80   1
  -6   0  42  127.40    2.90   1
   6   0 -39    0.10    0.50   1
  -6   0  39   -0.40    0.60   1
   6   0 -36    7.80    0.70   1
  -6   0  36    7.00    0.70   1
   6   0 -33    0.10    0.50   1
  -6   0  33    0.40    0.50   1
   6   0 -30  201.00    3.30   1
  -6   0  30  206.40    3.50   1
   6   0 -27   -0.30    0.40   1
  -6   0  27    0.30    0.50   1
   6   0 -24  215.60    3.30   1
  -6   0  24  222.10    3.80   1
   6   0 -21    0.90    0.40   1
  -6   0  21    0.50    0.50   1
   6   0 -18  440.50    5.20   1
  -6   0  18  450.10    5.70   1
   6   0 -15    0.10    0.30   1
  -6   0  15    0.00    0.30   1
   6   0 -12  107.10    2.00   1
  -6   0  12  113.70    1.90   1
   6   0  -9    0.40    0.50   1
  -6   0   9    0.20    0.40   1
   6   0  -6  209.60    3.40   1
  -6   0   6  222.90    3.30   1
   6   0  -3    0.30    0.50   1
  -6   0   3   -0.20    0.40   1
   6   0   0    4.00    0.70   1
  -6   0   0    5.20    0.50   1
   6   0   3    0.40    0.60   1
  -6   0  -3    0.10    0.40   1
   6   0   6  359.10    5.70   1
  -6   0  -6  376.00    5.30   1
   6   0   9    0.40    0.60   1
  -6   0  -9    0.10    0.20   1
   6   0  12 1181.60   15.20   1
  -6   0 -12 1168.00   13.00   1
   6   0  15    0.20    0.30   1
  -6   0 -15    0.20    0.20   1
   6   0  18   39.70    1.00   1
  -6   0 -18   41.50    1.00   1
   6   0  21    0.60    0.60   1
  -6   0 -21   -0.20    0.30   1
   6   0  24   49.00    1.60   1
  -6   0 -24   47.80    1.10   1
   6   0  27    0.30    0.70   1
  -6   0 -27   -1.00    0.50   1
   6   0  30   21.60    1.30   1
  -6   0 -30   21.90    0.90   1
   6   0  33    0.60    0.80   1
  -6   0 -33   -0.70    0.50   1
   6   0  36  576.70    9.80   1
  -6   0 -36  576.40    7.70   1
   6   0  39    0.00    0.70   1
  -6   0 -39    0.70    0.50   1
   6   0  42   10.60    1.10   1
  -6   0 -42   10.70    0.70   1
   6   0  45   -0.90    0.80   1
  -6   0 -45   -0.20    0.60   1
   6   0  48  127.50    4.20   1
  -6   0 -48  130.10    3.00   1
   6   0  51   -2.20    1.70   1
  -6   0 -51    1.10    0.90   1
   6   0  54   44.00    2.90   1
  -6   0 -54   50.20    2.10   1
   6   0  57   -0.30    1.60   1
  -6   0 -57   -0.20    1.10   1
   6   0  60  160.10    7.30   1
  -6   0 -60  178.40    5.10   1
   6   0  63   -0.40    1.60   1
  -6   0 -63   -1.80    1.20   1
   6   0  66   15.50    2.30   1
  -6   0 -66   11.90    1.90   1
   7  -6 -65    3.90    1.80   1
  -7   6  65    1.40    1.90   1
   7  -6 -62    1.70    1.40   1
  -7   6  62    0.80    1.90   1
   7  -6 -59    6.20    1.50   1
  -7   6  59    4.40    1.80   1
   7  -6 -56   12.00    1.40   1
  -7   6  56   12.70    2.20   1
   7  -6 -53   24.20    1.60   1
  -7   6  53   16.50    2.10   1
   7  -6 -50    6.10    1.10   1
  -7   6  50    2.50    1.50   1
   7  -6 -47    1.20    0.70   1
  -7   6  47    2.10    0.90   1
   7  -6 -44   44.00    1.70   1
  -7   6  44   44.00    1.90   1
   7  -6 -41   63.70    1.70   1
  -7   6  41   59.50    2.20   1
   7  -6 -38    1.00    0.60   1
  -7   6  38   -0.60    0.80   1
   7  -6 -35    5.40    0.70   1
  -7   6  35    4.90    0.80   1
   7  -6 -32   -0.70    0.50   1
  -7   6  32   -0.40    0.80   1
   7  -6 -29   26.30    1.00   1
  -7   6  29   23.80    1.40   1
   7  -6 -26   12.50    0.70   1
  -7   6  26   12.60    1.20   1
   7  -6 -23   11.80    0.60   1
  -7   6  23   13.60    1.10   1
   7  -6 -20   80.10    1.60   1
  -7   6  20   76.50    2.10   1
   7  -6 -17    5.50    0.40   1
  -7   6  17    6.20    0.90   1
   7  -6 -14    9.10    0.40   1
  -7   6  14    8.00    0.90   1
   7  -6 -11    2.50    0.30   1
  -7   6  11    1.90    0.70   1
   7  -6  -8   10.40    0.50   1
  -7   6   8   10.80    0.90   1
   7  -6  -5   25.10    0.70   1
  -7   6   5   25.70    0.90   1
   7  -6  -2   72.80    1.40   1
  -7   6   2   68.60    1.30   1
   7  -6   1    9.70    0.50   1
  -7   6  -1    8.70    0.60   1
   7  -6   4    6.70    0.50   1
  -7   6  -4    6.60    0.60   1
   7  -6   7   13.80    0.80   1
  -7   6  -7   15.40    0.80   1
   7  -6  10    3.60    0.60   1
  -7   6 -10    4.70    0.50   1
   7  -6  13   25.40    0.90   1
  -7   6 -13   25.60    0.90   1
   7  -6  16   21.10    0.90   1
  -7   6 -16   19.40    0.80   1
   7  -6  19    0.90    0.50   1
  -7   6 -19    1.10    0.50   1
   7  -6  22  192.30    3.20   1
  -7   6 -22  190.40    3.10   1
   7  -6  25   13.20    0.80   1
  -7   6 -25   13.50    0.80   1
   7  -6  28    5.00    0.70   1
  -7   6 -28    6.50    0.60   1
   7  -6  31    5.30    0.70   1
  -7   6 -31    5.20    0.60   1
   7  -6  34   56.40    1.70   1
  -7   6 -34   54.70    1.50   1
   7  -6  37    5.00    0.80   1
  -7   6 -37    9.00    0.90   1
   7  -6  40    5.70    1.10   1
  -7   6 -40    4.70    0.80   1
   7  -6  43   10.70    1.20   1
  -7   6 -43    8.40    0.90   1
   7  -6  46   71.20    2.50   1
  -7   6 -46   65.80    1.90   1
   7  -6  49    0.40    1.60   1
  -7   6 -49    3.70    1.20   1
   7  -6  52    5.60    1.90   1
  -7   6 -52    6.50    1.20   1
   7  -6  55   17.90    2.80   1
  -7   6 -55   16.20    1.70   1
   7  -6  58    9.50    2.20   1
  -7   6 -58   10.10    1.60   1
   7  -6  61    3.40    2.20   1
  -7   6 -61    2.00    1.70   1
   7  -6  64    2.90    2.30   1
  -7   6 -64    0.90    2.00   1
   7  -5 -66   53.30    3.10   1
  -7   5  66   52.70    3.90   1
   7  -5 -63   71.80    3.30   1
  -7   5  63   69.70    4.40   1
   7  -5 -60    0.60    1.20   1
  -7   5  60   -0.90    1.80   1
   7  -5 -57   12.70    1.50   1
  -7   5  57    9.70    1.90   1
   7  -5 -54   23.40    1.60   1
  -7   5  54   20.60    2.00   1
   7  -5 -51   65.70    2.40   1
  -7   5  51   63.90    3.10   1
   7  -5 -48  104.00    2.80   1
  -7   5  48   94.30    3.20   1
   7  -5 -45   57.30    1.60   1
  -7   5  45   52.00    1.90   1
   7  -5 -42   24.50    1.10   1
  -7   5  42   22.40    1.30   1
   7  -5 -39   15.20    0.80   1
  -7   5  39   14.80    1.20   1
   7  -5 -36    1.00    0.50   1
  -7   5  36   -0.20    0.90   1
   7  -5 -33   61.30    1.40   1
  -7   5  33   59.00    1.90   1
   7  -5 -30   17.10    0.80   1
  -7   5  30   18.40    1.10   1
   7  -5 -27   11.10    0.60   1
  -7   5  27   10.70    1.10   1
   7  -5 -24  389.40    5.00   1
  -7   5  24  373.10    7.00   1
   7  -5 -21   83.30    1.30   1
  -7   5  21   81.70    2.00   1
   7  -5 -18    7.10    0.40   1
  -7   5  18    7.80    0.90   1
   7  -5 -15    7.70    0.40   1
  -7   5  15    6.70    0.70   1
   7  -5 -12    2.70    0.30   1
  -7   5  12    3.80    0.70   1
   7  -5  -9  121.90    2.00   1
  -7   5   9  119.50    2.30   1
   7  -5  -6    5.90    0.50   1
  -7   5   6    7.20    0.70   1
   7  -5  -3    5.00    0.50   1
  -7   5   3    6.50    0.70   1
   7  -5   0  527.50    7.90   1
  -7   5   0  516.80    8.00   1
   7  -5   3   81.00    1.80   1
  -7   5  -3   86.80    1.70   1
   7  -5   6   77.90    1.80   1
  -7   5  -6   79.90    1.60   1
   7  -5   9   34.90    1.20   1
  -7   5  -9   36.40    0.80   1
   7  -5  12    1.10    0.30   1
  -7   5 -12    0.80    0.30   1
   7  -5  15   68.00    1.70   1
  -7   5 -15   66.10    1.50   1
   7  -5  18   47.00    1.50   1
  -7   5 -18   46.40    1.30   1
   7  -5  21   75.30    2.00   1
  -7   5 -21   71.80    1.60   1
   7  -5  24  227.60    3.60   1
  -7   5 -24  225.80    3.50   1
   7  -5  27   35.40    1.10   1
  -7   5 -27   38.20    1.20   1
   7  -5  30  134.30    2.90   1
  -7   5 -30  133.60    2.50   1
   7  -5  33  142.70    3.00   1
  -7   5 -33  147.00    2.70   1
   7  -5  36   49.00    1.80   1
  -7   5 -36   46.10    1.40   1
   7  -5  39   -0.10    0.80   1
  -7   5 -39    0.80    0.60   1
   7  -5  42   59.30    2.00   1
  -7   5 -42   55.80    1.60   1
   7  -5  45  107.10    3.00   1
  -7   5 -45  109.20    2.50   1
   7  -5  48    8.40    1.30   1
  -7   5 -48    7.70    1.00   1
   7  -5  51   17.90    2.30   1
  -7   5 -51   20.70    1.50   1
   7  -5  54   22.40    2.70   1
  -7   5 -54   23.80    1.70   1
   7  -5  57   30.10    2.90   1
  -7   5 -57   27.80    1.90   1
   7  -5  60   30.90    2.90   1
  -7   5 -60   29.50    2.20   1
   7  -5  63   11.90    2.50   1
  -7   5 -63   11.10    1.80   1
   7  -5  66   27.40    3.30   1
  -7   5 -66   25.80    2.60   1
   7  -4 -67    1.10    2.10   1
  -7   4  67    0.60    2.00   1
   7  -4 -64   -0.10    1.30   1
  -7   4  64    3.60    2.10   1
   7  -4 -61   47.90    2.30   1
  -7   4  61   44.00    3.50   1
   7  -4 -58    8.90    1.40   1
  -7   4  58    7.30    2.20   1
   7  -4 -55   19.70    1.50   1
  -7   4  55   17.00    1.80   1
   7  -4 -52    2.30    1.00   1
  -7   4  52    2.30    1.40   1
   7  -4 -49   45.80    1.70   1
  -7   4  49   38.50    2.20   1
   7  -4 -46  185.60    3.50   1
  -7   4  46  194.00    4.50   1
   7  -4 -43   74.90    1.80   1
  -7   4  43   80.00    2.20   1
   7  -4 -40   35.30    1.20   1
  -7   4  40   31.60    1.40   1
   7  -4 -37   11.90    0.70   1
  -7   4  37   12.90    1.00   1
   7  -4 -34   15.70    0.80   1
  -7   4  34   15.80    1.10   1
   7  -4 -31  127.30    2.20   1
  -7   4  31  127.00    3.20   1
   7  -4 -28    3.30    0.60   1
  -7   4  28    3.00    0.80   1
   7  -4 -25    0.70    0.30   1
  -7   4  25    0.80    0.60   1
   7  -4 -22  103.70    1.60   1
  -7   4  22  104.30    2.20   1
   7  -4 -19  176.20    2.30   1
  -7   4  19  176.00    3.10   1
   7  -4 -16   69.30    1.20   1
  -7   4  16   72.70    1.50   1
   7  -4 -13   42.10    0.80   1
  -7   4  13   44.00    1.10   1
   7  -4 -10   59.80    1.10   1
  -7   4  10   61.20    1.30   1
   7  -4  -7  172.10    2.50   1
  -7   4   7  171.50    2.70   1
   7  -4  -4   26.30    0.70   1
  -7   4   4   23.70    0.90   1
   7  -4  -1  140.10    2.30   1
  -7   4   1  137.30    2.40   1
   7  -4   2   75.50    1.20   1
  -7   4  -2   72.90    1.40   1
   7  -4   5   76.40    1.30   1
  -7   4  -5   76.50    1.30   1
   7  -4   8   11.40    0.60   1
  -7   4  -8    9.90    0.40   1
   7  -4  11  172.90    2.70   1
  -7   4 -11  172.70    2.20   1
   7  -4  14   45.60    1.10   1
  -7   4 -14   44.30    1.10   1
   7  -4  17   24.40    0.90   1
  -7   4 -17   26.70    0.80   1
   7  -4  20   30.90    1.30   1
  -7   4 -20   34.30    1.10   1
   7  -4  23  159.40    3.20   1
  -7   4 -23  156.90    2.50   1
   7  -4  26    3.00    0.80   1
  -7   4 -26    3.00    0.60   1
   7  -4  29   10.30    1.00   1
  -7   4 -29   11.30    0.80   1
   7  -4  32    4.10    0.90   1
  -7   4 -32    4.60    0.70   1
   7  -4  35  162.70    3.50   1
  -7   4 -35  163.40    3.10   1
   7  -4  38   11.60    1.10   1
  -7   4 -38   12.00    0.90   1
   7  -4  41    1.70    0.80   1
  -7   4 -41    1.20    0.60   1
   7  -4  44   51.30    2.20   1
  -7   4 -44   53.20    1.60   1
   7  -4  47  104.50    3.10   1
  -7   4 -47  105.10    2.50   1
   7  -4  50   21.00    2.50   1
  -7   4 -50   20.70    1.60   1
   7  -4  53   18.70    2.20   1
  -7   4 -53   18.90    1.60   1
   7  -4  56   46.20    3.30   1
  -7   4 -56   42.00    2.30   1
   7  -4  59   34.20    3.80   1
  -7   4 -59   30.50    2.20   1
   7  -4  62    7.30    2.70   1
  -7   4 -62    4.90    1.50   1
   7  -4  65   29.50    3.20   1
  -7   4 -65   21.90    2.20   1
   7  -3 -65   25.10    2.20   1
  -7   3  65   27.70    3.10   1
   7  -3 -62    3.30    1.40   1
  -7   3  62    4.50    1.70   1
   7  -3 -59   38.50    2.30   1
  -7   3  59   31.30    2.60   1
   7  -3 -56   47.10    2.30   1
  -7   3  56   43.00    2.80   1
   7  -3 -53   19.30    1.40   1
  -7   3  53   20.50    1.90   1
   7  -3 -50   24.40    1.50   1
  -7   3  50   19.10    1.80   1
   7  -3 -47  110.00    2.60   1
  -7   3  47  103.30    2.70   1
   7  -3 -44   52.90    1.50   1
  -7   3  44   51.80    1.80   1
   7  -3 -41    0.50    0.50   1
  -7   3  41   -1.20    0.80   1
   7  -3 -38   12.40    0.80   1
  -7   3  38   10.90    1.00   1
   7  -3 -35  159.10    2.80   1
  -7   3  35  159.90    3.90   1
   7  -3 -32    4.40    0.50   1
  -7   3  32    5.10    0.70   1
   7  -3 -29   11.10    0.70   1
  -7   3  29   10.90    0.90   1
   7  -3 -26    3.70    0.40   1
  -7   3  26    3.60    0.70   1
   7  -3 -23  156.50    2.10   1
  -7   3  23  162.80    3.00   1
   7  -3 -20   32.10    0.80   1
  -7   3  20   30.40    1.10   1
   7  -3 -17   25.60    0.80   1
  -7   3  17   26.10    0.90   1
   7  -3 -14   45.50    1.10   1
  -7   3  14   45.80    1.10   1
   7  -3 -11  169.50    2.60   1
  -7   3  11  171.00    2.80   1
   7  -3  -8   10.90    0.60   1
  -7   3   8   10.50    0.70   1
   7  -3  -5   73.50    1.50   1
  -7   3   5   74.80    1.60   1
   7  -3  -2   74.50    1.70   1
  -7   3   2   78.60    1.70   1
   7  -3   1  137.20    2.60   1
  -7   3  -1  140.50    2.50   1
   7  -3   4   25.80    1.00   1
  -7   3  -4   24.20    0.80   1
   7  -3   7  172.40    3.20   1
  -7   3  -7  170.00    2.80   1
   7  -3  10   61.40    1.40   1
  -7   3 -10   58.90    1.20   1
   7  -3  13   45.40    1.20   1
  -7   3 -13   43.30    0.90   1
   7  -3  16   68.90    1.50   1
  -7   3 -16   69.20    1.40   1
   7  -3  19  173.10    3.40   1
  -7   3 -19  174.70    2.80   1
   7  -3  22  100.40    2.30   1
  -7   3 -22  100.40    2.20   1
   7  -3  25    1.20    0.70   1
  -7   3 -25    1.10    0.60   1
   7  -3  28    4.00    0.80   1
  -7   3 -28    4.20    0.50   1
   7  -3  31  124.80    2.90   1
  -7   3 -31  124.70    2.30   1
   7  -3  34   15.00    1.20   1
  -7   3 -34   16.80    0.90   1
   7  -3  37   13.80    1.20   1
  -7   3 -37   12.50    0.80   1
   7  -3  40   31.50    1.50   1
  -7   3 -40   33.90    1.20   1
   7  -3  43   72.90    2.40   1
  -7   3 -43   78.90    1.90   1
   7  -3  46  176.60    4.20   1
  -7   3 -46  189.10    3.60   1
   7  -3  49   45.40    2.40   1
  -7   3 -49   42.50    1.80   1
   7  -3  52    0.00    1.50   1
  -7   3 -52    1.90    1.30   1
   7  -3  55   17.70    2.10   1
  -7   3 -55   19.50    1.70   1
   7  -3  58    9.20    2.00   1
  -7   3 -58    9.00    2.00   1
   7  -3  61   43.50    3.50   1
  -7   3 -61   45.70    3.00   1
   7  -3  64    2.90    2.30   1
  -7   3 -64    2.50    1.70   1
   7  -3  67    3.30    2.30   1
  -7   3 -67    1.30    2.20   1
   7  -2 -66   24.10    2.40   1
  -7   2  66   30.90    3.60   1
   7  -2 -63   10.20    1.90   1
  -7   2  63    9.50    2.30   1
   7  -2 -60   33.80    2.30   1
  -7   2  60   32.80    3.30   1
   7  -2 -57   29.00    2.00   1
  -7   2  57   28.00    2.20   1
   7  -2 -54   21.70    1.70   1
  -7   2  54   21.40    1.80   1
   7  -2 -51   20.30    1.50   1
  -7   2  51   23.40    1.80   1
   7  -2 -48    6.60    1.00   1
  -7   2  48    8.00    1.20   1
   7  -2 -45  114.90    2.60   1
  -7   2  45  110.10    2.70   1
   7  -2 -42   59.80    1.70   1
  -7   2  42   58.30    2.30   1
   7  -2 -39    0.60    0.60   1
  -7   2  39    0.50    0.70   1
   7  -2 -36   48.20    1.40   1
  -7   2  36   47.20    1.60   1
   7  -2 -33  149.70    2.80   1
  -7   2  33  144.80    2.70   1
   7  -2 -30  129.90    2.30   1
  -7   2  30  131.30    2.60   1
   7  -2 -27   36.10    0.90   1
  -7   2  27   31.30    1.10   1
   7  -2 -24  220.20    2.90   1
  -7   2  24  227.10    3.70   1
   7  -2 -21   70.70    1.40   1
  -7   2  21   72.30    1.70   1
   7  -2 -18   45.30    1.10   1
  -7   2  18   43.70    1.20   1
   7  -2 -15   67.80    1.40   1
  -7   2  15   70.70    1.50   1
   7  -2 -12    0.60    0.40   1
  -7   2  12    0.50    0.40   1
   7  -2  -9   33.70    0.90   1
  -7   2   9   34.70    1.00   1
   7  -2  -6   82.20    1.70   1
  -7   2   6   80.80    1.70   1
   7  -2  -3   83.80    1.60   1
  -7   2   3   83.40    1.70   1
   7  -2   0  529.90    7.40   1
  -7   2   0  531.10    7.50   1
   7  -2   3    5.60    0.70   1
  -7   2  -3    6.10    0.50   1
   7  -2   6    6.00    0.60   1
  -7   2  -6    6.10    0.40   1
   7  -2   9  123.20    2.40   1
  -7   2  -9  120.80    1.80   1
   7  -2  12    3.20    0.60   1
  -7   2 -12    2.20    0.40   1
   7  -2  15    6.50    0.70   1
  -7   2 -15    7.80    0.40   1
   7  -2  18    8.20    0.90   1
  -7   2 -18    8.20    0.50   1
   7  -2  21   80.70    2.10   1
  -7   2 -21   84.30    2.00   1
   7  -2  24  385.30    6.60   1
  -7   2 -24  382.60    5.40   1
   7  -2  27    9.30    0.90   1
  -7   2 -27    9.70    0.70   1
   7  -2  30   17.00    1.10   1
  -7   2 -30   16.10    0.90   1
   7  -2  33   59.70    1.90   1
  -7   2 -33   60.60    1.50   1
   7  -2  36    0.40    0.80   1
  -7   2 -36    0.20    0.70   1
   7  -2  39   14.30    1.20   1
  -7   2 -39   16.30    1.00   1
   7  -2  42   27.00    1.50   1
  -7   2 -42   25.00    1.10   1
   7  -2  45   57.50    2.10   1
  -7   2 -45   59.00    1.70   1
   7  -2  48   93.30    3.60   1
  -7   2 -48   96.60    2.80   1
   7  -2  51   65.60    3.70   1
  -7   2 -51   65.40    2.60   1
   7  -2  54   20.40    2.50   1
  -7   2 -54   28.20    1.80   1
   7  -2  57   10.20    2.00   1
  -7   2 -57    9.70    1.50   1
   7  -2  60   -1.80    2.10   1
  -7   2 -60    2.10    1.40   1
   7  -2  63   62.30    4.30   1
  -7   2 -63   67.50    3.70   1
   7  -2  66   54.60    4.30   1
  -7   2 -66   52.40    4.10   1
   7  -1 -64    0.50    1.60   1
  -7   1  64   -1.90    2.00   1
   7  -1 -61    2.10    1.70   1
  -7   1  61    1.90    2.30   1
   7  -1 -58    7.40    2.00   1
  -7   1  58    5.20    2.40   1
   7  -1 -55   18.30    1.80   1
  -7   1  55   20.30    2.60   1
   7  -1 -52    7.10    1.60   1
  -7   1  52    9.30    2.10   1
   7  -1 -49    2.40    1.30   1
  -7   1  49    1.00    1.20   1
   7  -1 -46   65.30    2.00   1
  -7   1  46   68.20    2.20   1
   7  -1 -43    7.90    0.90   1
  -7   1  43   10.60    1.10   1
   7  -1 -40    3.70    0.70   1
  -7   1  40    5.10    0.80   1
   7  -1 -37    7.70    0.70   1
  -7   1  37    7.10    0.80   1
   7  -1 -34   59.50    1.60   1
  -7   1  34   59.00    1.70   1
   7  -1 -31    5.90    0.60   1
  -7   1  31    6.80    0.80   1
   7  -1 -28    6.60    0.50   1
  -7   1  28    5.40    0.70   1
   7  -1 -25   12.90    0.60   1
  -7   1  25   13.70    0.90   1
   7  -1 -22  185.50    2.90   1
  -7   1  22  187.40    3.20   1
   7  -1 -19    0.90    0.40   1
  -7   1  19    1.80    0.50   1
   7  -1 -16   19.80    0.90   1
  -7   1  16   21.80    0.90   1
   7  -1 -13   24.70    0.90   1
  -7   1  13   25.10    0.90   1
   7  -1 -10    5.40    0.70   1
  -7   1  10    4.80    0.60   1
   7  -1  -7   14.70    0.90   1
  -7   1   7   15.40    0.70   1
   7  -1  -4    5.30    0.80   1
  -7   1   4    6.20    0.60   1
   7  -1  -1    7.80    0.80   1
  -7   1   1    9.60    0.50   1
   7  -1   2   67.60    1.80   1
  -7   1  -2   71.50    1.30   1
   7  -1   5   24.80    1.10   1
  -7   1  -5   23.50    0.70   1
   7  -1   8   10.60    0.80   1
  -7   1  -8   10.60    0.50   1
   7  -1  11    0.90    0.70   1
  -7   1 -11    3.10    0.40   1
   7  -1  14    8.50    0.90   1
  -7   1 -14    9.00    0.50   1
   7  -1  17    5.60    0.90   1
  -7   1 -17    5.50    0.50   1
   7  -1  20   78.70    2.10   1
  -7   1 -20   80.90    1.80   1
   7  -1  23   10.10    1.00   1
  -7   1 -23   11.70    0.70   1
   7  -1  26   12.20    1.10   1
  -7   1 -26   13.60    0.80   1
   7  -1  29   24.50    1.30   1
  -7   1 -29   26.60    1.00   1
   7  -1  32    0.30    0.90   1
  -7   1 -32    1.10    0.60   1
   7  -1  35    6.60    1.00   1
  -7   1 -35    6.20    0.80   1
   7  -1  38    0.70    0.80   1
  -7   1 -38    0.00    0.70   1
   7  -1  41   58.00    2.20   1
  -7   1 -41   62.30    1.80   1
   7  -1  44   42.90    1.90   1
  -7   1 -44   41.30    1.60   1
   7  -1  47    2.40    1.00   1
  -7   1 -47    0.90    0.70   1
   7  -1  50    5.30    1.50   1
  -7   1 -50    6.60    1.20   1
   7  -1  53   18.70    2.30   1
  -7   1 -53   23.20    1.80   1
   7  -1  56   12.30    2.80   1
  -7   1 -56   13.80    1.90   1
   7  -1  59    5.00    2.20   1
  -7   1 -59    4.80    1.60   1
   7  -1  62   -0.20    2.30   1
  -7   1 -62   -1.60    1.70   1
   7  -1  65    2.40    2.20   1
  -7   1 -65    2.50    2.40   1
   7   0 -62   -0.20    2.40   1
  -7   0  62   -2.10    2.40   1
   7   0 -59    0.50    1.60   1
  -7   0  59   -1.40    2.30   1
   7   0 -56   65.20    3.40   1
  -7   0  56   71.70    4.60   1
   7   0 -53   -3.00    1.60   1
  -7   0  53   -0.10    1.60   1
   7   0 -50   15.70    1.70   1
  -7   0  50   14.30    2.20   1
   7   0 -47   -0.20    0.90   1
  -7   0  47   -0.80    1.10   1
   7   0 -44    0.30    0.80   1
  -7   0  44    1.00    1.00   1
   7   0 -41    0.50    0.80   1
  -7   0  41   -0.60    1.00   1
   7   0 -38   45.80    1.70   1
  -7   0  38   44.50    1.70   1
   7   0 -35    0.50    0.80   1
  -7   0  35    0.80    0.70   1
   7   0 -32   68.10    1.90   1
  -7   0  32   66.80    1.80   1
   7   0 -29   -0.50    0.50   1
  -7   0  29   -0.80    0.70   1
   7   0 -26   23.00    0.90   1
  -7   0  26   23.30    1.10   1
   7   0 -23    0.30    0.70   1
  -7   0  23    0.20    0.60   1
   7   0 -20    3.80    0.70   1
  -7   0  20    5.30    0.80   1
   7   0 -17    0.90    0.50   1
  -7   0  17   -0.60    0.60   1
   7   0 -14  109.60    2.60   1
  -7   0  14  114.10    2.30   1
   7   0 -11    0.90    0.70   1
  -7   0  11    0.20    0.50   1
   7   0  -8    0.80    0.70   1
  -7   0   8    1.80    0.50   1
   7   0  -5    0.70    0.60   1
  -7   0   5   -0.40    0.50   1
   7   0  -2    1.90    0.70   1
  -7   0   2    1.40    0.60   1
   7   0   1   -0.10    0.60   1
  -7   0  -1    0.00    0.50   1
   7   0   4   16.10    1.00   1
  -7   0  -4   15.80    0.60   1
   7   0   7   -0.70    0.70   1
  -7   0  -7    0.20    0.30   1
   7   0  10  151.80    3.20   1
  -7   0 -10  157.20    2.70   1
   7   0  13    0.30    0.70   1
  -7   0 -13    0.00    0.40   1
   7   0  16   53.10    1.90   1
  -7   0 -16   53.60    1.50   1
   7   0  19    1.00    0.90   1
  -7   0 -19   -0.40    0.40   1
   7   0  22   55.20    2.10   1
  -7   0 -22   55.50    1.60   1
   7   0  25   -0.20    0.90   1
  -7   0 -25    0.00    0.50   1
   7   0  28    3.50    0.80   1
  -7   0 -28    4.50    0.70   1
   7   0  31    1.30    0.90   1
  -7   0 -31   -0.80    0.60   1
   7   0  34   64.80    2.20   1
  -7   0 -34   67.30    1.70   1
   7   0  37   -1.00    1.00   1
  -7   0 -37    1.50    0.70   1
   7   0  40   65.00    2.50   1
  -7   0 -40   64.70    2.00   1
   7   0  43    0.20    1.00   1
  -7   0 -43    0.00    0.70   1
   7   0  46   39.80    1.90   1
  -7   0 -46   45.40    1.80   1
   7   0  49    0.20    2.10   1
  -7   0 -49    0.10    1.10   1
   7   0  52    6.10    1.90   1
  -7   0 -52    6.30    1.40   1
   7   0  55   -0.30    2.30   1
  -7   0 -55   -0.20    1.50   1
   7   0  58    9.80    2.60   1
  -7   0 -58   15.10    2.00   1
   7   0  61    0.70    2.10   1
  -7   0 -61    1.60    1.80   1
   8  -7 -57   -0.40    2.30   1
  -8   7  57   -2.20    1.70   1
   8  -7 -54   -1.10    2.20   1
  -8   7  54    2.30    2.10   1
   8  -7 -51  103.20    5.20   1
  -8   7  51   90.00    4.20   1
   8  -7 -48  117.70    5.30   1
  -8   7  48  112.80    5.50   1
   8  -7 -45   24.60    1.50   1
  -8   7  45   21.50    1.80   1
   8  -7 -42   -1.60    0.90   1
  -8   7  42   -1.00    1.10   1
   8  -7 -39   97.20    2.60   1
  -8   7  39   92.50    3.00   1
   8  -7 -36    3.40    1.00   1
  -8   7  36    1.10    1.00   1
   8  -7 -33  100.50    2.60   1
  -8   7  33   96.60    2.90   1
   8  -7 -30    4.20    0.80   1
  -8   7  30    4.10    1.00   1
   8  -7 -27   23.80    1.20   1
  -8   7  27   26.00    1.50   1
   8  -7 -24  226.40    5.10   1
  -8   7  24  229.90    4.90   1
   8  -7 -21  146.90    2.90   1
  -8   7  21  142.00    3.50   1
   8  -7 -18   86.10    2.40   1
  -8   7  18   85.40    2.40   1
   8  -7 -15    4.70    0.70   1
  -8   7  15    5.40    1.00   1
   8  -7 -12    8.60    0.90   1
  -8   7  12    9.20    1.10   1
   8  -7  -9  198.50    3.90   1
  -8   7   9  193.80    4.00   1
   8  -7  -6   39.40    1.30   1
  -8   7   6   37.50    1.50   1
   8  -7  -3    1.40    0.80   1
  -8   7   3    1.00    0.80   1
   8  -7   0  115.40    2.80   1
  -8   7   0  112.70    2.70   1
   8  -7   3  182.20    3.70   1
  -8   7  -3  184.70    3.80   1
   8  -7   6  145.70    3.20   1
  -8   7  -6  146.80    3.20   1
   8  -7   9   47.80    1.70   1
  -8   7  -9   44.60    1.60   1
   8  -7  12  145.70    3.30   1
  -8   7 -12  141.90    2.90   1
   8  -7  15   92.60    2.40   1
  -8   7 -15   89.40    2.20   1
   8  -7  18   17.40    1.00   1
  -8   7 -18   17.10    1.00   1
   8  -7  21   73.20    1.90   1
  -8   7 -21   74.80    2.00   1
   8  -7  24   20.00    1.20   1
  -8   7 -24   18.00    1.00   1
   8  -7  27   59.00    1.90   1
  -8   7 -27   56.00    1.50   1
   8  -7  30   52.60    1.80   1
  -8   7 -30   52.50    1.60   1
   8  -7  33   85.80    2.40   1
  -8   7 -33   86.10    2.30   1
   8  -7  36  104.80    3.40   1
  -8   7 -36  105.10    2.70   1
   8  -7  39   24.60    1.60   1
  -8   7 -39   26.60    1.40   1
   8  -7  42   13.90    1.50   1
  -8   7 -42   11.80    1.20   1
   8  -7  45  113.90    3.70   1
  -8   7 -45  117.40    3.10   1
   8  -7  48    3.80    1.90   1
  -8   7 -48    2.30    1.30   1
   8  -7  51    1.50    2.20   1
  -8   7 -51   -1.00    1.50   1
   8  -7  54    3.80    2.80   1
  -8   7 -54    1.60    1.30   1
   8  -7  57   81.50    5.10   1
  -8   7 -57   72.30    3.90   1
   8  -6 -61    2.20    2.90   1
  -8   6  61    0.20    2.30   1
   8  -6 -58   -0.10    2.00   1
  -8   6  58    1.90    1.80   1
   8  -6 -55    7.80    1.70   1
  -8   6  55    8.30    1.90   1
   8  -6 -52   63.50    3.30   1
  -8   6  52   70.00    3.60   1
   8  -6 -49    3.50    1.40   1
  -8   6  49    2.90    1.40   1
   8  -6 -46  151.10    3.40   1
  -8   6  46  146.20    3.90   1
   8  -6 -43   22.60    1.30   1
  -8   6  43   20.90    1.70   1
   8  -6 -40    7.80    0.90   1
  -8   6  40    5.00    1.10   1
   8  -6 -37    0.30    0.60   1
  -8   6  37   -0.30    0.80   1
   8  -6 -34    1.10    0.70   1
  -8   6  34    0.90    0.90   1
   8  -6 -31   22.30    1.00   1
  -8   6  31   19.90    1.30   1
   8  -6 -28   16.10    0.90   1
  -8   6  28   14.90    1.20   1
   8  -6 -25    4.30    0.60   1
  -8   6  25    4.10    0.90   1
   8  -6 -22  338.80    5.20   1
  -8   6  22  336.90    6.20   1
   8  -6 -19   19.50    0.90   1
  -8   6  19   16.00    1.40   1
   8  -6 -16   29.80    1.10   1
  -8   6  16   30.10    1.60   1
   8  -6 -13    7.90    0.50   1
  -8   6  13    8.90    1.00   1
   8  -6 -10   10.80    0.60   1
  -8   6  10   10.20    1.10   1
   8  -6  -7   36.50    1.10   1
  -8   6   7   35.20    1.70   1
   8  -6  -4   27.00    1.00   1
  -8   6   4   26.50    1.40   1
   8  -6  -1   43.50    1.40   1
  -8   6   1   42.40    1.50   1
   8  -6   2  136.60    2.60   1
  -8   6  -2  138.00    3.40   1
   8  -6   5    9.40    0.80   1
  -8   6  -5    7.70    0.60   1
   8  -6   8   54.20    1.70   1
  -8   6  -8   53.50    1.20   1
   8  -6  11   82.60    2.10   1
  -8   6 -11   85.10    1.80   1
   8  -6  14    0.90    0.70   1
  -8   6 -14    1.10    0.50   1
   8  -6  17    6.50    0.90   1
  -8   6 -17    6.70    0.70   1
   8  -6  20  197.80    4.20   1
  -8   6 -20  197.40    3.60   1
   8  -6  23   44.20    1.70   1
  -8   6 -23   44.30    1.30   1
   8  -6  26   21.40    1.40   1
  -8   6 -26   19.60    0.90   1
   8  -6  29   10.90    1.10   1
  -8   6 -29   13.00    0.90   1
   8  -6  32   45.80    1.90   1
  -8   6 -32   43.90    1.50   1
   8  -6  35   14.00    1.20   1
  -8   6 -35   17.40    1.10   1
   8  -6  38    0.10    0.90   1
  -8   6 -38   -0.60    0.70   1
   8  -6  41    6.00    1.10   1
  -8   6 -41    8.90    1.00   1
   8  -6  44  146.50    4.00   1
  -8   6 -44  149.00    3.30   1
   8  -6  47    8.90    1.50   1
  -8   6 -47    9.10    1.20   1
   8  -6  50   20.20    2.40   1
  -8   6 -50   18.00    1.90   1
   8  -6  53   15.00    2.40   1
  -8   6 -53   18.80    2.00   1
   8  -6  56    1.20    1.80   1
  -8   6 -56    1.60    1.90   1
   8  -6  59   -1.70    2.20   1
  -8   6 -59    2.80    2.10   1
   8  -5 -62   -0.10    2.10   1
  -8   5  62    1.90    1.90   1
   8  -5 -59    1.00    1.90   1
  -8   5  59    4.20    2.10   1
   8  -5 -56    6.80    1.80   1
  -8   5  56    6.20    2.40   1
   8  -5 -53   14.80    1.90   1
  -8   5  53   11.50    1.70   1
   8  -5 -50   10.80    1.50   1
  -8   5  50    8.30    1.70   1
   8  -5 -47   16.90    1.40   1
  -8   5  47   14.00    1.50   1
   8  -5 -44   41.20    1.60   1
  -8   5  44   41.40    1.80   1
   8  -5 -41    7.30    0.90   1
  -8   5  41    8.30    1.10   1
   8  -5 -38   20.60    1.10   1
  -8   5  38   19.30    1.30   1
   8  -5 -35   35.50    1.30   1
  -8   5  35   31.40    1.40   1
   8  -5 -32    2.70    0.70   1
  -8   5  32    1.30    0.80   1
   8  -5 -29   -0.30    0.50   1
  -8   5  29   -0.50    0.90   1
   8  -5 -26   -0.20    0.50   1
  -8   5  26    1.30    0.80   1
   8  -5 -23   40.30    1.20   1
  -8   5  23   40.00    1.40   1
   8  -5 -20   67.60    1.40   1
  -8   5  20   66.10    1.90   1
   8  -5 -17    2.60    0.40   1
  -8   5  17    3.50    0.70   1
   8  -5 -14   10.40    0.60   1
  -8   5  14    9.60    0.90   1
   8  -5 -11   40.70    1.10   1
  -8   5  11   40.20    1.40   1
   8  -5  -8   33.80    0.90   1
  -8   5   8   33.70    1.20   1
   8  -5  -5    8.20    0.60   1
  -8   5   5    8.90    0.70   1
   8  -5  -2   42.90    1.20   1
  -8   5   2   41.40    1.40   1
   8  -5   1   44.50    1.40   1
  -8   5  -1   45.60    1.20   1
   8  -5   4   12.60    1.00   1
  -8   5  -4   12.60    0.70   1
   8  -5   7   38.10    1.30   1
  -8   5  -7   38.10    1.00   1
   8  -5  10   29.20    1.20   1
  -8   5 -10   30.20    1.00   1
   8  -5  13   17.10    1.10   1
  -8   5 -13   16.40    0.90   1
   8  -5  16   14.10    1.10   1
  -8   5 -16   15.60    0.90   1
   8  -5  19   67.50    2.00   1
  -8   5 -19   73.10    1.80   1
   8  -5  22  192.40    4.00   1
  -8   5 -22  180.60    3.40   1
   8  -5  25    0.70    0.80   1
  -8   5 -25    0.30    0.50   1
   8  -5  28    1.90    0.80   1
  -8   5 -28    2.20    0.70   1
   8  -5  31   49.90    1.80   1
  -8   5 -31   51.40    1.50   1
   8  -5  34   11.20    1.10   1
  -8   5 -34   11.70    0.90   1
   8  -5  37    2.20    1.00   1
  -8   5 -37    0.50    0.70   1
   8  -5  40   10.60    1.30   1
  -8   5 -40   10.00    1.10   1
   8  -5  43   30.40    1.90   1
  -8   5 -43   29.40    1.30   1
   8  -5  46   82.80    2.80   1
  -8   5 -46   87.00    2.40   1
   8  -5  49    4.90    1.90   1
  -8   5 -49    9.10    1.40   1
   8  -5  52   13.50    2.10   1
  -8   5 -52    5.20    1.40   1
   8  -5  55   14.00    2.40   1
  -8   5 -55   11.20    1.70   1
   8  -5  58    3.30    2.30   1
  -8   5 -58    2.90    1.50   1
   8  -5  61   13.80    3.10   1
  -8   5 -61   10.10    2.00   1
   8  -4 -63   15.70    3.70   1
  -8   4  63   14.40    2.70   1
   8  -4 -60    5.20    1.80   1
  -8   4  60    3.40    1.80   1
   8  -4 -57   11.30    1.90   1
  -8   4  57    8.60    1.90   1
   8  -4 -54    8.20    1.50   1
  -8   4  54    8.50    1.90   1
   8  -4 -51   14.20    1.50   1
  -8   4  51   16.00    2.40   1
   8  -4 -48    8.20    1.10   1
  -8   4  48    9.50    1.60   1
   8  -4 -45   12.90    1.10   1
  -8   4  45   11.20    1.30   1
   8  -4 -42    6.00    0.90   1
  -8   4  42    5.30    1.10   1
   8  -4 -39   20.20    1.10   1
  -8   4  39   18.20    1.20   1
   8  -4 -36   86.10    2.10   1
  -8   4  36   86.40    2.40   1
   8  -4 -33    9.50    0.90   1
  -8   4  33   10.50    1.10   1
   8  -4 -30    0.30    0.60   1
  -8   4  30    0.50    0.70   1
   8  -4 -27   76.90    1.60   1
  -8   4  27   75.30    2.10   1
   8  -4 -24   33.00    1.00   1
  -8   4  24   35.70    1.40   1
   8  -4 -21    0.40    0.40   1
  -8   4  21    0.30    0.60   1
   8  -4 -18   20.30    0.80   1
  -8   4  18   18.90    1.00   1
   8  -4 -15   81.80    1.60   1
  -8   4  15   86.40    2.30   1
   8  -4 -12  223.40    3.20   1
  -8   4  12  216.70    4.20   1
   8  -4  -9   16.30    0.70   1
  -8   4   9   16.20    1.00   1
   8  -4  -6    6.20    0.60   1
  -8   4   6    5.60    0.70   1
   8  -4  -3   34.80    1.10   1
  -8   4   3   30.40    1.00   1
   8  -4   0   16.00    0.70   1
  -8   4   0   16.10    0.80   1
   8  -4   3   34.00    1.10   1
  -8   4  -3   31.20    1.00   1
   8  -4   6    6.50    0.80   1
  -8   4  -6    6.30    0.60   1
   8  -4   9   17.10    1.00   1
  -8   4  -9   17.10    0.70   1
   8  -4  12  223.20    4.30   1
  -8   4 -12  224.50    3.90   1
   8  -4  15   87.80    2.30   1
  -8   4 -15   84.20    2.00   1
   8  -4  18   19.70    1.20   1
  -8   4 -18   20.40    1.10   1
   8  -4  21    0.60    0.70   1
  -8   4 -21    1.30    0.60   1
   8  -4  24   33.50    1.40   1
  -8   4 -24   33.30    1.50   1
   8  -4  27   76.40    2.30   1
  -8   4 -27   75.40    2.00   1
   8  -4  30    0.30    0.90   1
  -8   4 -30    0.20    0.60   1
   8  -4  33   10.90    1.30   1
  -8   4 -33   10.00    1.00   1
   8  -4  36   85.40    2.60   1
  -8   4 -36   88.50    2.30   1
   8  -4  39   18.80    1.40   1
  -8   4 -39   18.70    1.20   1
   8  -4  42    6.40    1.10   1
  -8   4 -42    5.70    1.00   1
   8  -4  45   10.90    1.40   1
  -8   4 -45   12.30    1.20   1
   8  -4  48    8.20    1.70   1
  -8   4 -48    7.80    1.20   1
   8  -4  51   14.90    2.50   1
  -8   4 -51   14.10    1.90   1
   8  -4  54   10.70    2.20   1
  -8   4 -54   11.00    1.60   1
   8  -4  57    6.60    2.30   1
  -8   4 -57   11.60    1.80   1
   8  -4  60    4.80    2.30   1
  -8   4 -60    8.70    1.90   1
   8  -4  63   11.50    2.60   1
  -8   4 -63   16.60    3.40   1
   8  -3 -61   11.00    2.20   1
  -8   3  61   17.00    3.10   1
   8  -3 -58    7.30    1.90   1
  -8   3  58    8.90    1.90   1
   8  -3 -55   11.30    1.80   1
  -8   3  55   12.60    1.90   1
   8  -3 -52    8.70    1.80   1
  -8   3  52    8.60    1.60   1
   8  -3 -49    5.60    1.30   1
  -8   3  49    6.70    1.50   1
   8  -3 -46   84.60    2.70   1
  -8   3  46   81.50    2.80   1
   8  -3 -43   32.30    1.40   1
  -8   3  43   30.90    1.60   1
   8  -3 -40    9.90    1.00   1
  -8   3  40   12.50    1.30   1
   8  -3 -37    1.70    0.70   1
  -8   3  37    1.30    0.70   1
   8  -3 -34   11.40    0.90   1
  -8   3  34   11.20    0.90   1
   8  -3 -31   50.60    1.50   1
  -8   3  31   52.60    1.70   1
   8  -3 -28    2.90    0.50   1
  -8   3  28    2.70    0.80   1
   8  -3 -25    0.30    0.40   1
  -8   3  25    0.90    0.70   1
   8  -3 -22  183.20    3.00   1
  -8   3  22  187.90    4.20   1
   8  -3 -19   70.60    1.50   1
  -8   3  19   69.90    2.00   1
   8  -3 -16   15.10    0.80   1
  -8   3  16   15.60    1.00   1
   8  -3 -13   15.30    0.70   1
  -8   3  13   17.10    1.10   1
   8  -3 -10   28.40    0.90   1
  -8   3  10   29.80    1.30   1
   8  -3  -7   41.10    1.10   1
  -8   3   7   41.80    1.50   1
   8  -3  -4   12.80    0.70   1
  -8   3   4   11.60    0.90   1
   8  -3  -1   42.10    1.40   1
  -8   3   1   44.20    1.20   1
   8  -3   2   39.10    1.40   1
  -8   3  -2   41.30    1.20   1
   8  -3   5    8.70    0.80   1
  -8   3  -5    8.20    0.60   1
   8  -3   8   31.30    1.30   1
  -8   3  -8   33.00    1.10   1
   8  -3  11   38.70    1.50   1
  -8   3 -11   42.70    1.70   1
   8  -3  14   10.30    1.00   1
  -8   3 -14   11.50    1.00   1
   8  -3  17    3.10    0.70   1
  -8   3 -17    3.50    0.70   1
   8  -3  20   69.40    2.30   1
  -8   3 -20   64.90    2.10   1
   8  -3  23   38.50    1.60   1
  -8   3 -23   39.60    1.60   1
   8  -3  26    0.20    0.80   1
  -8   3 -26    0.30    0.70   1
   8  -3  29    0.70    0.80   1
  -8   3 -29    0.60    0.70   1
   8  -3  32    0.70    0.80   1
  -8   3 -32    0.70    0.60   1
   8  -3  35   30.40    1.60   1
  -8   3 -35   33.90    1.40   1
   8  -3  38   19.90    1.50   1
  -8   3 -38   22.70    1.20   1
   8  -3  41    8.30    1.30   1
  -8   3 -41    9.20    1.00   1
   8  -3  44   43.40    2.00   1
  -8   3 -44   44.00    1.80   1
   8  -3  47   16.70    2.10   1
  -8   3 -47   15.30    1.20   1
   8  -3  50    6.20    2.10   1
  -8   3 -50    7.90    1.60   1
   8  -3  53    8.00    3.20   1
  -8   3 -53   15.90    1.80   1
   8  -3  56    8.80    2.50   1
  -8   3 -56    7.80    1.70   1
   8  -3  59    5.20    2.20   1
  -8   3 -59    5.90    1.90   1
   8  -3  62   -0.80    2.50   1
  -8   3 -62   -2.40    2.00   1
   8  -2 -59    2.30    1.40   1
  -8   2  59    1.20    2.10   1
   8  -2 -56    1.00    1.70   1
  -8   2  56    7.50    2.80   1
   8  -2 -53   16.80    1.80   1
  -8   2  53   20.20    2.80   1
   8  -2 -50   14.20    1.80   1
  -8   2  50   17.30    2.00   1
   8  -2 -47    9.70    1.40   1
  -8   2  47    6.70    1.10   1
   8  -2 -44  151.70    3.60   1
  -8   2  44  150.00    3.50   1
   8  -2 -41    8.70    1.00   1
  -8   2  41    6.90    1.20   1
   8  -2 -38    0.20    0.80   1
  -8   2  38   -0.20    0.90   1
   8  -2 -35   13.90    1.20   1
  -8   2  35   17.50    1.40   1
   8  -2 -32   46.20    1.60   1
  -8   2  32   44.20    1.80   1
   8  -2 -29   13.90    0.80   1
  -8   2  29   13.40    1.10   1
   8  -2 -26   21.90    0.90   1
  -8   2  26   19.90    1.10   1
   8  -2 -23   42.90    1.20   1
  -8   2  23   43.30    1.50   1
   8  -2 -20  194.50    3.70   1
  -8   2  20  195.20    3.80   1
   8  -2 -17    7.40    0.70   1
  -8   2  17    5.20    0.90   1
   8  -2 -14    0.40    0.60   1
  -8   2  14   -0.90    0.70   1
   8  -2 -11   83.30    2.00   1
  -8   2  11   84.00    2.20   1
   8  -2  -8   53.30    1.50   1
  -8   2   8   53.30    1.70   1
   8  -2  -5    8.20    0.90   1
  -8   2   5    9.30    0.80   1
   8  -2  -2  134.30    3.50   1
  -8   2   2  136.70    2.80   1
   8  -2   1   43.60    1.60   1
  -8   2  -1   44.20    1.70   1
   8  -2   4   26.10    1.20   1
  -8   2  -4   27.20    1.10   1
   8  -2   7   37.30    1.50   1
  -8   2  -7   36.50    1.30   1
   8  -2  10    9.50    1.00   1
  -8   2 -10    9.20    0.70   1
   8  -2  13   10.10    0.90   1
  -8   2 -13    8.70    0.80   1
   8  -2  16   26.60    1.30   1
  -8   2 -16   28.80    1.60   1
   8  -2  19   18.80    1.20   1
  -8   2 -19   17.90    1.20   1
   8  -2  22  326.90    6.20   1
  -8   2 -22  338.70    6.80   1
   8  -2  25    3.30    0.90   1
  -8   2 -25    4.00    0.70   1
   8  -2  28   17.20    1.30   1
  -8   2 -28   14.50    1.00   1
   8  -2  31   18.10    1.30   1
  -8   2 -31   21.00    1.20   1
   8  -2  34    1.30    0.80   1
  -8   2 -34    1.10    0.70   1
   8  -2  37    2.30    1.10   1
  -8   2 -37    0.90    0.70   1
   8  -2  40    3.90    1.20   1
  -8   2 -40    6.70    1.00   1
   8  -2  43   23.40    1.70   1
  -8   2 -43   21.80    1.20   1
   8  -2  46  152.50    4.20   1
  -8   2 -46  155.10    3.70   1
   8  -2  49    1.30    1.80   1
  -8   2 -49    5.50    1.30   1
   8  -2  52   62.90    4.00   1
  -8   2 -52   57.90    3.10   1
   8  -2  55    9.80    2.30   1
  -8   2 -55    8.40    1.90   1
   8  -2  58    1.00    2.00   1
  -8   2 -58    4.00    2.40   1
   8  -2  61    1.60    2.20   1
  -8   2 -61    2.90    1.90   1
   8  -1 -57   76.50    4.00   1
  -8   1  57   80.80    5.10   1
   8  -1 -54    3.20    1.60   1
  -8   1  54   -2.60    2.10   1
   8  -1 -51   -0.20    1.40   1
  -8   1  51    0.00    1.90   1
   8  -1 -48    4.10    1.30   1
  -8   1  48    3.40    1.60   1
   8  -1 -45  116.70    3.20   1
  -8   1  45  122.80    3.80   1
   8  -1 -42   14.30    1.30   1
  -8   1  42   13.60    1.40   1
   8  -1 -39   25.60    1.40   1
  -8   1  39   28.30    1.50   1
   8  -1 -36  104.40    2.80   1
  -8   1  36  107.30    2.70   1
   8  -1 -33   85.30    2.30   1
  -8   1  33   85.00    2.30   1
   8  -1 -30   51.80    1.50   1
  -8   1  30   56.50    1.80   1
   8  -1 -27   54.90    1.50   1
  -8   1  27   56.40    1.70   1
   8  -1 -24   18.90    0.90   1
  -8   1  24   18.70    1.10   1
   8  -1 -21   72.30    1.80   1
  -8   1  21   70.20    2.00   1
   8  -1 -18   16.00    0.90   1
  -8   1  18   17.10    1.00   1
   8  -1 -15   87.60    2.10   1
  -8   1  15   87.40    2.20   1
   8  -1 -12  141.70    2.90   1
  -8   1  12  148.30    3.10   1
   8  -1  -9   44.40    1.60   1
  -8   1   9   46.90    1.50   1
   8  -1  -6  141.60    3.10   1
  -8   1   6  143.80    2.90   1
   8  -1  -3  183.80    3.70   1
  -8   1   3  191.10    3.50   1
   8  -1   0  112.90    2.70   1
  -8   1   0  114.10    2.20   1
   8  -1   3    0.60    0.80   1
  -8   1  -3    2.00    0.60   1
   8  -1   6   38.70    1.60   1
  -8   1  -6   39.30    1.40   1
   8  -1   9  196.40    4.00   1
  -8   1  -9  200.40    4.10   1
   8  -1  12    7.70    1.00   1
  -8   1 -12    6.60    1.00   1
   8  -1  15    5.10    0.80   1
  -8   1 -15    4.20    0.90   1
   8  -1  18   82.00    2.40   1
  -8   1 -18   84.60    3.00   1
   8  -1  21  138.50    3.40   1
  -8   1 -21  140.60    3.30   1
   8  -1  24  234.90    4.80   1
  -8   1 -24  228.60    4.20   1
   8  -1  27   22.70    1.40   1
  -8   1 -27   23.70    1.20   1
   8  -1  30    3.40    1.10   1
  -8   1 -30    3.40    0.80   1
   8  -1  33   98.10    3.00   1
  -8   1 -33   95.90    2.50   1
   8  -1  36    0.80    1.00   1
  -8   1 -36    1.40    0.90   1
   8  -1  39   91.80    3.00   1
  -8   1 -39   94.60    2.60   1
   8  -1  42    0.40    1.10   1
  -8   1 -42    1.10    1.00   1
   8  -1  45   20.70    1.80   1
  -8   1 -45   22.30    1.50   1
   8  -1  48  110.50    5.60   1
  -8   1 -48  112.00    4.60   1
   8  -1  51   98.30    5.20   1
  -8   1 -51  100.30    4.40   1
   8  -1  54   -0.30    1.90   1
  -8   1 -54    1.60    1.60   1
   8  -1  57    1.30    2.30   1
  -8   1 -57    1.80    2.10   1
   8   0 -55    0.60    1.60   1
  -8   0  55    1.40    2.20   1
   8   0 -52    5.20    2.00   1
  -8   0  52    4.90    2.80   1
   8   0 -49    0.00    1.50   1
  -8   0  49   -1.20    2.40   1
   8   0 -46   -0.50    1.30   1
  -8   0  46    1.30    1.30   1
   8   0 -43    0.10    1.00   1
  -8   0  43   -0.30    1.30   1
   8   0 -40    3.80    1.00   1
  -8   0  40    2.30    1.30   1
   8   0 -37   -0.20    1.00   1
  -8   0  37    0.10    1.00   1
   8   0 -34  119.60    3.00   1
  -8   0  34  124.40    3.30   1
   8   0 -31    0.10    0.70   1
  -8   0  31    1.00    1.00   1
   8   0 -28   79.90    2.00   1
  -8   0  28   81.10    2.40   1
   8   0 -25    0.10    0.70   1
  -8   0  25    0.10    0.80   1
   8   0 -22    3.20    0.80   1
  -8   0  22    3.80    0.80   1
   8   0 -19    0.20    0.60   1
  -8   0  19   -0.20    0.70   1
   8   0 -16   29.10    1.20   1
  -8   0  16   26.90    1.40   1
   8   0 -13   -1.60    0.70   1
  -8   0  13    0.60    0.70   1
   8   0 -10  122.50    3.00   1
  -8   0  10  131.00    2.70   1
   8   0  -7    0.20    0.80   1
  -8   0   7    0.50    0.80   1
   8   0  -4  107.30    2.80   1
  -8   0   4  108.50    2.70   1
   8   0  -1   -1.10    0.80   1
  -8   0   1   -0.50    0.80   1
   8   0   2   13.90    1.10   1
  -8   0  -2   13.50    1.10   1
   8   0   5   -0.60    0.80   1
  -8   0  -5   -1.10    0.70   1
   8   0   8  162.10    3.80   1
  -8   0  -8  165.50    4.60   1
   8   0  11    0.90    0.90   1
  -8   0 -11   -0.50    0.70   1
   8   0  14    6.80    1.10   1
  -8   0 -14    3.00    1.60   1
   8   0  17    0.00    0.90   1
  -8   0 -17    1.20    1.00   1
   8   0  20   90.80    2.80   1
  -8   0 -20   91.70    3.30   1
   8   0  23   -0.20    0.90   1
  -8   0 -23   -0.90    0.80   1
   8   0  26   13.70    1.40   1
  -8   0 -26   14.40    1.20   1
   8   0  29    0.20    0.90   1
  -8   0 -29   -0.20    0.80   1
   8   0  32  133.60    3.60   1
  -8   0 -32  132.00    3.40   1
   8   0  35    0.00    1.20   1
  -8   0 -35   -0.20    0.90   1
   8   0  38   33.30    2.00   1
  -8   0 -38   31.90    1.70   1
   8   0  41    0.70    1.10   1
  -8   0 -41   -0.20    1.00   1
   8   0  44    0.20    1.10   1
  -8   0 -44    0.60    1.00   1
   8   0  47    0.50    1.90   1
  -8   0 -47    1.30    1.50   1
   8   0  50   34.20    3.50   1
  -8   0 -50   30.70    2.70   1
   8   0  53    0.00    1.80   1
  -8   0 -53    1.10    2.20   1
   9  -8 -49   28.20    3.60   1
  -9   8  49   29.80    2.90   1
   9  -8 -46   18.90    2.50   1
  -9   8  46   23.00    2.70   1
   9  -8 -43    2.20    1.60   1
  -9   8  43    1.90    1.60   1
   9  -8 -40   12.00    1.60   1
  -9   8  40   11.30    1.60   1
   9  -8 -37   37.70    2.20   1
  -9   8  37   36.50    2.20   1
   9  -8 -34   83.70    3.20   1
  -9   8  34   82.90    3.00   1
   9  -8 -31    1.70    1.30   1
  -9   8  31    2.40    1.40   1
   9  -8 -28   11.40    1.40   1
  -9   8  28    8.80    1.20   1
   9  -8 -25   49.50    2.20   1
  -9   8  25   45.40    2.20   1
   9  -8 -22    8.50    1.40   1
  -9   8  22   10.20    1.30   1
   9  -8 -19   16.80    1.70   1
  -9   8  19   15.20    1.40   1
   9  -8 -16   -0.80    1.10   1
  -9   8  16    1.20    1.00   1
   9  -8 -13   41.70    2.30   1
  -9   8  13   42.00    1.90   1
   9  -8 -10   28.20    1.90   1
  -9   8  10   29.20    1.70   1
   9  -8  -7   59.20    2.70   1
  -9   8   7   64.90    2.40   1
   9  -8  -4    3.70    1.10   1
  -9   8   4    1.50    0.90   1
   9  -8  -1    7.70    1.20   1
  -9   8   1    3.50    1.00   1
   9  -8   2   38.90    2.10   1
  -9   8  -2   33.30    1.60   1
   9  -8   5   34.50    1.80   1
  -9   8  -5   31.70    1.60   1
   9  -8   8    4.80    1.00   1
  -9   8  -8    5.00    0.90   1
   9  -8  11    1.10    0.90   1
  -9   8 -11    0.30    0.70   1
   9  -8  14    7.10    1.00   1
  -9   8 -14    8.20    1.00   1
   9  -8  17   22.30    1.50   1
  -9   8 -17   22.30    1.20   1
   9  -8  20    0.60    0.80   1
  -9   8 -20    0.70    0.80   1
   9  -8  23    0.40    0.90   1
  -9   8 -23    1.00    0.90   1
   9  -8  26    3.60    1.00   1
  -9   8 -26    0.70    0.80   1
   9  -8  29   50.00    2.30   1
  -9   8 -29   49.40    1.70   1
   9  -8  32   16.00    1.50   1
  -9   8 -32   19.70    1.50   1
   9  -8  35    2.70    1.20   1
  -9   8 -35    2.20    1.00   1
   9  -8  38    1.40    1.30   1
  -9   8 -38   -0.60    1.10   1
   9  -8  41   32.10    2.30   1
  -9   8 -41   30.70    1.90   1
   9  -8  44    5.70    1.80   1
  -9   8 -44    5.20    1.50   1
   9  -8  47   13.20    2.40   1
  -9   8 -47   17.80    2.40   1
   9  -8  50    2.30    2.20   1
  -9   8 -50    3.00    2.80   1
   9  -7 -53   19.60    5.40   1
  -9   7  53   13.90    2.30   1
   9  -7 -50    1.80    2.80   1
  -9   7  50    6.60    2.40   1
   9  -7 -47   16.40    2.80   1
  -9   7  47   17.90    2.20   1
   9  -7 -44   31.70    2.10   1
  -9   7  44   31.30    2.00   1
   9  -7 -41    2.10    1.00   1
  -9   7  41    2.40    1.10   1
   9  -7 -38    0.70    1.00   1
  -9   7  38    1.60    1.10   1
   9  -7 -35   35.40    1.90   1
  -9   7  35   34.50    1.80   1
   9  -7 -32    7.40    1.10   1
  -9   7  32    6.60    1.10   1
   9  -7 -29    4.20    1.00   1
  -9   7  29    3.20    1.10   1
   9  -7 -26    3.00    0.90   1
  -9   7  26    3.30    1.10   1
   9  -7 -23   17.90    1.40   1
  -9   7  23   18.10    1.40   1
   9  -7 -20    9.40    0.90   1
  -9   7  20    8.90    1.00   1
   9  -7 -17    0.20    0.70   1
  -9   7  17   -0.30    0.90   1
   9  -7 -14    3.00    0.90   1
  -9   7  14    2.70    1.10   1
   9  -7 -11   20.20    1.30   1
  -9   7  11   21.40    1.40   1
   9  -7  -8    1.60    1.00   1
  -9   7   8   -0.10    0.80   1
   9  -7  -5   -0.40    0.80   1
  -9   7   5    0.20    0.80   1
   9  -7  -2   26.10    1.30   1
  -9   7   2   27.00    1.60   1
   9  -7   1   47.80    1.70   1
  -9   7  -1   51.00    1.90   1
   9  -7   4   -0.10    0.80   1
  -9   7  -4    0.00    1.00   1
   9  -7   7   20.90    1.40   1
  -9   7  -7   21.10    1.30   1
   9  -7  10   64.80    2.10   1
  -9   7 -10   66.80    2.20   1
   9  -7  13   28.20    1.50   1
  -9   7 -13   29.70    1.50   1
   9  -7  16    3.90    1.00   1
  -9   7 -16    4.60    1.10   1
   9  -7  19   44.90    1.80   1
  -9   7 -19   47.40    2.00   1
   9  -7  22   44.80    2.00   1
  -9   7 -22   46.00    1.80   1
   9  -7  25    4.30    1.00   1
  -9   7 -25    3.30    0.80   1
   9  -7  28    2.80    1.20   1
  -9   7 -28    3.10    0.90   1
   9  -7  31   23.90    1.70   1
  -9   7 -31   21.20    1.40   1
   9  -7  34   19.70    1.60   1
  -9   7 -34   21.60    1.60   1
   9  -7  37    0.00    1.10   1
  -9   7 -37   -0.10    1.10   1
   9  -7  40    4.10    1.50   1
  -9   7 -40    3.20    1.10   1
   9  -7  43   19.30    2.10   1
  -9   7 -43   20.30    1.70   1
   9  -7  46   21.30    2.80   1
  -9   7 -46   24.70    2.10   1
   9  -7  49    0.50    1.80   1
  -9   7 -49    2.50    1.70   1
   9  -7  52    6.50    2.20   1
  -9   7 -52    6.50    2.00   1
   9  -6 -54    4.30    1.90   1
  -9   6  54    2.40    1.90   1
   9  -6 -51    3.50    2.30   1
  -9   6  51    0.30    2.30   1
   9  -6 -48   -0.90    1.70   1
  -9   6  48   -0.40    1.60   1
   9  -6 -45   21.80    1.80   1
  -9   6  45   21.10    1.80   1
   9  -6 -42    0.90    1.20   1
  -9   6  42    0.30    1.10   1
   9  -6 -39    7.40    1.20   1
  -9   6  39   10.40    1.30   1
   9  -6 -36  169.50    4.10   1
  -9   6  36  167.00    4.00   1
   9  -6 -33   12.80    1.30   1
  -9   6  33   13.20    1.30   1
   9  -6 -30    4.10    1.00   1
  -9   6  30    5.30    1.00   1
   9  -6 -27   21.90    1.20   1
  -9   6  27   20.30    1.30   1
   9  -6 -24    5.00    0.90   1
  -9   6  24    5.60    1.00   1
   9  -6 -21    3.60    0.90   1
  -9   6  21    1.90    0.90   1
   9  -6 -18    1.20    0.70   1
  -9   6  18    2.30    0.80   1
   9  -6 -15   24.60    1.20   1
  -9   6  15   24.80    1.30   1
   9  -6 -12  107.70    3.40   1
  -9   6  12  116.50    2.70   1
   9  -6  -9    0.30    0.60   1
  -9   6   9    1.90    0.90   1
   9  -6  -6  105.20    2.60   1
  -9   6   6  103.60    2.60   1
   9  -6  -3   24.60    1.20   1
  -9   6   3   26.20    1.20   1
   9  -6   0   28.20    1.30   1
  -9   6   0   27.30    1.40   1
   9  -6   3    6.10    0.80   1
  -9   6  -3    6.10    0.90   1
   9  -6   6   29.40    1.50   1
  -9   6  -6   26.10    1.40   1
   9  -6   9   20.20    1.20   1
  -9   6  -9   22.60    1.40   1
   9  -6  12   98.60    2.60   1
  -9   6 -12   97.00    2.90   1
   9  -6  15   13.90    1.10   1
  -9   6 -15   15.60    1.30   1
   9  -6  18  101.30    2.90   1
  -9   6 -18  100.70    2.90   1
   9  -6  21   12.00    1.20   1
  -9   6 -21   13.00    1.40   1
   9  -6  24  147.20    3.60   1
  -9   6 -24  141.70    3.10   1
   9  -6  27   17.60    1.60   1
  -9   6 -27   18.00    1.30   1
   9  -6  30   19.20    1.70   1
  -9   6 -30   25.40    1.50   1
   9  -6  33    5.50    1.20   1
  -9   6 -33    5.70    1.00   1
   9  -6  36   -0.50    1.10   1
  -9   6 -36   -0.90    1.00   1
   9  -6  39   25.80    1.80   1
  -9   6 -39   22.60    1.50   1
   9  -6  42   22.20    1.60   1
  -9   6 -42   29.00    1.70   1
   9  -6  45    0.20    1.20   1
  -9   6 -45    3.30    1.30   1
   9  -6  48   51.90    3.80   1
  -9   6 -48   51.60    3.40   1
   9  -6  51   20.30    2.90   1
  -9   6 -51   19.80    2.50   1
   9  -6  54   13.80    3.00   1
  -9   6 -54    8.60    2.00   1
   9  -5 -55    0.90    2.10   1
  -9   5  55   -1.30    2.10   1
   9  -5 -52   -0.20    1.50   1
  -9   5  52    0.90    1.90   1
   9  -5 -49   46.20    3.20   1
  -9   5  49   35.90    3.30   1
   9  -5 -46    4.50    1.20   1
  -9   5  46    5.30    1.70   1
   9  -5 -43    0.60    1.00   1
  -9   5  43    1.40    1.00   1
   9  -5 -40    0.50    0.90   1
  -9   5  40    2.60    1.00   1
   9  -5 -37   54.80    2.00   1
  -9   5  37   52.80    2.10   1
   9  -5 -34  280.40    5.40   1
  -9   5  34  275.10    5.80   1
   9  -5 -31    9.50    1.00   1
  -9   5  31    8.30    1.10   1
   9  -5 -28   32.90    1.40   1
  -9   5  28   33.10    1.60   1
   9  -5 -25   48.30    1.50   1
  -9   5  25   46.70    1.80   1
   9  -5 -22    2.60    0.80   1
  -9   5  22    3.70    0.80   1
   9  -5 -19   49.80    1.60   1
  -9   5  19   50.80    1.90   1
   9  -5 -16    5.60    0.70   1
  -9   5  16    7.20    1.00   1
   9  -5 -13   14.40    0.80   1
  -9   5  13   13.40    1.10   1
   9  -5 -10  123.90    2.60   1
  -9   5  10  122.80    3.10   1
   9  -5  -7   33.60    1.20   1
  -9   5   7   35.40    1.40   1
   9  -5  -4   77.60    2.10   1
  -9   5   4   79.90    2.10   1
   9  -5  -1    9.70    1.00   1
  -9   5   1   11.10    0.90   1
   9  -5   2    0.60    0.80   1
  -9   5  -2    1.50    0.80   1
   9  -5   5   63.60    2.00   1
  -9   5  -5   63.30    2.30   1
   9  -5   8  126.20    3.00   1
  -9   5  -8  122.80    3.00   1
   9  -5  11    8.10    1.00   1
  -9   5 -11    7.20    0.90   1
   9  -5  14   15.30    1.20   1
  -9   5 -14   14.50    1.10   1
   9  -5  17  171.60    4.40   1
  -9   5 -17  172.40    3.80   1
   9  -5  20   34.30    1.70   1
  -9   5 -20   36.90    1.60   1
   9  -5  23   10.50    1.20   1
  -9   5 -23    9.10    1.00   1
   9  -5  26   32.20    1.70   1
  -9   5 -26   29.80    1.50   1
   9  -5  29  119.70    3.20   1
  -9   5 -29  114.60    2.80   1
   9  -5  32  124.00    3.40   1
  -9   5 -32  125.60    3.00   1
   9  -5  35   51.90    2.20   1
  -9   5 -35   49.30    1.80   1
   9  -5  38   24.50    1.60   1
  -9   5 -38   22.00    1.30   1
   9  -5  41   16.70    1.80   1
  -9   5 -41   19.30    1.30   1
   9  -5  44    2.80    1.20   1
  -9   5 -44    5.30    1.10   1
   9  -5  47   34.40    3.20   1
  -9   5 -47   35.50    2.30   1
   9  -5  50   23.40    2.80   1
  -9   5 -50   22.20    2.20   1
   9  -5  53    4.90    2.20   1
  -9   5 -53    7.80    1.80   1
   9  -5  56   41.70    4.00   1
  -9   5 -56   30.90    3.40   1
   9  -4 -56   41.30    3.60   1
  -9   4  56   41.00    3.20   1
   9  -4 -53    7.30    1.90   1
  -9   4  53    4.20    1.90   1
   9  -4 -50   19.00    2.40   1
  -9   4  50   19.60    2.30   1
   9  -4 -47   34.50    2.70   1
  -9   4  47   35.80    2.40   1
   9  -4 -44    3.00    1.20   1
  -9   4  44   -0.50    1.00   1
   9  -4 -41   19.10    1.60   1
  -9   4  41   19.70    1.50   1
   9  -4 -38   27.60    1.60   1
  -9   4  38   23.30    1.70   1
   9  -4 -35   50.60    2.00   1
  -9   4  35   50.00    2.20   1
   9  -4 -32  122.60    3.20   1
  -9   4  32  125.10    3.50   1
   9  -4 -29  111.50    3.20   1
  -9   4  29  116.50    2.90   1
   9  -4 -26   31.00    1.20   1
  -9   4  26   31.50    1.50   1
   9  -4 -23    7.80    0.80   1
  -9   4  23   10.30    1.00   1
   9  -4 -20   33.00    1.50   1
  -9   4  20   36.70    1.40   1
   9  -4 -17  177.20    3.40   1
  -9   4  17  180.80    3.50   1
   9  -4 -14   14.60    0.90   1
  -9   4  14   16.20    1.00   1
   9  -4 -11    8.90    0.70   1
  -9   4  11    6.30    0.90   1
   9  -4  -8  124.60    2.70   1
  -9   4   8  125.80    2.90   1
   9  -4  -5   62.20    1.70   1
  -9   4   5   63.40    2.00   1
   9  -4  -2    0.00    0.60   1
  -9   4   2    0.60    0.60   1
   9  -4   1   10.20    0.90   1
  -9   4  -1    8.80    1.10   1
   9  -4   4   79.90    2.30   1
  -9   4  -4   77.60    2.50   1
   9  -4   7   34.50    1.50   1
  -9   4  -7   33.90    1.80   1
   9  -4  10  123.90    3.10   1
  -9   4 -10  121.90    3.10   1
   9  -4  13   13.70    1.10   1
  -9   4 -13   13.20    1.00   1
   9  -4  16    9.10    1.10   1
  -9   4 -16    6.40    0.90   1
   9  -4  19   48.20    1.80   1
  -9   4 -19   46.80    1.60   1
   9  -4  22    4.30    1.10   1
  -9   4 -22    1.50    1.00   1
   9  -4  25   47.30    2.00   1
  -9   4 -25   47.70    1.80   1
   9  -4  28   31.50    1.80   1
  -9   4 -28   30.70    1.40   1
   9  -4  31   10.00    1.20   1
  -9   4 -31    9.30    1.00   1
   9  -4  34  282.40    6.10   1
  -9   4 -34  279.00    5.30   1
   9  -4  37   53.90    2.20   1
  -9   4 -37   52.30    1.90   1
   9  -4  40    2.10    1.00   1
  -9   4 -40    2.60    1.00   1
   9  -4  43   -0.50    1.00   1
  -9   4 -43   -0.10    0.90   1
   9  -4  46    8.50    1.90   1
  -9   4 -46    5.80    1.40   1
   9  -4  49   35.00    3.00   1
  -9   4 -49   39.80    2.70   1
   9  -4  52    2.20    2.30   1
  -9   4 -52    2.00    1.50   1
   9  -4  55    3.80    2.50   1
  -9   4 -55    0.10    1.60   1
   9  -3 -54   13.00    2.20   1
  -9   3  54   11.80    2.70   1
   9  -3 -51   26.30    2.70   1
  -9   3  51   22.40    2.50   1
   9  -3 -48   47.30    3.20   1
  -9   3  48   49.60    2.80   1
   9  -3 -45    0.30    1.20   1
  -9   3  45    1.60    1.10   1
   9  -3 -42   30.60    1.80   1
  -9   3  42   27.60    1.70   1
   9  -3 -39   23.70    1.50   1
  -9   3  39   25.60    1.50   1
   9  -3 -36    0.40    0.90   1
  -9   3  36   -0.80    1.00   1
   9  -3 -33    5.50    0.90   1
  -9   3  33    6.20    1.20   1
   9  -3 -30   21.80    1.10   1
  -9   3  30   21.60    1.40   1
   9  -3 -27   17.20    1.00   1
  -9   3  27   19.40    1.20   1
   9  -3 -24  142.20    2.70   1
  -9   3  24  148.10    3.20   1
   9  -3 -21   11.90    0.90   1
  -9   3  21   12.10    1.00   1
   9  -3 -18   99.60    2.20   1
  -9   3  18  102.90    2.40   1
   9  -3 -15   13.80    0.90   1
  -9   3  15   15.50    1.10   1
   9  -3 -12   97.60    2.30   1
  -9   3  12   97.00    2.40   1
   9  -3  -9   21.00    1.10   1
  -9   3   9   22.00    1.20   1
   9  -3  -6   29.00    1.20   1
  -9   3   6   30.30    1.30   1
   9  -3  -3    5.10    0.70   1
  -9   3   3    4.10    0.70   1
   9  -3   0   27.90    1.30   1
  -9   3   0   30.00    1.30   1
   9  -3   3   26.40    1.40   1
  -9   3  -3   24.90    1.50   1
   9  -3   6  103.90    2.70   1
  -9   3  -6  100.50    3.00   1
   9  -3   9   -0.30    0.90   1
  -9   3  -9   -0.50    0.90   1
   9  -3  12  110.10    2.90   1
  -9   3 -12  113.20    3.20   1
   9  -3  15   26.00    1.40   1
  -9   3 -15   23.70    1.70   1
   9  -3  18    1.40    0.80   1
  -9   3 -18    1.80    0.70   1
   9  -3  21    1.10    0.90   1
  -9   3 -21    2.70    1.10   1
   9  -3  24    4.70    1.00   1
  -9   3 -24    4.60    1.00   1
   9  -3  27   19.90    1.40   1
  -9   3 -27   21.50    1.20   1
   9  -3  30    5.20    1.10   1
  -9   3 -30    4.10    1.00   1
   9  -3  33   13.00    1.40   1
  -9   3 -33   11.80    1.00   1
   9  -3  36  167.40    4.30   1
  -9   3 -36  167.30    3.70   1
   9  -3  39    9.80    1.50   1
  -9   3 -39    8.80    1.10   1
   9  -3  42    0.80    1.20   1
  -9   3 -42    0.80    1.00   1
   9  -3  45   18.20    2.00   1
  -9   3 -45   22.20    1.50   1
   9  -3  48   -1.10    2.10   1
  -9   3 -48    0.60    1.40   1
   9  -3  51   -0.80    2.00   1
  -9   3 -51   -0.30    1.60   1
   9  -3  54    3.90    2.10   1
  -9   3 -54    3.50    1.90   1
   9  -2 -52    6.40    1.90   1
  -9   2  52    7.00    2.40   1
   9  -2 -49    4.20    1.70   1
  -9   2  49    2.00    2.10   1
   9  -2 -46   22.40    1.70   1
  -9   2  46   19.90    2.10   1
   9  -2 -43   23.50    1.60   1
  -9   2  43   16.60    1.50   1
   9  -2 -40    3.00    1.00   1
  -9   2  40    5.60    1.20   1
   9  -2 -37    0.90    0.90   1
  -9   2  37    0.80    1.10   1
   9  -2 -34   23.40    1.40   1
  -9   2  34   22.80    1.50   1
   9  -2 -31   23.00    1.20   1
  -9   2  31   22.30    1.40   1
   9  -2 -28    2.10    0.80   1
  -9   2  28    3.70    1.10   1
   9  -2 -25    2.90    0.70   1
  -9   2  25    3.20    0.90   1
   9  -2 -22   44.60    1.40   1
  -9   2  22   45.10    1.70   1
   9  -2 -19   47.10    1.70   1
  -9   2  19   47.50    1.60   1
   9  -2 -16    3.50    0.80   1
  -9   2  16    4.70    0.80   1
   9  -2 -13   24.10    1.20   1
  -9   2  13   26.80    1.20   1
   9  -2 -10   60.70    1.80   1
  -9   2  10   63.30    1.80   1
   9  -2  -7   20.40    1.10   1
  -9   2   7   21.80    1.10   1
   9  -2  -4   -0.10    0.80   1
  -9   2   4    0.60    0.60   1
   9  -2  -1   48.10    1.80   1
  -9   2   1   50.00    1.60   1
   9  -2   2   26.70    1.40   1
  -9   2  -2   27.60    1.40   1
   9  -2   5    1.10    0.80   1
  -9   2  -5    0.90    0.80   1
   9  -2   8    0.90    1.00   1
  -9   2  -8   -0.30    1.70   1
   9  -2  11   20.20    1.40   1
  -9   2 -11   18.40    1.60   1
   9  -2  14    4.00    1.00   1
  -9   2 -14    2.00    0.90   1
   9  -2  17    0.90    1.00   1
  -9   2 -17    0.00    1.10   1
   9  -2  20    7.30    1.10   1
  -9   2 -20    8.80    1.10   1
   9  -2  23   15.30    1.40   1
  -9   2 -23   14.20    1.20   1
   9  -2  26    6.00    1.30   1
  -9   2 -26    3.60    1.00   1
   9  -2  29    6.40    1.30   1
  -9   2 -29    4.50    1.00   1
   9  -2  32    6.10    1.20   1
  -9   2 -32    8.10    1.00   1
   9  -2  35   37.20    2.00   1
  -9   2 -35   36.90    1.70   1
   9  -2  38    1.40    1.20   1
  -9   2 -38    0.30    1.00   1
   9  -2  41    3.10    1.40   1
  -9   2 -41    2.90    1.00   1
   9  -2  44   37.30    2.30   1
  -9   2 -44   34.30    1.70   1
   9  -2  47   15.90    2.60   1
  -9   2 -47   15.60    2.00   1
   9  -2  50   -0.30    2.20   1
  -9   2 -50   -0.50    1.70   1
   9  -2  53   22.60    3.30   1
  -9   2 -53   19.40    2.80   1
   9  -1 -50   -1.10    1.70   1
  -9   1  50    1.40    2.10   1
   9  -1 -47   17.00    2.00   1
  -9   1  47   22.10    3.20   1
   9  -1 -44    5.80    1.40   1
  -9   1  44    5.80    2.00   1
   9  -1 -41   34.20    1.90   1
  -9   1  41   34.30    2.50   1
   9  -1 -38    0.70    1.00   1
  -9   1  38   -0.40    1.10   1
   9  -1 -35    3.50    1.00   1
  -9   1  35    0.80    1.00   1
   9  -1 -32   17.50    1.30   1
  -9   1  32   15.60    1.50   1
   9  -1 -29   51.20    1.70   1
  -9   1  29   48.60    1.90   1
   9  -1 -26    2.40    0.80   1
  -9   1  26    3.00    0.90   1
   9  -1 -23    0.70    0.70   1
  -9   1  23    0.60    0.80   1
   9  -1 -20    1.70    0.80   1
  -9   1  20   -1.00    0.70   1
   9  -1 -17   20.10    1.10   1
  -9   1  17   21.80    1.20   1
   9  -1 -14    9.90    1.00   1
  -9   1  14    7.30    0.90   1
   9  -1 -11    0.20    0.90   1
  -9   1  11   -0.30    0.80   1
   9  -1  -8    6.10    1.00   1
  -9   1   8    5.30    0.90   1
   9  -1  -5   32.70    1.60   1
  -9   1   5   34.00    1.40   1
   9  -1  -2   37.00    1.80   1
  -9   1   2   35.20    1.70   1
   9  -1   1    4.80    1.10   1
  -9   1  -1    7.50    2.00   1
   9  -1   4    0.30    0.90   1
  -9   1  -4    4.10    1.50   1
   9  -1   7   61.30    2.20   1
  -9   1  -7   55.70    3.20   1
   9  -1  10   30.40    1.70   1
  -9   1 -10   28.20    2.50   1
   9  -1  13   40.30    1.90   1
  -9   1 -13   35.60    2.60   1
   9  -1  16    1.20    1.00   1
  -9   1 -16    1.50    1.40   1
   9  -1  19   14.20    1.40   1
  -9   1 -19   16.00    1.60   1
   9  -1  22   10.40    1.30   1
  -9   1 -22    9.70    1.30   1
   9  -1  25   55.20    2.40   1
  -9   1 -25   47.20    2.00   1
   9  -1  28    9.60    1.40   1
  -9   1 -28   11.60    1.30   1
   9  -1  31   -1.40    1.20   1
  -9   1 -31   -0.20    1.00   1
   9  -1  34   83.10    3.00   1
  -9   1 -34   80.10    2.70   1
   9  -1  37   34.90    2.20   1
  -9   1 -37   36.60    2.00   1
   9  -1  40   11.40    1.70   1
  -9   1 -40   12.60    1.40   1
   9  -1  43    1.00    1.50   1
  -9   1 -43    1.60    1.30   1
   9  -1  46   25.30    2.90   1
  -9   1 -46   18.00    2.20   1
   9  -1  49   26.40    3.60   1
  -9   1 -49   30.60    2.90   1
   9   0 -45    1.00    1.70   1
  -9   0  45    1.80    2.70   1
   9   0 -42   26.60    2.00   1
  -9   0  42   20.50    2.10   1
   9   0 -39    0.20    1.10   1
  -9   0  39   -0.50    1.40   1
   9   0 -36    0.00    1.30   1
  -9   0  36    0.10    1.30   1
   9   0 -33    0.20    1.10   1
  -9   0  33   -0.20    1.30   1
   9   0 -30   39.60    1.60   1
  -9   0  30   39.60    2.00   1
   9   0 -27   -0.70    0.90   1
  -9   0  27    0.40    1.10   1
   9   0 -24   23.40    1.30   1
  -9   0  24   26.30    1.60   1
   9   0 -21    0.20    1.00   1
  -9   0  21   -1.00    0.90   1
   9   0 -18  147.70    3.30   1
  -9   0  18  149.70    3.70   1
   9   0 -15   -1.20    0.90   1
  -9   0  15   -0.30    1.10   1
   9   0 -12   94.20    2.60   1
  -9   0  12   95.90    3.30   1
   9   0  -9    0.10    1.00   1
  -9   0   9   -0.60    1.10   1
   9   0  -6   41.20    2.00   1
  -9   0   6   41.20    2.10   1
   9   0  -3    0.10    1.10   1
  -9   0   3   -1.10    1.30   1
   9   0   0   15.50    1.40   1
  -9   0   0   15.70    2.50   1
   9   0   3    0.00    1.10   1
  -9   0  -3   -1.20    2.00   1
   9   0   6   81.70    2.90   1
  -9   0  -6   87.40    4.40   1
   9   0   9    0.40    1.00   1
  -9   0  -9   -1.00    1.80   1
   9   0  12  181.60    4.70   1
  -9   0 -12  182.00    6.40   1
   9   0  15   -0.60    1.10   1
  -9   0 -15   -1.50    1.40   1
   9   0  18    4.80    1.20   1
  -9   0 -18    6.60    1.40   1
   9   0  21   -0.90    1.10   1
  -9   0 -21    0.30    1.10   1
   9   0  24    4.30    1.30   1
  -9   0 -24    5.60    1.20   1
   9   0  27    1.50    1.30   1
  -9   0 -27   -1.00    1.20   1
   9   0  30   20.30    1.90   1
  -9   0 -30   20.20    1.90   1
   9   0  33    1.60    1.30   1
  -9   0 -33    1.60    1.20   1
   9   0  36  125.50    4.30   1
  -9   0 -36  117.50    4.40   1
   9   0  39    0.50    1.50   1
  -9   0 -39    2.00    1.60   1
   9   0  42    1.00    1.90   1
  -9   0 -42   -0.70    1.50   1
   9   0  45    4.60    2.50   1
  -9   0 -45   -1.20    2.30   1
  10  -9 -38   15.00    2.10   1
 -10   9  38   12.20    2.30   1
  10  -9 -35   59.40    3.10   1
 -10   9  35   64.40    3.80   1
  10  -9 -32    1.50    1.40   1
 -10   9  32    1.10    1.30   1
  10  -9 -29   -1.30    1.70   1
 -10   9  29   -0.80    1.30   1
  10  -9 -26    8.90    1.70   1
 -10   9  26    7.20    1.60   1
  10  -9 -23  114.00    4.20   1
 -10   9  23  114.90    4.10   1
  10  -9 -20   32.50    2.50   1
 -10   9  20   34.30    2.20   1
  10  -9 -17   24.40    2.30   1
 -10   9  17   23.00    1.90   1
  10  -9 -14   26.50    2.90   1
 -10   9  14   34.80    2.10   1
  10  -9 -11   80.50    4.40   1
 -10   9  11   81.50    3.00   1
  10  -9  -8   25.50    2.80   1
 -10   9   8   26.80    1.80   1
  10  -9  -5   58.00    3.60   1
 -10   9   5   59.60    2.50   1
  10  -9  -2    8.70    2.00   1
 -10   9   2   11.10    1.30   1
  10  -9   1   32.90    3.00   1
 -10   9  -1   30.20    1.70   1
  10  -9   4   31.90    2.20   1
 -10   9  -4   38.50    2.00   1
  10  -9   7   57.40    3.00   1
 -10   9  -7   62.30    2.50   1
  10  -9  10   10.40    1.80   1
 -10   9 -10   10.00    1.50   1
  10  -9  13   13.80    1.60   1
 -10   9 -13   12.90    1.40   1
  10  -9  16   60.50    3.00   1
 -10   9 -16   50.70    2.20   1
  10  -9  19   91.90    3.80   1
 -10   9 -19   82.00    3.10   1
  10  -9  22   53.80    2.90   1
 -10   9 -22   51.10    2.40   1
  10  -9  25    0.10    1.10   1
 -10   9 -25   -0.90    0.90   1
  10  -9  28    4.90    1.30   1
 -10   9 -28    4.50    1.00   1
  10  -9  31   75.00    3.20   1
 -10   9 -31   75.60    3.00   1
  10  -9  34    3.00    1.60   1
 -10   9 -34   -0.70    1.20   1
  10  -9  37    2.70    1.90   1
 -10   9 -37    3.70    1.60   1
  10  -9  40   22.10    2.40   1
 -10   9 -40   16.80    2.10   1
  10  -8 -42   -0.30    1.50   1
 -10   8  42    2.50    1.70   1
  10  -8 -39   10.30    1.90   1
 -10   8  39    6.40    1.50   1
  10  -8 -36   31.00    2.40   1
 -10   8  36   29.50    2.00   1
  10  -8 -33   27.00    2.10   1
 -10   8  33   23.10    1.90   1
  10  -8 -30    8.80    1.60   1
 -10   8  30    8.70    1.50   1
  10  -8 -27    2.60    1.30   1
 -10   8  27    4.00    1.30   1
  10  -8 -24   19.10    1.70   1
 -10   8  24   17.90    1.50   1
  10  -8 -21   55.10    3.30   1
 -10   8  21   56.70    2.40   1
  10  -8 -18    1.80    1.20   1
 -10   8  18    0.50    1.10   1
  10  -8 -15    2.90    1.40   1
 -10   8  15    2.00    1.20   1
  10  -8 -12   27.40    2.60   1
 -10   8  12   26.70    1.70   1
  10  -8  -9   51.20    3.10   1
 -10   8   9   45.20    2.10   1
  10  -8  -6   11.80    1.60   1
 -10   8   6   11.70    1.30   1
  10  -8  -3   15.80    1.70   1
 -10   8   3   17.40    1.40   1
  10  -8   0   99.90    3.80   1
 -10   8   0  103.50    3.20   1
  10  -8   3   34.60    2.20   1
 -10   8  -3   33.30    1.90   1
  10  -8   6   15.90    1.50   1
 -10   8  -6   14.20    1.40   1
  10  -8   9   32.40    1.90   1
 -10   8  -9   30.20    1.80   1
  10  -8  12   28.70    1.90   1
 -10   8 -12   27.70    1.70   1
  10  -8  15   15.70    1.40   1
 -10   8 -15   17.50    1.70   1
  10  -8  18    1.10    1.00   1
 -10   8 -18    0.80    1.00   1
  10  -8  21   61.80    2.50   1
 -10   8 -21   53.20    2.20   1
  10  -8  24   35.60    2.00   1
 -10   8 -24   33.20    1.70   1
  10  -8  27   -1.10    1.10   1
 -10   8 -27   -1.10    0.90   1
  10  -8  30    1.70    1.20   1
 -10   8 -30    2.10    1.10   1
  10  -8  33   42.80    2.70   1
 -10   8 -33   39.00    2.20   1
  10  -8  36    5.80    1.60   1
 -10   8 -36    7.10    1.60   1
  10  -8  39    3.80    1.40   1
 -10   8 -39    6.00    1.40   1
  10  -8  42   -0.90    1.80   1
 -10   8 -42   -0.40    1.50   1
 -10   7  46    8.70    2.50   1
  10  -7 -43   -0.60    1.30   1
 -10   7  43   -1.50    1.50   1
  10  -7 -40   26.40    2.10   1
 -10   7  40   30.70    2.10   1
  10  -7 -37   81.50    3.50   1
 -10   7  37   80.60    3.00   1
  10  -7 -34  116.00    3.80   1
 -10   7  34  121.80    3.80   1
  10  -7 -31   10.30    1.30   1
 -10   7  31   11.90    1.40   1
  10  -7 -28   -0.10    1.00   1
 -10   7  28    0.90    1.10   1
  10  -7 -25   74.30    2.60   1
 -10   7  25   67.00    2.40   1
  10  -7 -22   -1.10    0.90   1
 -10   7  22    0.70    1.10   1
  10  -7 -19   47.30    2.00   1
 -10   7  19   50.00    2.10   1
  10  -7 -16    1.70    1.00   1
 -10   7  16    1.30    0.90   1
  10  -7 -13   39.50    1.70   1
 -10   7  13   39.50    1.80   1
  10  -7 -10  123.30    4.20   1
 -10   7  10  130.70    3.70   1
  10  -7  -7   86.80    3.50   1
 -10   7   7   93.90    3.00   1
  10  -7  -4    9.10    1.40   1
 -10   7   4    9.60    1.30   1
  10  -7  -1    8.00    1.40   1
 -10   7   1    9.40    1.20   1
  10  -7   2    1.00    0.90   1
 -10   7  -2    2.20    1.00   1
  10  -7   5  134.30    3.40   1
 -10   7  -5  135.00    3.50   1
  10  -7   8   19.80    1.40   1
 -10   7  -8   18.60    1.50   1
  10  -7  11    1.10    1.00   1
 -10   7 -11    1.40    1.10   1
  10  -7  14   63.90    2.30   1
 -10   7 -14   61.20    2.50   1
  10  -7  17  124.60    3.50   1
 -10   7 -17  115.60    3.70   1
  10  -7  20    7.90    1.20   1
 -10   7 -20    6.00    1.30   1
  10  -7  23   32.00    1.80   1
 -10   7 -23   31.90    1.60   1
  10  -7  26    1.20    1.20   1
 -10   7 -26    0.30    0.90   1
  10  -7  29   56.10    2.50   1
 -10   7 -29   57.70    2.30   1
  10  -7  32   55.80    2.50   1
 -10   7 -32   54.00    2.40   1
  10  -7  35   54.40    2.80   1
 -10   7 -35   49.30    2.40   1
  10  -7  38    1.10    1.40   1
 -10   7 -38    1.80    1.30   1
  10  -7  41   12.00    1.70   1
 -10   7 -41   15.80    1.60   1
  10  -7  44    1.70    1.80   1
 -10   7 -44    1.30    1.40   1
  10  -7  47   49.50    3.90   1
 -10   7 -47   47.80    4.40   1
  10  -6 -47    8.10    2.10   1
 -10   6  47    7.00    2.30   1
  10  -6 -44   -1.70    1.40   1
 -10   6  44   -0.60    1.80   1
  10  -6 -41    8.50    1.70   1
 -10   6  41    8.40    1.70   1
  10  -6 -38   11.70    1.60   1
 -10   6  38   13.30    1.60   1
  10  -6 -35    2.40    1.30   1
 -10   6  35    1.20    1.20   1
  10  -6 -32   41.90    2.30   1
 -10   6  32   40.20    2.10   1
  10  -6 -29    4.10    1.30   1
 -10   6  29    4.60    1.20   1
  10  -6 -26    4.00    1.00   1
 -10   6  26    7.90    1.30   1
  10  -6 -23    3.10    1.20   1
 -10   6  23    3.40    1.00   1
  10  -6 -20   -0.50    1.00   1
 -10   6  20    1.00    1.00   1
  10  -6 -17   14.60    1.30   1
 -10   6  17   14.50    1.20   1
  10  -6 -14   51.30    2.20   1
 -10   6  14   50.90    2.00   1
  10  -6 -11    4.20    1.10   1
 -10   6  11    1.70    1.00   1
  10  -6  -8    0.30    1.10   1
 -10   6   8    0.40    1.10   1
  10  -6  -5   44.30    1.70   1
 -10   6   5   46.20    2.00   1
  10  -6  -2    1.20    0.80   1
 -10   6   2    0.30    0.90   1
  10  -6   1    1.00    0.90   1
 -10   6  -1    0.10    0.90   1
  10  -6   4   -0.20    0.90   1
 -10   6  -4   -0.30    1.00   1
  10  -6   7   38.20    1.80   1
 -10   6  -7   38.30    2.10   1
  10  -6  10  104.90    3.00   1
 -10   6 -10   94.60    3.10   1
  10  -6  13   11.70    1.20   1
 -10   6 -13    9.90    1.40   1
  10  -6  16   11.30    1.30   1
 -10   6 -16   10.90    1.30   1
  10  -6  19   17.40    1.50   1
 -10   6 -19   18.70    1.70   1
  10  -6  22   18.40    1.60   1
 -10   6 -22   16.00    1.40   1
  10  -6  25   18.80    1.60   1
 -10   6 -25   20.50    1.70   1
  10  -6  28   -2.00    1.20   1
 -10   6 -28    1.00    1.10   1
  10  -6  31    8.50    1.50   1
 -10   6 -31    9.00    1.30   1
  10  -6  34   41.70    2.30   1
 -10   6 -34   43.90    2.10   1
  10  -6  37   20.30    1.90   1
 -10   6 -37   20.50    1.70   1
  10  -6  40   27.00    2.10   1
 -10   6 -40   29.40    1.90   1
  10  -6  43    0.50    1.70   1
 -10   6 -43   -1.10    1.10   1
  10  -6  46   21.20    3.20   1
 -10   6 -46   19.20    2.50   1
  10  -6  49   13.00    2.60   1
 -10   6 -49    4.90    3.20   1
  10  -5 -48    8.70    2.50   1
 -10   5  48    5.90    2.10   1
  10  -5 -45    2.50    2.10   1
 -10   5  45   -0.70    1.60   1
  10  -5 -42    8.20    1.60   1
 -10   5  42    6.70    1.90   1
  10  -5 -39   -0.40    1.30   1
 -10   5  39    0.30    1.40   1
  10  -5 -36   13.40    1.40   1
 -10   5  36   11.70    1.60   1
  10  -5 -33    0.00    1.20   1
 -10   5  33    1.00    1.00   1
  10  -5 -30   15.10    1.50   1
 -10   5  30   15.90    1.40   1
  10  -5 -27   19.90    1.30   1
 -10   5  27   23.00    1.60   1
  10  -5 -24   80.60    2.40   1
 -10   5  24   80.90    2.60   1
  10  -5 -21    1.60    1.00   1
 -10   5  21    1.30    1.00   1
  10  -5 -18    3.10    1.00   1
 -10   5  18    1.10    0.80   1
  10  -5 -15   27.30    1.70   1
 -10   5  15   33.10    1.60   1
  10  -5 -12   26.70    1.40   1
 -10   5  12   32.00    1.50   1
  10  -5  -9    9.90    0.90   1
 -10   5   9   10.20    1.20   1
  10  -5  -6    3.80    0.90   1
 -10   5   6    4.10    1.20   1
  10  -5  -3   17.90    1.20   1
 -10   5   3   16.60    1.60   1
  10  -5   0   69.10    2.30   1
 -10   5   0   67.00    2.60   1
  10  -5   3   18.80    1.40   1
 -10   5  -3   16.00    1.60   1
  10  -5   6    3.70    1.00   1
 -10   5  -6    4.80    1.30   1
  10  -5   9   10.60    1.10   1
 -10   5  -9   10.40    1.10   1
  10  -5  12   29.60    1.60   1
 -10   5 -12   29.00    1.50   1
  10  -5  15   30.70    1.70   1
 -10   5 -15   30.20    1.70   1
  10  -5  18    3.30    1.10   1
 -10   5 -18    3.40    1.00   1
  10  -5  21    1.40    0.90   1
 -10   5 -21    0.30    1.20   1
  10  -5  24   88.70    2.90   1
 -10   5 -24   80.20    2.70   1
  10  -5  27   21.50    1.80   1
 -10   5 -27   19.80    1.30   1
  10  -5  30   14.70    1.60   1
 -10   5 -30   13.40    1.20   1
  10  -5  33    3.90    1.40   1
 -10   5 -33   -0.30    1.10   1
  10  -5  36   13.80    1.60   1
 -10   5 -36   13.40    1.40   1
  10  -5  39    1.90    1.60   1
 -10   5 -39    1.20    1.20   1
  10  -5  42    6.70    1.50   1
 -10   5 -42    5.10    1.30   1
  10  -5  45    1.50    1.70   1
 -10   5 -45    0.40    1.50   1
  10  -5  48   13.00    2.60   1
 -10   5 -48    7.00    1.90   1
  10  -4 -49   12.80    2.30   1
 -10   4  49   15.10    2.30   1
  10  -4 -46   20.00    2.50   1
 -10   4  46   22.60    2.50   1
  10  -4 -43    0.90    1.40   1
 -10   4  43    2.70    1.60   1
  10  -4 -40   28.50    1.90   1
 -10   4  40   23.50    1.90   1
  10  -4 -37   22.50    1.70   1
 -10   4  37   21.40    1.80   1
  10  -4 -34   41.40    2.10   1
 -10   4  34   41.30    2.20   1
  10  -4 -31    7.50    1.20   1
 -10   4  31   10.70    1.30   1
  10  -4 -28   -1.00    0.90   1
 -10   4  28   -0.10    1.20   1
  10  -4 -25   19.40    1.30   1
 -10   4  25   20.90    1.40   1
  10  -4 -22   18.80    1.40   1
 -10   4  22   17.00    1.20   1
  10  -4 -19   17.80    1.30   1
 -10   4  19   18.90    1.20   1
  10  -4 -16    8.70    1.00   1
 -10   4  16   13.50    1.10   1
  10  -4 -13   11.30    1.00   1
 -10   4  13   10.30    1.10   1
  10  -4 -10  100.50    2.90   1
 -10   4  10  100.70    3.50   1
  10  -4  -7   39.10    1.60   1
 -10   4   7   38.50    2.10   1
  10  -4  -4   -0.80    0.70   1
 -10   4   4    0.70    1.00   1
  10  -4  -1   -0.20    0.80   1
 -10   4   1    0.30    1.10   1
  10  -4   2   -0.30    0.80   1
 -10   4  -2   -0.10    1.00   1
  10  -4   5   42.70    1.80   1
 -10   4  -5   45.40    2.20   1
  10  -4   8   -0.30    0.90   1
 -10   4  -8    0.70    1.10   1
  10  -4  11    3.90    1.10   1
 -10   4 -11    5.30    1.00   1
  10  -4  14   52.70    2.20   1
 -10   4 -14   54.10    2.20   1
  10  -4  17   16.90    1.40   1
 -10   4 -17   13.80    1.30   1
  10  -4  20   -0.60    1.00   1
 -10   4 -20    1.20    1.00   1
  10  -4  23    1.50    1.10   1
 -10   4 -23    3.90    1.20   1
  10  -4  26    7.30    1.40   1
 -10   4 -26    6.70    1.10   1
  10  -4  29    8.30    1.40   1
 -10   4 -29    3.60    1.10   1
  10  -4  32   41.20    2.20   1
 -10   4 -32   38.20    1.80   1
  10  -4  35    2.30    1.20   1
 -10   4 -35    4.20    1.10   1
  10  -4  38   14.20    2.10   1
 -10   4 -38   11.10    1.30   1
  10  -4  41    6.20    1.60   1
 -10   4 -41    8.40    1.40   1
  10  -4  44    0.00    1.40   1
 -10   4 -44   -1.00    1.20   1
  10  -4  47    5.50    2.90   1
 -10   4 -47    5.30    1.70   1
  10  -3 -47   43.30    3.50   1
 -10   3  47   49.30    4.00   1
  10  -3 -44    0.80    1.30   1
 -10   3  44    0.00    1.70   1
  10  -3 -41   19.10    1.80   1
 -10   3  41   13.80    1.50   1
  10  -3 -38   -1.50    1.20   1
 -10   3  38    2.10    1.20   1
  10  -3 -35   54.90    2.40   1
 -10   3  35   50.40    2.00   1
  10  -3 -32   52.30    2.30   1
 -10   3  32   54.50    2.20   1
  10  -3 -29   59.30    2.40   1
 -10   3  29   58.20    2.20   1
  10  -3 -26    2.10    0.90   1
 -10   3  26    0.60    0.90   1
  10  -3 -23   34.20    1.70   1
 -10   3  23   31.10    1.70   1
  10  -3 -20    5.20    1.10   1
 -10   3  20    6.70    1.10   1
  10  -3 -17  120.00    3.00   1
 -10   3  17  123.60    3.20   1
  10  -3 -14   59.80    2.20   1
 -10   3  14   65.60    2.30   1
  10  -3 -11    0.80    1.00   1
 -10   3  11    0.90    0.80   1
  10  -3  -8   20.00    1.40   1
 -10   3   8   19.70    1.80   1
  10  -3  -5  127.50    3.30   1
 -10   3   5  126.30    4.00   1
  10  -3  -2    0.80    1.00   1
 -10   3   2    2.00    0.90   1
  10  -3   1   11.80    1.20   1
 -10   3  -1    8.20    1.20   1
  10  -3   4   11.70    1.20   1
 -10   3  -4    7.30    1.40   1
  10  -3   7   86.40    2.80   1
 -10   3  -7   84.70    3.10   1
  10  -3  10  123.90    3.50   1
 -10   3 -10  117.70    5.10   1
  10  -3  13   40.80    2.00   1
 -10   3 -13   38.20    2.90   1
  10  -3  16    3.20    1.10   1
 -10   3 -16    1.60    1.10   1
  10  -3  19   49.40    2.20   1
 -10   3 -19   46.30    2.30   1
  10  -3  22    1.30    1.20   1
 -10   3 -22    0.60    1.20   1
  10  -3  25   73.60    2.80   1
 -10   3 -25   73.20    2.40   1
  10  -3  28    0.20    1.30   1
 -10   3 -28   -0.10    0.90   1
  10  -3  31   12.40    1.70   1
 -10   3 -31   12.20    1.20   1
  10  -3  34  123.70    4.20   1
 -10   3 -34  124.40    3.30   1
  10  -3  37   79.50    3.30   1
 -10   3 -37   75.90    2.70   1
  10  -3  40   31.90    2.60   1
 -10   3 -40   30.10    1.80   1
  10  -3  43    0.70    2.00   1
 -10   3 -43    0.70    1.30   1
  10  -3  46   10.20    2.40   1
 -10   3 -46    9.80    2.30   1
  10  -2 -42   -1.00    1.70   1
 -10   2  42   -0.50    2.00   1
  10  -2 -39    2.90    1.40   1
 -10   2  39    5.20    1.60   1
  10  -2 -36    8.10    1.30   1
 -10   2  36    6.10    1.50   1
  10  -2 -33   38.80    2.20   1
 -10   2  33   36.90    2.20   1
  10  -2 -30    0.20    1.00   1
 -10   2  30    3.00    1.10   1
  10  -2 -27   -1.00    1.00   1
 -10   2  27   -1.50    1.10   1
  10  -2 -24   38.10    1.80   1
 -10   2  24   37.60    1.80   1
  10  -2 -21   55.50    1.90   1
 -10   2  21   59.70    2.30   1
  10  -2 -18    0.10    0.90   1
 -10   2  18    0.60    1.00   1
  10  -2 -15   18.00    1.40   1
 -10   2  15   18.90    1.40   1
  10  -2 -12   32.10    1.80   1
 -10   2  12   30.60    1.70   1
  10  -2  -9   30.80    1.70   1
 -10   2   9   31.30    1.80   1
  10  -2  -6   14.80    1.40   1
 -10   2   6   13.60    1.50   1
  10  -2  -3   38.60    1.90   1
 -10   2   3   34.50    2.10   1
  10  -2   0   99.40    3.30   1
 -10   2   0   95.80    4.10   1
  10  -2   3   17.40    1.50   1
 -10   2  -3   12.40    2.10   1
  10  -2   6   13.70    1.30   1
 -10   2  -6   11.20    1.90   1
  10  -2   9   51.70    2.30   1
 -10   2  -9   49.40    3.30   1
  10  -2  12   28.90    1.80   1
 -10   2 -12   24.00    2.70   1
  10  -2  15    4.40    1.10   1
 -10   2 -15    5.10    1.80   1
  10  -2  18   -0.50    1.20   1
 -10   2 -18    1.00    1.60   1
  10  -2  21   58.20    2.80   1
 -10   2 -21   63.40    2.70   1
  10  -2  24   19.70    1.70   1
 -10   2 -24   21.40    1.50   1
  10  -2  27    3.40    1.40   1
 -10   2 -27    2.70    1.10   1
  10  -2  30    8.70    1.70   1
 -10   2 -30    7.20    1.30   1
  10  -2  33   23.80    2.20   1
 -10   2 -33   24.10    1.90   1
  10  -2  36   28.40    2.20   1
 -10   2 -36   28.70    1.90   1
  10  -2  39    5.60    1.80   1
 -10   2 -39    7.50    1.70   1
  10  -2  42   -0.40    2.30   1
 -10   2 -42   -0.90    1.30   1
  10  -1 -40   20.60    2.10   1
 -10   1  40   18.50    2.40   1
  10  -1 -37    2.50    1.50   1
 -10   1  37    5.90    1.80   1
  10  -1 -34    0.30    1.20   1
 -10   1  34    3.90    1.40   1
  10  -1 -31   77.10    3.10   1
 -10   1  31   77.70    3.00   1
  10  -1 -28    5.80    1.20   1
 -10   1  28    5.50    1.40   1
  10  -1 -25    0.10    1.00   1
 -10   1  25    1.60    1.30   1
  10  -1 -22   50.60    2.00   1
 -10   1  22   50.60    2.60   1
  10  -1 -19   81.90    2.80   1
 -10   1  19   86.80    3.00   1
  10  -1 -16   54.90    2.20   1
 -10   1  16   55.00    2.30   1
  10  -1 -13   12.90    1.30   1
 -10   1  13   11.00    1.30   1
  10  -1 -10   10.90    1.40   1
 -10   1  10   11.50    2.30   1
  10  -1  -7   67.40    2.60   1
 -10   1   7   55.30    3.90   1
  10  -1  -4   37.90    2.00   1
 -10   1   4   35.90    3.30   1
  10  -1  -1   30.80    1.90   1
 -10   1   1   29.20    2.90   1
  10  -1   2   10.30    1.30   1
 -10   1  -2   10.20    2.80   1
  10  -1   5   60.40    2.60   1
 -10   1  -5   64.00    4.10   1
  10  -1   8   24.70    1.90   1
 -10   1  -8   24.20    2.80   1
  10  -1  11   79.80    3.00   1
 -10   1 -11   76.60    4.20   1
  10  -1  14   32.80    2.10   1
 -10   1 -14   29.40    3.20   1
  10  -1  17   28.30    2.10   1
 -10   1 -17   19.00    2.10   1
  10  -1  20   34.00    2.10   1
 -10   1 -20   30.70    2.20   1
  10  -1  23  109.90    3.90   1
 -10   1 -23  109.90    3.60   1
  10  -1  26    7.90    1.50   1
 -10   1 -26    8.70    1.40   1
  10  -1  29   -1.40    1.20   1
 -10   1 -29    0.00    1.10   1
  10  -1  32    0.00    1.70   1
 -10   1 -32   -2.40    1.40   1
  10  -1  35   62.50    3.10   1
 -10   1 -35   62.80    3.20   1
  10  -1  38   17.00    2.10   1
 -10   1 -38   17.50    2.20   1
  10   0 -32   13.30    1.70   1
 -10   0  32   13.50    2.10   1
  10   0 -29    1.50    1.20   1
 -10   0  29    0.60    1.40   1
  10   0 -26   -0.20    1.10   1
 -10   0  26   -0.10    1.50   1
  10   0 -23   -0.10    1.00   1
 -10   0  23   -0.90    1.30   1
  10   0 -20    0.40    1.10   1
 -10   0  20   -1.60    1.50   1
  10   0 -17   -1.40    1.20   1
 -10   0  17   -3.10    1.70   1
  10   0 -14    7.10    1.40   1
 -10   0  14    3.40    2.20   1
  10   0 -11    1.50    1.10   1
 -10   0  11    3.30    2.30   1
  10   0  -8    4.90    1.50   1
 -10   0   8    3.60    2.10   1
  10   0  -5    1.40    1.40   1
 -10   0   5    3.40    2.60   1
  10   0  -2    3.80    1.40   1
 -10   0   2    7.50    2.70   1
  10   0   1    2.90    1.60   1
 -10   0  -1    8.50    2.80   1
  10   0   4    2.00    1.60   1
 -10   0  -4   -0.70    2.60   1
  10   0   7   -0.60    1.50   1
 -10   0  -7   -1.00    2.20   1
  10   0  10   54.10    2.70   1
 -10   0 -10   58.50    4.10   1
  10   0  13   -0.40    1.40   1
 -10   0 -13   -0.70    2.20   1
  10   0  16    2.40    1.40   1
 -10   0 -16    8.80    2.40   1
  10   0  19    0.80    1.40   1
 -10   0 -19    3.10    1.90   1
  10   0  22   11.60    1.70   1
 -10   0 -22    7.70    1.70   1
  10   0  25    1.10    1.30   1
 -10   0 -25    0.50    1.30   1
  10   0  28    2.70    1.50   1
 -10   0 -28    4.70    1.60   1
  10   0  31   -0.70    1.40   1
 -10   0 -31    0.20    1.50   1
  11 -10 -21    2.30    1.90   1
 -11  10  21    2.40    1.60   1
  11 -10 -18   16.30    2.30   1
 -11  10  18   11.50    1.80   1
  11 -10 -15    2.70    2.10   1
 -11  10  15    1.80    1.50   1
  11 -10 -12   14.30    2.80   1
 -11  10  12   12.30    1.90   1
  11 -10  -9    0.90    2.00   1
 -11  10   9    3.10    1.40   1
  11 -10  -6    1.10    2.60   1
 -11  10   6    3.30    1.40   1
  11 -10  -3   -3.60    2.90   1
 -11  10   3    1.20    1.60   1
  11 -10   0   38.80    4.10   1
 -11  10   0   41.20    2.60   1
  11 -10   3    6.10    3.00   1
 -11  10  -3    0.00    1.50   1
  11 -10   6   10.60    2.80   1
 -11  10  -6   11.40    1.80   1
  11 -10   9    5.80    2.30   1
 -11  10  -9    0.50    1.20   1
  11 -10  12    7.90    2.80   1
 -11  10 -12    6.80    1.40   1
  11 -10  15    2.80    2.40   1
 -11  10 -15    2.40    1.30   1
  11 -10  18    3.70    2.10   1
 -11  10 -18    0.40    1.50   1
  11 -10  21   -1.40    2.20   1
 -11  10 -21    7.00    1.80   1
  11  -9 -31    4.00    2.50   1
 -11   9  31    2.10    1.80   1
  11  -9 -28   16.00    2.20   1
 -11   9  28   14.90    2.10   1
  11  -9 -25    9.00    2.00   1
 -11   9  25    5.00    1.80   1
  11  -9 -22  133.20    5.00   1
 -11   9  22  136.90    4.90   1
  11  -9 -19   -1.00    1.70   1
 -11   9  19    1.00    1.50   1
  11  -9 -16   -0.20    1.50   1
 -11   9  16    0.60    1.50   1
  11  -9 -13    2.80    1.60   1
 -11   9  13    1.20    1.30   1
  11  -9 -10    0.70    2.30   1
 -11   9  10    1.80    1.50   1
  11  -9  -7   -0.60    2.70   1
 -11   9   7   -1.30    1.30   1
  11  -9  -4   -0.10    2.10   1
 -11   9   4   -0.30    1.30   1
  11  -9  -1    0.10    2.00   1
 -11   9   1   -0.60    1.40   1
  11  -9   2   89.50    5.30   1
 -11   9  -2  100.50    3.70   1
  11  -9   5    1.00    1.70   1
 -11   9  -5   -2.30    1.50   1
  11  -9   8    9.00    2.20   1
 -11   9  -8    4.00    1.40   1
  11  -9  11    3.60    1.80   1
 -11   9 -11    5.60    1.50   1
  11  -9  14   11.90    2.10   1
 -11   9 -14    9.90    1.90   1
  11  -9  17    1.40    1.60   1
 -11   9 -17    2.30    1.20   1
  11  -9  20   36.00    2.60   1
 -11   9 -20   35.20    2.20   1
  11  -9  23    3.90    1.90   1
 -11   9 -23    3.90    1.30   1
  11  -9  26   14.80    2.20   1
 -11   9 -26   17.60    1.60   1
  11  -9  29    4.80    2.20   1
 -11   9 -29    6.30    1.80   1
  11  -8 -35    6.70    2.40   1
 -11   8  35   -1.70    1.30   1
  11  -8 -32    7.00    2.10   1
 -11   8  32    8.10    1.50   1
  11  -8 -29    2.40    2.20   1
 -11   8  29    2.80    1.40   1
  11  -8 -26   40.50    3.00   1
 -11   8  26   40.50    2.50   1
  11  -8 -23   -1.70    2.50   1
 -11   8  23   -0.50    1.60   1
  11  -8 -20   -2.10    2.20   1
 -11   8  20    0.50    1.40   1
  11  -8 -17    2.40    1.90   1
 -11   8  17    6.20    1.60   1
  11  -8 -14    2.30    1.90   1
 -11   8  14    1.00    1.20   1
  11  -8 -11    2.80    1.70   1
 -11   8  11    2.40    1.40   1
  11  -8  -8   28.80    3.50   1
 -11   8   8   26.20    2.00   1
  11  -8  -5    3.50    1.40   1
 -11   8   5    2.00    1.20   1
  11  -8  -2   37.00    2.70   1
 -11   8   2   32.20    2.20   1
  11  -8   1    0.70    1.90   1
 -11   8  -1   -1.50    1.40   1
  11  -8   4   45.50    2.90   1
 -11   8  -4   43.50    2.30   1
  11  -8   7   -0.20    1.30   1
 -11   8  -7    0.90    1.20   1
  11  -8  10   20.60    2.30   1
 -11   8 -10   16.80    1.90   1
  11  -8  13    2.10    1.50   1
 -11   8 -13    0.90    1.40   1
  11  -8  16   10.40    1.70   1
 -11   8 -16    8.00    1.60   1
  11  -8  19   -1.00    1.40   1
 -11   8 -19    0.40    1.20   1
  11  -8  22    3.50    1.60   1
 -11   8 -22    3.20    1.20   1
  11  -8  25    3.60    1.40   1
 -11   8 -25    1.50    1.20   1
  11  -8  28   13.60    1.80   1
 -11   8 -28   11.90    1.60   1
  11  -8  31   -1.10    1.40   1
 -11   8 -31   -0.90    1.30   1
  11  -8  34   66.70    3.20   1
 -11   8 -34   60.60    3.20   1
  11  -7 -39   -0.80    2.10   1
 -11   7  39    0.50    1.80   1
  11  -7 -36   -0.70    2.30   1
 -11   7  36    2.30    1.40   1
  11  -7 -33   -1.70    1.50   1
 -11   7  33    0.80    1.50   1
  11  -7 -30   14.60    2.70   1
 -11   7  30   12.40    1.70   1
  11  -7 -27    1.00    1.80   1
 -11   7  27    1.90    1.30   1
  11  -7 -24   24.20    2.50   1
 -11   7  24   30.40    2.30   1
  11  -7 -21    3.70    1.70   1
 -11   7  21    4.40    1.40   1
  11  -7 -18   52.10    3.00   1
 -11   7  18   44.40    2.40   1
  11  -7 -15   12.40    1.40   1
 -11   7  15   11.20    1.60   1
  11  -7 -12   70.70    3.00   1
 -11   7  12   70.00    3.00   1
  11  -7  -9    7.00    1.50   1
 -11   7   9    5.30    1.30   1
  11  -7  -6    2.00    1.50   1
 -11   7   6    3.70    1.40   1
  11  -7  -3    1.70    1.50   1
 -11   7   3    2.00    1.30   1
  11  -7   0   14.20    2.00   1
 -11   7   0   16.90    1.70   1
  11  -7   3    2.20    1.90   1
 -11   7  -3    4.50    1.40   1
  11  -7   6   43.40    3.00   1
 -11   7  -6   42.30    2.50   1
  11  -7   9    0.60    1.20   1
 -11   7  -9   -0.60    1.20   1
  11  -7  12  109.60    3.70   1
 -11   7 -12  111.90    4.10   1
  11  -7  15    4.80    1.40   1
 -11   7 -15    2.40    1.40   1
  11  -7  18   -0.80    1.40   1
 -11   7 -18   -0.10    1.30   1
  11  -7  21    1.80    1.40   1
 -11   7 -21    1.80    1.20   1
  11  -7  24    2.10    1.30   1
 -11   7 -24    0.00    1.20   1
  11  -7  27    8.80    1.60   1
 -11   7 -27    8.70    1.50   1
  11  -7  30    1.60    1.40   1
 -11   7 -30    2.50    1.20   1
  11  -7  33   -1.50    1.70   1
 -11   7 -33   -0.60    1.40   1
  11  -7  36   80.60    4.00   1
 -11   7 -36   89.80    3.50   1
  11  -7  39    5.80    2.30   1
 -11   7 -39    2.30    1.70   1
  11  -6 -40    4.10    2.00   1
 -11   6  40    8.20    2.20   1
  11  -6 -37   -0.40    1.70   1
 -11   6  37    0.90    1.70   1
  11  -6 -34   12.60    1.60   1
 -11   6  34   10.20    1.70   1
  11  -6 -31    0.70    1.60   1
 -11   6  31    0.40    1.50   1
  11  -6 -28   18.50    2.00   1
 -11   6  28   17.70    1.70   1
  11  -6 -25    0.30    1.30   1
 -11   6  25   -0.30    1.40   1
  11  -6 -22  261.70    7.40   1
 -11   6  22  253.40    6.90   1
  11  -6 -19    3.60    1.40   1
 -11   6  19    2.00    1.30   1
  11  -6 -16   13.80    1.50   1
 -11   6  16   13.70    1.70   1
  11  -6 -13    2.00    1.50   1
 -11   6  13    1.40    1.20   1
  11  -6 -10   26.80    2.40   1
 -11   6  10   29.10    2.00   1
  11  -6  -7    3.20    1.60   1
 -11   6   7    3.30    1.30   1
  11  -6  -4   32.70    2.40   1
 -11   6   4   27.00    2.00   1
  11  -6  -1    2.40    1.30   1
 -11   6   1    2.00    1.40   1
  11  -6   2  178.30    4.50   1
 -11   6  -2  182.70    5.20   1
  11  -6   5    0.60    1.10   1
 -11   6  -5   -1.00    1.40   1
  11  -6   8   60.20    2.40   1
 -11   6  -8   55.10    2.70   1
  11  -6  11    0.70    1.20   1
 -11   6 -11    0.40    1.30   1
  11  -6  14   12.60    1.60   1
 -11   6 -14   11.10    1.50   1
  11  -6  17    0.20    1.20   1
 -11   6 -17    2.80    1.30   1
  11  -6  20  118.50    3.90   1
 -11   6 -20  110.00    4.00   1
  11  -6  23   -1.30    1.50   1
 -11   6 -23   -0.90    1.50   1
  11  -6  26   10.90    1.70   1
 -11   6 -26    6.80    1.50   1
  11  -6  29   -2.50    1.50   1
 -11   6 -29    1.60    1.20   1
  11  -6  32   45.10    2.70   1
 -11   6 -32   39.90    2.30   1
  11  -6  35    0.50    1.60   1
 -11   6 -35   -1.30    1.20   1
  11  -6  38   -0.40    1.60   1
 -11   6 -38    0.20    1.50   1
  11  -5 -38   -1.10    1.40   1
 -11   5  38   -0.50    1.60   1
  11  -5 -35    0.00    1.50   1
 -11   5  35    1.50    1.80   1
  11  -5 -32   43.10    2.60   1
 -11   5  32   40.90    2.50   1
  11  -5 -29    0.90    1.30   1
 -11   5  29    1.00    1.20   1
  11  -5 -26    4.50    1.40   1
 -11   5  26    8.30    1.70   1
  11  -5 -23    0.20    1.40   1
 -11   5  23   -0.60    1.60   1
  11  -5 -20  113.50    4.00   1
 -11   5  20  109.10    3.90   1
  11  -5 -17   -0.80    1.50   1
 -11   5  17    0.90    1.40   1
  11  -5 -14   10.10    2.00   1
 -11   5  14    9.30    1.70   1
  11  -5 -11    1.30    1.60   1
 -11   5  11    1.00    1.20   1
  11  -5  -8   55.50    3.10   1
 -11   5   8   55.40    2.90   1
  11  -5  -5    1.70    1.20   1
 -11   5   5   -1.50    1.60   1
  11  -5  -2  188.80    4.70   1
 -11   5   2  183.60    5.30   1
  11  -5   1    1.00    1.00   1
 -11   5  -1   -0.20    1.20   1
  11  -5   4   30.10    1.70   1
 -11   5  -4   31.10    2.20   1
  11  -5   7    2.30    1.20   1
 -11   5  -7    2.90    1.60   1
  11  -5  10   33.40    1.90   1
 -11   5 -10   28.40    2.10   1
  11  -5  13    1.20    1.10   1
 -11   5 -13    0.40    1.30   1
  11  -5  16   14.50    1.60   1
 -11   5 -16   14.90    1.60   1
  11  -5  19    1.50    1.30   1
 -11   5 -19    0.50    1.60   1
  11  -5  22  258.10    6.80   1
 -11   5 -22  282.20    8.80   1
  11  -5  25   -0.90    1.50   1
 -11   5 -25   -0.80    1.30   1
  11  -5  28   17.20    1.90   1
 -11   5 -28   18.90    1.70   1
  11  -5  31   -0.30    1.60   1
 -11   5 -31    0.20    1.20   1
  11  -5  34   16.40    2.00   1
 -11   5 -34   11.00    1.70   1
  11  -5  37   -1.40    1.50   1
 -11   5 -37   -1.00    1.30   1
  11  -5  40    5.50    1.80   1
 -11   5 -40    4.10    1.60   1
  11  -4 -39    4.30    1.60   1
 -11   4  39    4.20    1.50   1
  11  -4 -36   89.40    3.50   1
 -11   4  36   91.50    3.30   1
  11  -4 -33    1.90    1.50   1
 -11   4  33    0.50    1.40   1
  11  -4 -30    1.60    1.40   1
 -11   4  30    0.20    1.30   1
  11  -4 -27    7.40    1.20   1
 -11   4  27   10.30    1.70   1
  11  -4 -24   -0.10    1.00   1
 -11   4  24    3.50    1.50   1
  11  -4 -21    1.70    1.10   1
 -11   4  21    0.90    1.60   1
  11  -4 -18   -0.70    1.30   1
 -11   4  18   -0.80    1.30   1
  11  -4 -15    2.20    1.30   1
 -11   4  15    3.60    1.40   1
  11  -4 -12  105.30    3.60   1
 -11   4  12  103.60    3.70   1
  11  -4  -9   -0.50    1.10   1
 -11   4   9   -1.40    1.30   1
  11  -4  -6   41.80    2.20   1
 -11   4   6   41.50    2.60   1
  11  -4  -3    3.60    1.20   1
 -11   4   3    0.20    1.40   1
  11  -4   0   18.90    1.70   1
 -11   4   0   15.40    1.90   1
  11  -4   3    4.30    1.40   1
 -11   4  -3    0.40    1.50   1
  11  -4   6    3.40    1.20   1
 -11   4  -6    3.60    1.40   1
  11  -4   9    8.40    1.30   1
 -11   4  -9    5.90    1.30   1
  11  -4  12   70.60    2.90   1
 -11   4 -12   66.60    2.70   1
  11  -4  15    8.70    1.50   1
 -11   4 -15   13.10    1.50   1
  11  -4  18   47.00    2.40   1
 -11   4 -18   44.30    2.30   1
  11  -4  21    1.70    1.40   1
 -11   4 -21    2.80    1.30   1
  11  -4  24   25.00    2.00   1
 -11   4 -24   22.50    1.60   1
  11  -4  27    4.10    1.80   1
 -11   4 -27    3.60    1.40   1
  11  -4  30   16.40    2.10   1
 -11   4 -30   13.00    1.70   1
  11  -4  33    2.30    1.40   1
 -11   4 -33    2.80    1.20   1
  11  -4  36    3.10    1.60   1
 -11   4 -36    5.50    1.70   1
  11  -4  39   -1.40    1.90   1
 -11   4 -39   -0.30    1.50   1
  11  -3 -34   60.70    3.00   1
 -11   3  34   58.40    3.30   1
  11  -3 -31    1.60    1.40   1
 -11   3  31    0.80    1.40   1
  11  -3 -28   15.80    1.90   1
 -11   3  28    9.30    1.50   1
  11  -3 -25    2.70    1.20   1
 -11   3  25   -0.40    1.50   1
  11  -3 -22    6.90    1.40   1
 -11   3  22    5.10    1.70   1
  11  -3 -19   -0.40    1.10   1
 -11   3  19   -1.40    1.30   1
  11  -3 -16    4.60    1.30   1
 -11   3  16    7.90    1.50   1
  11  -3 -13    0.50    1.40   1
 -11   3  13    1.30    1.40   1
  11  -3 -10   16.90    1.60   1
 -11   3  10   19.30    2.00   1
  11  -3  -7    0.00    1.20   1
 -11   3   7   -3.30    1.40   1
  11  -3  -4   44.90    2.30   1
 -11   3   4   46.40    2.80   1
  11  -3  -1    0.60    1.40   1
 -11   3   1    2.50    1.70   1
  11  -3   2   32.80    2.10   1
 -11   3  -2   39.30    3.00   1
  11  -3   5    1.30    1.60   1
 -11   3  -5    0.70    2.70   1
  11  -3   8   31.70    2.10   1
 -11   3  -8   28.20    3.10   1
  11  -3  11    1.20    1.40   1
 -11   3 -11   -1.40    2.20   1
  11  -3  14    1.20    1.40   1
 -11   3 -14    1.00    1.70   1
  11  -3  17    3.80    1.40   1
 -11   3 -17    1.10    1.90   1
  11  -3  20    0.30    1.50   1
 -11   3 -20    2.30    1.90   1
  11  -3  23    0.80    1.40   1
 -11   3 -23    1.30    1.20   1
  11  -3  26   42.20    2.50   1
 -11   3 -26   37.00    2.10   1
  11  -3  29    1.80    1.60   1
 -11   3 -29    3.40    1.40   1
  11  -3  32    9.10    1.90   1
 -11   3 -32   10.90    1.60   1
  11  -3  35    2.30    1.90   1
 -11   3 -35    3.10    1.70   1
  11  -2 -29    3.70    1.50   1
 -11   2  29    3.70    1.90   1
  11  -2 -26   13.70    1.70   1
 -11   2  26   13.50    2.00   1
  11  -2 -23    3.90    1.20   1
 -11   2  23    1.40    1.80   1
  11  -2 -20   38.60    2.10   1
 -11   2  20   33.10    2.40   1
  11  -2 -17    1.60    1.30   1
 -11   2  17    1.20    1.60   1
  11  -2 -14   10.50    1.40   1
 -11   2  14   10.50    1.80   1
  11  -2 -11    7.40    1.40   1
 -11   2  11    3.20    1.70   1
  11  -2  -8    8.10    1.40   1
 -11   2   8    4.60    1.90   1
  11  -2  -5   -1.10    1.20   1
 -11   2   5   -1.50    1.90   1
  11  -2  -2   95.50    3.50   1
 -11   2   2   88.20    5.10   1
  11  -2   1   -0.40    1.30   1
 -11   2  -1    1.70    2.00   1
  11  -2   4   -0.50    1.20   1
 -11   2  -4    1.20    2.10   1
  11  -2   7    0.40    1.30   1
 -11   2  -7    1.30    2.00   1
  11  -2  10    2.20    1.40   1
 -11   2 -10    3.90    2.50   1
  11  -2  13    4.70    1.60   1
 -11   2 -13    2.20    2.50   1
  11  -2  16   -0.40    1.40   1
 -11   2 -16    2.50    1.80   1
  11  -2  19    3.20    1.60   1
 -11   2 -19   -1.50    1.50   1
  11  -2  22  131.90    4.70   1
 -11   2 -22  130.90    4.40   1
  11  -2  25    1.90    1.70   1
 -11   2 -25    3.20    1.60   1
  11  -2  28   15.10    2.20   1
 -11   2 -28   15.00    1.70   1
  11  -2  31    4.20    2.00   1
 -11   2 -31    5.70    2.40   1
  11  -1 -21    2.90    1.70   1
 -11   1  21    2.10    2.30   1
  11  -1 -18    2.90    1.70   1
 -11   1  18   -1.10    2.00   1
  11  -1 -15    0.60    1.60   1
 -11   1  15    1.70    2.60   1
  11  -1 -12    8.30    1.60   1
 -11   1  12    5.20    2.40   1
  11  -1  -9    3.20    1.60   1
 -11   1   9    1.70    2.60   1
  11  -1  -6    9.50    1.40   1
 -11   1   6   11.40    2.70   1
  11  -1  -3    2.40    1.40   1
 -11   1   3   -1.10    1.90   1
  11  -1   0   41.20    2.40   1
 -11   1   0   33.20    3.30   1
  11  -1   3    0.10    1.30   1
 -11   1  -3   -1.20    2.20   1
  11  -1   6   -0.60    1.40   1
 -11   1  -6    0.70    2.50   1
  11  -1   9    1.10    1.50   1
 -11   1  -9    0.50    2.80   1
  11  -1  12   13.70    2.00   1
 -11   1 -12   12.60    3.00   1
  11  -1  15    1.50    1.50   1
 -11   1 -15    0.80    2.30   1
  11  -1  18   14.50    2.20   1
 -11   1 -18   14.00    2.30   1
  11  -1  21    2.00    1.50   1
 -11   1 -21   -0.40    1.50   1
  12  -9 -12    8.50    4.30   1
 -12   9  12    8.10    1.90   1
  12  -9  -9   33.60    3.90   1
 -12   9   9   32.60    2.50   1
  12  -9  -6    5.20    3.20   1
 -12   9   6    4.20    1.80   1
  12  -9  -3    5.60    2.80   1
 -12   9   3    5.70    1.90   1
  12  -9   0   50.80    4.30   1
 -12   9   0   52.10    2.90   1
  12  -9   3   26.60    3.50   1
 -12   9  -3   24.80    2.20   1
  12  -9   6   19.70    3.70   1
 -12   9  -6   16.20    2.30   1
  12  -9   9   11.80    2.30   1
 -12   9  -9   15.40    2.20   1
  12  -9  12    6.70    1.90   1
 -12   9 -12    6.80    2.10   1
  12  -8 -19   16.80    2.90   1
 -12   8  19   17.60    2.10   1
  12  -8 -16   17.00    3.10   1
 -12   8  16   10.80    1.90   1
  12  -8 -13   16.80    3.00   1
 -12   8  13   17.30    2.00   1
  12  -8 -10  107.70    6.20   1
 -12   8  10  114.80    4.30   1
  12  -8  -7   35.70    4.20   1
 -12   8   7   36.10    2.50   1
  12  -8  -4    0.20    2.00   1
 -12   8   4    1.40    1.70   1
  12  -8  -1    6.50    1.80   1
 -12   8   1    4.10    2.10   1
  12  -8   2    3.20    2.00   1
 -12   8  -2    2.90    1.80   1
  12  -8   5   78.10    4.30   1
 -12   8  -5   80.00    3.80   1
  12  -8   8    0.80    2.00   1
 -12   8  -8   -0.60    1.50   1
  12  -8  11    0.60    1.90   1
 -12   8 -11    3.60    1.60   1
  12  -8  14   35.50    3.10   1
 -12   8 -14   37.00    2.70   1
  12  -8  17   39.50    3.30   1
 -12   8 -17   48.20    2.90   1
  12  -8  20    1.60    2.10   1
 -12   8 -20    0.40    1.40   1
  12  -7 -23   -0.70    2.30   1
 -12   7  23    1.10    1.60   1
  12  -7 -20    6.10    2.60   1
 -12   7  20    2.80    1.70   1
  12  -7 -17    0.90    2.60   1
 -12   7  17    3.10    1.50   1
  12  -7 -14   11.10    2.10   1
 -12   7  14   10.50    2.20   1
  12  -7 -11    3.10    1.80   1
 -12   7  11   -0.30    1.40   1
  12  -7  -8    1.10    2.00   1
 -12   7   8    1.40    1.70   1
  12  -7  -5   21.00    2.50   1
 -12   7   5   17.90    2.30   1
  12  -7  -2   11.00    2.20   1
 -12   7   2   11.10    2.20   1
  12  -7   1    1.70    2.00   1
 -12   7  -1    3.60    1.80   1
  12  -7   4    1.50    2.20   1
 -12   7  -4    0.60    1.50   1
  12  -7   7   41.60    3.10   1
 -12   7  -7   41.80    2.80   1
  12  -7  10   14.50    2.10   1
 -12   7 -10   10.60    1.70   1
  12  -7  13    4.50    1.90   1
 -12   7 -13    5.10    1.70   1
  12  -7  16    0.50    1.40   1
 -12   7 -16    1.20    1.40   1
  12  -7  19   13.60    1.90   1
 -12   7 -19   16.60    1.80   1
  12  -7  22    8.80    1.80   1
 -12   7 -22   12.00    2.00   1
  12  -7  25    8.00    1.80   1
 -12   7 -25    5.40    2.30   1
  12  -6 -24   94.10    4.00   1
 -12   6  24   84.10    4.30   1
  12  -6 -21    0.70    1.50   1
 -12   6  21    3.50    1.70   1
  12  -6 -18    1.90    1.60   1
 -12   6  18    0.30    1.60   1
  12  -6 -15    5.70    2.10   1
 -12   6  15    8.20    2.10   1
  12  -6 -12   -0.70    1.70   1
 -12   6  12    0.10    1.50   1
  12  -6  -9    0.00    1.70   1
 -12   6   9    0.40    1.70   1
  12  -6  -6    4.30    1.90   1
 -12   6   6    4.70    1.70   1
  12  -6  -3    0.00    1.60   1
 -12   6   3   -0.60    1.60   1
  12  -6   0  172.80    6.70   1
 -12   6   0  176.60    6.00   1
  12  -6   3   -0.90    1.60   1
 -12   6  -3   -0.50    1.50   1
  12  -6   6    5.80    1.80   1
 -12   6  -6    7.10    1.80   1
  12  -6   9   -1.00    1.30   1
 -12   6  -9    1.00    1.80   1
  12  -6  12    0.90    1.50   1
 -12   6 -12    0.30    1.70   1
  12  -6  15    3.30    1.60   1
 -12   6 -15    2.10    1.40   1
  12  -6  18    1.10    1.40   1
 -12   6 -18    0.00    2.10   1
  12  -6  21   -1.60    1.60   1
 -12   6 -21    1.50    1.60   1
  12  -6  24   92.00    3.90   1
 -12   6 -24   86.30    4.50   1
  12  -5 -25    4.60    1.60   1
 -12   5  25    3.60    1.80   1
  12  -5 -22   11.60    1.80   1
 -12   5  22    7.70    2.20   1
  12  -5 -19   13.10    1.90   1
 -12   5  19   15.00    2.20   1
  12  -5 -16   -3.50    1.70   1
 -12   5  16    1.00    1.60   1
  12  -5 -13    2.30    2.10   1
 -12   5  13    4.00    2.00   1
  12  -5 -10   13.50    2.10   1
 -12   5  10   14.20    1.90   1
  12  -5  -7   42.20    3.30   1
 -12   5   7   46.60    3.00   1
  12  -5  -4    0.00    1.70   1
 -12   5   4    2.10    1.80   1
  12  -5  -1    2.00    2.20   1
 -12   5   1    2.50    1.80   1
  12  -5   2    8.30    2.10   1
 -12   5  -2   12.20    2.10   1
  12  -5   5   21.10    1.90   1
 -12   5  -5   16.70    2.40   1
  12  -5   8    0.80    1.60   1
 -12   5  -8    0.40    1.70   1
  12  -5  11    1.80    1.60   1
 -12   5 -11    2.80    1.60   1
  12  -5  14    8.10    1.60   1
 -12   5 -14    8.80    3.00   1
  12  -5  17    6.50    1.50   1
 -12   5 -17    0.20    2.30   1
  12  -5  20    2.10    1.80   1
 -12   5 -20    4.10    2.90   1
  12  -5  23   -0.40    1.60   1
 -12   5 -23   -0.80    1.70   1
  12  -4 -20    1.00    1.50   1
 -12   4  20    1.50    1.80   1
  12  -4 -17   45.00    3.30   1
 -12   4  17   37.50    2.70   1
  12  -4 -14   36.60    3.50   1
 -12   4  14   35.60    2.70   1
  12  -4 -11    5.20    1.80   1
 -12   4  11    1.30    1.40   1
  12  -4  -8   -2.00    1.90   1
 -12   4   8   -0.70    1.60   1
  12  -4  -5   75.70    3.70   1
 -12   4   5   83.60    3.70   1
  12  -4  -2    2.80    1.60   1
 -12   4   2    3.00    1.80   1
  12  -4   1    4.60    1.70   1
 -12   4  -1    7.60    2.10   1
  12  -4   4   -0.70    1.40   1
 -12   4  -4   -0.40    1.90   1
  12  -4   7   38.70    2.40   1
 -12   4  -7   37.10    3.30   1
  12  -4  10  119.10    4.20   1
 -12   4 -10  115.20    5.30   1
  12  -4  13   18.00    2.10   1
 -12   4 -13   12.60    2.80   1
  12  -4  16   11.60    2.00   1
 -12   4 -16   10.90    3.00   1
  12  -4  19   14.10    2.20   1
 -12   4 -19   20.60    3.30   1
  12  -3 -12    5.90    2.00   1
 -12   3  12    3.60    1.80   1
  12  -3  -9   15.10    2.20   1
 -12   3   9   12.10    2.20   1
  12  -3  -6   14.60    2.10   1
 -12   3   6   20.40    2.80   1
  12  -3  -3   24.00    2.00   1
 -12   3   3   25.50    3.40   1
  12  -3   0   54.70    2.70   1
 -12   3   0   55.90    4.40   1
  12  -3   3    6.40    1.50   1
 -12   3  -3    8.30    2.60   1
  12  -3   6    3.30    1.50   1
 -12   3  -6    4.10    2.60   1
  12  -3   9   37.30    2.60   1
 -12   3  -9   34.00    4.30   1
  12  -3  12    9.20    2.00   1
 -12   3 -12    8.00    2.40   1
   0   0   0
;
_shelx_hkl_checksum     73393
_shelx_res_file
;
TITL ngahas in R-3c = (NH4)Ga(HAsO4)2
    shelx.res
    created by SHELXL-2016/6 at 16:52:04 on 10-Sep-2018
REM isotypic with RbFe(HPO4)2 (!); model used here
REM medium-large colourless flattened pseudooctahedra/hex. plates
REM compare isotypic CsIn-, RbIn- and RbGa(HAsO4)2
REM Hs of N atoms mostly disordered
CELL 0.71073   8.380   8.380  53.811  90.00  90.00 120.00
ZERR   18.00   0.001   0.001   0.011   0.00   0.00   0.00
LATT  3
SYMM -Y, X-Y, Z
SYMM -X+Y, -X, Z
SYMM Y, X, .5-Z
SYMM X-Y, -Y, .5-Z
SYMM -X, -X+Y, .5-Z
SFAC O AS Ga N H
UNIT 144 36 18 18 108
rem H only belonging to AsO4: 36
ACTA
size 0.03 0.07 0.08
conn 12 N1 4
conn 12 N2 4
L.S. 20
EQIV $15 y, x-1, -z+3/2
HTAB O3 O4_$15
BOND
bond $H
FMAP 2
TEMP 20
HTAB
dfix 0.9 0.04 O3 H3
omit -1 2 0
omit 0 0 6
omit 0 1 8
omit 0 0 12
PLAN 30
WGHT    0.027300   16.828299
EXTI    0.000161
FVAR       0.04279
MOLE   1
N1    4    0.000000    0.000000    0.750000    10.16667    0.06228    0.06228 =
         0.02904    0.00000    0.00000    0.03114
N2    4    0.000000    0.000000    0.667312    10.33333    0.05999    0.05999 =
         0.02624    0.00000    0.00000    0.02999
GA1   3    0.333333    0.666667    0.753819    10.33333    0.01025    0.01025 =
         0.00811    0.00000    0.00000    0.00513
GA2   3    0.333333    0.666667    0.666667    10.16667    0.01394    0.01394 =
         0.00702    0.00000    0.00000    0.00697
AS    2   -0.429150   -0.393856    0.712822    11.00000    0.01365    0.01158 =
         0.00927    0.00141    0.00172    0.00807
O1    1    0.455719   -0.437777    0.686348    11.00000    0.03675    0.02813 =
         0.01012   -0.00105   -0.00492    0.02340
O2    1   -0.445670   -0.253453    0.733369    11.00000    0.01367    0.01211 =
         0.01350   -0.00137    0.00296    0.00607
rem O3 = OH (war O1 im alten Modell)
O3    1   -0.195778   -0.278529    0.705409    11.00000    0.01924    0.02201 =
         0.03620    0.01263    0.01375    0.01373
O4    1    0.477810   -0.122382    0.775941    11.00000    0.01360    0.01079 =
         0.01531   -0.00466   -0.00260    0.00732
H3    5   -0.160757   -0.352993    0.711355    11.00000    0.07511
HKLF 4
REM  ngahas in R-3c = (NH4)Ga(HAsO4)2
REM R1 =  0.0216 for    1156 Fo > 4sig(Fo)  and  0.0290 for all    1326 data
REM     61 parameters refined using      1 restraints
END
WGHT      0.0284     15.5866
REM Instructions for potential hydrogen bonds
HTAB O3 O4_$15
REM Highest difference peak  0.748,  deepest hole -0.953,  1-sigma level  0.146
Q1    1   0.0478 -0.0330  0.6635  11.00000  0.05    0.75
Q2    1  -0.3638 -0.0937  0.7070  11.00000  0.05    0.71
Q3    1   0.6146  0.0371  0.7870  11.00000  0.05    0.68
Q4    1   0.0277 -0.2963  0.6944  11.00000  0.05    0.68
Q5    1   0.5768 -0.0400  0.7994  11.00000  0.05    0.61
Q6    1  -0.0655 -0.1106  0.6786  11.00000  0.05    0.55
Q7    1  -0.3727 -0.4298  0.6986  11.00000  0.05    0.53
Q8    1   0.4820 -0.0350  0.7754  11.00000  0.05    0.53
Q9    1  -0.3052 -0.0689  0.7208  11.00000  0.05    0.52
Q10   1   0.4281 -0.0858  0.7875  11.00000  0.05    0.50
Q11   1  -0.3139 -0.3878  0.7122  11.00000  0.05    0.50
Q12   1  -0.4276 -0.2942  0.7261  11.00000  0.05    0.48
Q13   1   0.0170  0.1329  0.7450  11.00000  0.05    0.47
Q14   1   0.1301  0.0094  0.6695  11.00000  0.05    0.46
Q15   1   0.0641  0.0560  0.7414  11.00000  0.05    0.46
Q16   1   0.5639 -0.0815  0.7792  11.00000  0.05    0.44
Q17   1   0.4716 -0.4733  0.6980  11.00000  0.05    0.44
Q18   1  -0.1718 -0.2172  0.6962  11.00000  0.05    0.43
Q19   1  -0.0910  0.0000  0.7500  10.50000  0.05    0.42
Q20   1   0.5099 -0.3713  0.6818  11.00000  0.05    0.42
Q21   1  -0.0521 -0.0657  0.6513  11.00000  0.05    0.41
Q22   1  -0.3246 -0.1328  0.6950  11.00000  0.05    0.41
Q23   1  -0.1631 -0.2637  0.7130  11.00000  0.05    0.41
Q24   1   0.2791 -0.4540  0.7004  11.00000  0.05    0.41
Q25   1   0.4949 -0.3722  0.6985  11.00000  0.05    0.40
Q26   1  -0.5084 -0.3098  0.7398  11.00000  0.05    0.40
Q27   1  -0.3195 -0.3195  0.7500  10.50000  0.05    0.40
Q28   1  -0.2872 -0.2947  0.7015  11.00000  0.05    0.39
Q29   1  -0.2586 -0.3089  0.7237  11.00000  0.05    0.39
Q30   1   0.6093 -0.3626  0.6868  11.00000  0.05    0.37
;
_shelx_res_checksum     56511
data_TlAlHAsO42
_audit_creation_method     'SHELXL-2016/6'
_chemical_name_systematic
;
Thallium aluminium bis[hydrogen arsenate(V)]
;
_chemical_name_common     'thallium aluminium bis(hydrogen arsenate)'
_chemical_formula_moiety     'TlAl(HAsO4)2'
_chemical_formula_sum     'Al As2 H2 O8 Tl'
_chemical_formula_iupac     'Tl Al (H As O4)2'
_chemical_formula_weight     511.21
_chemical_melting_point     ?
_space_group_crystal_system     trigonal
_space_group_name_H-M_alt     'R -3 c :H'
_space_group_name_Hall     '-R 3 2"c'
loop_
    _space_group_symop_operation_xyz
    'x, y, z'
    '-y, x-y, z'
    '-x+y, -x, z'
    'y, x, -z+1/2'
    'x-y, -y, -z+1/2'
    '-x, -x+y, -z+1/2'
    'x+2/3, y+1/3, z+1/3'
    '-y+2/3, x-y+1/3, z+1/3'
    '-x+y+2/3, -x+1/3, z+1/3'
    'y+2/3, x+1/3, -z+5/6'
    'x-y+2/3, -y+1/3, -z+5/6'
    '-x+2/3, -x+y+1/3, -z+5/6'
    'x+1/3, y+2/3, z+2/3'
    '-y+1/3, x-y+2/3, z+2/3'
    '-x+y+1/3, -x+2/3, z+2/3'
    'y+1/3, x+2/3, -z+7/6'
    'x-y+1/3, -y+2/3, -z+7/6'
    '-x+1/3, -x+y+2/3, -z+7/6'
    '-x, -y, -z'
    'y, -x+y, -z'
    'x-y, x, -z'
    '-y, -x, z-1/2'
    '-x+y, y, z-1/2'
    'x, x-y, z-1/2'
    '-x+2/3, -y+1/3, -z+1/3'
    'y+2/3, -x+y+1/3, -z+1/3'
    'x-y+2/3, x+1/3, -z+1/3'
    '-y+2/3, -x+1/3, z-1/6'
    '-x+y+2/3, y+1/3, z-1/6'
    'x+2/3, x-y+1/3, z-1/6'
    '-x+1/3, -y+2/3, -z+2/3'
    'y+1/3, -x+y+2/3, -z+2/3'
    'x-y+1/3, x+2/3, -z+2/3'
    '-y+1/3, -x+2/3, z+1/6'
    '-x+y+1/3, y+2/3, z+1/6'
    'x+1/3, x-y+2/3, z+1/6'
_cell_length_a     8.2900(10)
_cell_length_b     8.2900(10)
_cell_length_c     52.940(11)
_cell_angle_alpha     90
_cell_angle_beta     90
_cell_angle_gamma     120
_cell_volume     3150.8(10)
_cell_formula_units_Z     18
_cell_measurement_reflns_used     1004
_cell_measurement_theta_min     2.940
_cell_measurement_theta_max     30.027
_cell_measurement_temperature     293(2)
_exptl_crystal_description     'small pseudo-octahedral platelets'
_exptl_crystal_colour     'colourless'
_exptl_crystal_size_max     0.080
_exptl_crystal_size_mid     0.070
_exptl_crystal_size_min     0.030
_exptl_crystal_density_diffrn     4.849
_exptl_crystal_density_meas     ?
_exptl_crystal_density_method     'not measured'
_exptl_crystal_F_000     4068
_exptl_absorpt_coefficient_mu     32.580
_exptl_absorpt_correction_type     multi-scan
_exptl_absorpt_process_details
;
(HKL SCALEPACK; Otwinowski <i>et al.</i>,  2003)
;
_exptl_absorpt_correction_T_min     0.180
_exptl_absorpt_correction_T_max     0.441
_diffrn_ambient_temperature     293(2)
_diffrn_source     'fine-focus sealed tube'
_diffrn_radiation_type     MoK\a
_diffrn_radiation_wavelength     0.71073
_diffrn_measurement_device_type     'Nonius KappaCCD single-crystal four-circle'
_diffrn_measurement_method     '\f and \w scans'
_diffrn_detector_area_resol_mean     ?
_diffrn_reflns_number     2478
_diffrn_reflns_av_R_equivalents     0.0222
_diffrn_reflns_av_unetI/netI     0.0166
_diffrn_reflns_theta_min     2.940
_diffrn_reflns_theta_max     26.022
_diffrn_reflns_theta_full     25.242
_diffrn_measured_fraction_theta_max     0.993
_diffrn_measured_fraction_theta_full     0.992
_diffrn_reflns_limit_h_min     -10
_diffrn_reflns_limit_h_max     10
_diffrn_reflns_limit_k_min     -8
_diffrn_reflns_limit_k_max     8
_diffrn_reflns_limit_l_min     -64
_diffrn_reflns_limit_l_max     64
_refine_special_details     ?
_reflns_number_total     698
_reflns_number_gt     685
_reflns_threshold_expression     'I > 2\s(I)'
_refine_ls_structure_factor_coef     Fsqd
_refine_ls_matrix_type     full
_refine_ls_R_factor_all     0.0218
_refine_ls_R_factor_gt     0.0215
_refine_ls_wR_factor_gt     0.0578
_refine_ls_wR_factor_ref     0.0580
_refine_ls_goodness_of_fit_ref     1.213
_refine_ls_restrained_S_all     1.212
_refine_ls_number_reflns     698
_refine_ls_number_parameters     69
_refine_ls_number_restraints     2
_refine_ls_hydrogen_treatment     refall
_refine_ls_weighting_scheme     calc
_refine_ls_weighting_details
             'w=1/[\s^2^(Fo^2^)+(0.0230P)^2^+84.2452P] where P=(Fo^2^+2Fc^2^)/3'
_atom_sites_solution_hydrogens     difmap
_atom_sites_solution_primary     direct
_atom_sites_solution_secondary     difmap
_refine_ls_shift/su_max     0.003
_refine_ls_shift/su_mean     0.000
_refine_diff_density_max     0.821
_refine_diff_density_min     -1.980
_refine_ls_extinction_method
;
SHELXL2016 (Sheldrick, 2015)
;
_refine_ls_extinction_coef     0.00049(3)
_refine_ls_extinction_expression
                                  'Fc^*^=kFc[1+0.001xFc^2^\l^3^/sin(2\q)]^-1/4^'
loop_
    _atom_type_symbol
    _atom_type_description
    _atom_type_scat_dispersion_real
    _atom_type_scat_dispersion_imag
    _atom_type_scat_source
    'O' 'O' 0.0106 0.0060
                         'International Tables Vol C Tables 4.2.6.8 and 6.1.1.4'
    'As' 'As' 0.0499 2.0058
                         'International Tables Vol C Tables 4.2.6.8 and 6.1.1.4'
    'Al' 'Al' 0.0645 0.0514
                         'International Tables Vol C Tables 4.2.6.8 and 6.1.1.4'
    'Tl' 'Tl' -2.8358 9.6688
                         'International Tables Vol C Tables 4.2.6.8 and 6.1.1.4'
    'H' 'H' 0.0000 0.0000
                         'International Tables Vol C Tables 4.2.6.8 and 6.1.1.4'
_computing_data_collection
;
COLLECT (Nonius, 2003)
;
_computing_cell_refinement
;
HKL SCALEPACK (Otwinowski <i>et al.</i>,  2003)
;
_computing_data_reduction
;
HKL DENZO and SCALEPACK (Otwinowski <i>et al.</i>,  2003)
;
_computing_structure_solution
;
SHELXS97 (Sheldrick, 2008)
;
_computing_structure_refinement
;
SHELXL2016 (Sheldrick, 2015)
;
_computing_molecular_graphics
;
DIAMOND (Brandenburg, 2005)
;
_computing_publication_material
;
publCIF (Westrip, 2010)
;
loop_
    _atom_site_type_symbol
    _atom_site_label
    _atom_site_fract_x
    _atom_site_fract_y
    _atom_site_fract_z
    _atom_site_U_iso_or_equiv
    _atom_site_adp_type
    _atom_site_calc_flag
    _atom_site_occupancy
    _atom_site_disorder_assembly
    _atom_site_disorder_group
    Tl Tl1 0.000000 -0.019(2) 0.750000 0.037(2) Uani d 0.3333 A 1
    Tl Tl2 0.000000 0.000000 0.66885(2) 0.0322(2) Uani d 1 A 1
    Al Al1 0.333333 0.666667 0.75439(5) 0.0051(5) Uani d 1 B 1
    Al Al2 0.333333 0.666667 0.666667 0.0061(7) Uani d 1 A 1
    As As -0.43603(7) -0.39811(7) 0.71289(2) 0.00523(19) Uani d 0.9790(14) A 1
    As AsB -0.596(3) -0.559(3) 0.7127(4) 0.00523(19) Uani d 0.0210(14) A 1
    O O1 0.4431(5) -0.4433(5) 0.68625(6) 0.0120(8) Uani d 1 C 1
    O O2 -0.4518(5) -0.2576(5) 0.73421(6) 0.0080(7) Uani d 1 A 1
    O O3 -0.2001(5) -0.2792(5) 0.70491(8) 0.0144(8) Uani d 1 A 1
    O O4 0.4791(5) -0.1259(5) 0.77571(6) 0.0083(7) Uani d 1 A 1
    H H3 -0.126(8) -0.323(8) 0.7074(11) 0.010(15) Uiso d 1 D 1
loop_
    _atom_site_aniso_label
    _atom_site_aniso_U_11
    _atom_site_aniso_U_22
    _atom_site_aniso_U_33
    _atom_site_aniso_U_12
    _atom_site_aniso_U_13
    _atom_site_aniso_U_23
    Tl1 0.0356(8) 0.051(5) 0.0190(4) 0.0178(4) -0.003(2) -0.0015(10)
    Tl2 0.0411(3) 0.0411(3) 0.0145(3) 0.02053(13) 0.000 0.000
    Al1 0.0069(7) 0.0069(7) 0.0014(11) 0.0035(4) 0.000 0.000
    Al2 0.0085(11) 0.0085(11) 0.0014(16) 0.0042(5) 0.000 0.000
    As 0.0081(3) 0.0070(3) 0.0019(3) 0.0047(2) 0.00051(17) 0.00064(17)
    AsB 0.0081(3) 0.0070(3) 0.0019(3) 0.0047(2) 0.00051(17) 0.00064(17)
    O1 0.0188(19) 0.0166(18) 0.0032(15) 0.0109(16) -0.0020(14) -0.0009(13)
    O2 0.0077(17) 0.0103(16) 0.0045(15) 0.0034(14) 0.0021(13) -0.0004(13)
    O3 0.0091(18) 0.0168(19) 0.0199(19) 0.0085(15) 0.0098(15) 0.0102(15)
    O4 0.0119(17) 0.0085(17) 0.0049(15) 0.0054(14) -0.0011(13) -0.0044(13)
_geom_special_details
;
 All esds (except the esd in the dihedral angle between two l.s. planes)
 are estimated using the full covariance matrix.  The cell esds are taken
 into account individually in the estimation of esds in distances, angles
 and torsion angles; correlations between esds in cell parameters are only
 used when they are defined by crystal symmetry.  An approximate (isotropic)
 treatment of cell esds is used for estimating esds involving l.s. planes.
;
loop_
    _geom_bond_atom_site_label_1
    _geom_bond_atom_site_label_2
    _geom_bond_site_symmetry_2
    _geom_bond_distance
    _geom_bond_publ_flag
    Tl1 Tl1 2 0.28(3) y
    Tl1 Tl1 3 0.28(3) ?
    Tl1 O3 . 3.085(8) y
    Tl1 O3 6_556 3.085(8) y
    Tl1 O3 4_556 3.136(5) y
    Tl1 O3 2 3.136(5) y
    Tl1 O2 4_556 3.233(13) y
    Tl1 O2 2 3.233(13) y
    Tl1 O3 5_556 3.261(12) y
    Tl1 O3 3 3.261(12) y
    Tl1 O2 6_556 3.351(4) y
    Tl1 O2 . 3.351(4) y
    Tl1 O2 3 3.501(15) y
    Tl1 O2 5_556 3.501(15) y
    Tl1 AsB 3_545 3.89(3) ?
    Tl2 O3 2 2.813(4) y
    Tl2 O3 3 2.813(4) y
    Tl2 O3 . 2.813(4) y
    Tl2 O1 25_546 3.410(4) y
    Tl2 O1 27_346 3.410(4) y
    Tl2 O1 26_566 3.410(4) y
    Tl2 O4 30_445 3.516(3) y
    Tl2 O4 28_455 3.516(3) y
    Tl2 O4 29 3.516(3) y
    Tl2 O3 25_446 3.545(4) y
    Tl2 O3 26_556 3.545(4) y
    Tl2 O3 27_456 3.545(4) y
    Tl2 AsB 25_446 3.74(2) ?
    Tl2 AsB 27_456 3.74(2) ?
    Tl2 AsB 26_556 3.74(2) ?
    Al1 O2 2_565 1.895(4) y
    Al1 O2 3 1.895(4) y
    Al1 O2 1_665 1.895(4) y
    Al1 O4 1_565 1.901(4) y
    Al1 O4 2 1.901(4) y
    Al1 O4 3_665 1.901(4) y
    Al2 O1 26_566 1.887(4) y
    Al2 O1 27_456 1.887(4) y
    Al2 O1 25_556 1.887(4) y
    Al2 O1 2 1.887(4) y
    Al2 O1 3_665 1.887(4) y
    Al2 O1 1_565 1.887(4) y
    As AsB . 1.33(2) ?
    As O1 1_455 1.661(3) y
    As O2 . 1.674(3) y
    As O4 6_556 1.679(3) y
    As O3 . 1.746(4) y
    AsB O4 6_556 1.35(2) ?
    AsB O1 1_455 1.64(2) ?
    AsB O2 3_445 2.12(2) ?
loop_
    _geom_angle_atom_site_label_1
    _geom_angle_atom_site_label_2
    _geom_angle_atom_site_label_3
    _geom_angle_site_symmetry_1
    _geom_angle_site_symmetry_3
    _geom_angle
    _geom_angle_publ_flag
    Tl1 Tl1 Tl1 2 3 60.00(3) ?
    Tl1 Tl1 O3 2 . 127.2(3) ?
    Tl1 Tl1 O3 3 . 98.0(3) ?
    Tl1 Tl1 O3 2 6_556 98.0(3) ?
    Tl1 Tl1 O3 3 6_556 127.2(2) ?
    O3 Tl1 O3 . 6_556 129.1(6) ?
    Tl1 Tl1 O3 2 4_556 114.4(3) ?
    Tl1 Tl1 O3 3 4_556 77.0(4) ?
    O3 Tl1 O3 . 4_556 104.2(3) ?
    O3 Tl1 O3 6_556 4_556 70.24(16) ?
    Tl1 Tl1 O3 2 2 77.0(3) ?
    Tl1 Tl1 O3 3 2 114.4(2) ?
    O3 Tl1 O3 . 2 70.24(16) ?
    O3 Tl1 O3 6_556 2 104.2(3) ?
    O3 Tl1 O3 4_556 2 167.5(6) ?
    Tl1 Tl1 O2 2 4_556 163.77(15) ?
    Tl1 Tl1 O2 3 4_556 112.8(3) ?
    O3 Tl1 O2 . 4_556 66.4(3) ?
    O3 Tl1 O2 6_556 4_556 74.5(3) ?
    O3 Tl1 O2 4_556 4_556 49.68(16) ?
    O3 Tl1 O2 2 4_556 118.5(5) ?
    Tl1 Tl1 O2 2 2 112.84(18) ?
    Tl1 Tl1 O2 3 2 163.77(10) ?
    O3 Tl1 O2 . 2 74.5(3) ?
    O3 Tl1 O2 6_556 2 66.4(3) ?
    O3 Tl1 O2 4_556 2 118.5(5) ?
    O3 Tl1 O2 2 2 49.68(16) ?
    O2 Tl1 O2 4_556 2 77.8(4) ?
    Tl1 Tl1 O3 2 5_556 48.90(18) ?
    Tl1 Tl1 O3 3 5_556 61.10(14) ?
    O3 Tl1 O3 . 5_556 158.5(4) ?
    O3 Tl1 O3 6_556 5_556 68.60(12) ?
    O3 Tl1 O3 4_556 5_556 68.01(16) ?
    O3 Tl1 O3 2 5_556 121.2(3) ?
    O2 Tl1 O3 4_556 5_556 115.03(10) ?
    O2 Tl1 O3 2 5_556 127.04(11) ?
    Tl1 Tl1 O3 2 3 61.1(2) ?
    Tl1 Tl1 O3 3 3 48.90(16) ?
    O3 Tl1 O3 . 3 68.60(12) ?
    O3 Tl1 O3 6_556 3 158.5(4) ?
    O3 Tl1 O3 4_556 3 121.2(3) ?
    O3 Tl1 O3 2 3 68.01(16) ?
    O2 Tl1 O3 4_556 3 127.04(11) ?
    O2 Tl1 O3 2 3 115.03(10) ?
    O3 Tl1 O3 5_556 3 97.6(5) ?
    Tl1 Tl1 O2 2 6_556 62.8(3) ?
    Tl1 Tl1 O2 3 6_556 120.68(19) ?
    O3 Tl1 O2 . 6_556 129.1(3) ?
    O3 Tl1 O2 6_556 6_556 48.95(11) ?
    O3 Tl1 O2 4_556 6_556 115.18(11) ?
    O3 Tl1 O2 2 6_556 64.40(9) ?
    O2 Tl1 O2 4_556 6_556 117.7(4) ?
    O2 Tl1 O2 2 6_556 59.15(18) ?
    O3 Tl1 O2 5_556 6_556 70.66(15) ?
    O3 Tl1 O2 3 6_556 111.8(3) ?
    Tl1 Tl1 O2 2 . 120.7(3) ?
    Tl1 Tl1 O2 3 . 62.8(4) ?
    O3 Tl1 O2 . . 48.94(10) ?
    O3 Tl1 O2 6_556 . 129.1(3) ?
    O3 Tl1 O2 4_556 . 64.40(9) ?
    O3 Tl1 O2 2 . 115.18(11) ?
    O2 Tl1 O2 4_556 . 59.15(17) ?
    O2 Tl1 O2 2 . 117.7(4) ?
    O3 Tl1 O2 5_556 . 111.8(3) ?
    O3 Tl1 O2 3 . 70.66(15) ?
    O2 Tl1 O2 6_556 . 176.5(6) ?
    Tl1 Tl1 O2 2 3 14.95(6) ?
    Tl1 Tl1 O2 3 3 55.40(8) ?
    O3 Tl1 O2 . 3 112.4(2) ?
    O3 Tl1 O2 6_556 3 112.3(2) ?
    O3 Tl1 O2 4_556 3 122.2(4) ?
    O3 Tl1 O2 2 3 70.1(2) ?
    O2 Tl1 O2 4_556 3 168.2(3) ?
    O2 Tl1 O2 2 3 113.58(8) ?
    O3 Tl1 O2 5_556 3 61.5(3) ?
    O3 Tl1 O2 3 3 46.5(2) ?
    O2 Tl1 O2 6_556 3 72.6(2) ?
    O2 Tl1 O2 . 3 110.7(4) ?
    Tl1 Tl1 O2 2 5_556 55.40(16) ?
    Tl1 Tl1 O2 3 5_556 14.95(6) ?
    O3 Tl1 O2 . 5_556 112.3(2) ?
    O3 Tl1 O2 6_556 5_556 112.4(2) ?
    O3 Tl1 O2 4_556 5_556 70.1(2) ?
    O3 Tl1 O2 2 5_556 122.2(4) ?
    O2 Tl1 O2 4_556 5_556 113.58(7) ?
    O2 Tl1 O2 2 5_556 168.2(3) ?
    O3 Tl1 O2 5_556 5_556 46.5(2) ?
    O3 Tl1 O2 3 5_556 61.5(3) ?
    O2 Tl1 O2 6_556 5_556 110.7(4) ?
    O2 Tl1 O2 . 5_556 72.6(2) ?
    O2 Tl1 O2 3 5_556 55.3(3) ?
    Tl1 Tl1 AsB 2 3_545 135.2(4) ?
    Tl1 Tl1 AsB 3 3_545 141.1(4) ?
    O3 Tl1 AsB . 3_545 43.1(4) ?
    O3 Tl1 AsB 6_556 3_545 89.5(5) ?
    O3 Tl1 AsB 4_556 3_545 109.6(5) ?
    O3 Tl1 AsB 2 3_545 58.5(4) ?
    O2 Tl1 AsB 4_556 3_545 60.1(4) ?
    O2 Tl1 AsB 2 3_545 33.0(4) ?
    O3 Tl1 AsB 5_556 3_545 157.7(4) ?
    O3 Tl1 AsB 3 3_545 101.9(3) ?
    O2 Tl1 AsB 6_556 3_545 92.0(4) ?
    O2 Tl1 AsB . 3_545 85.0(4) ?
    O2 Tl1 AsB 3 3_545 127.8(3) ?
    O2 Tl1 AsB 5_556 3_545 155.4(3) ?
    O3 Tl2 O3 2 3 79.02(13) ?
    O3 Tl2 O3 2 . 79.02(13) ?
    O3 Tl2 O3 3 . 79.02(13) ?
    O3 Tl2 O1 2 25_546 75.43(10) ?
    O3 Tl2 O1 3 25_546 154.16(10) ?
    O3 Tl2 O1 . 25_546 92.26(10) ?
    O3 Tl2 O1 2 27_346 154.16(10) ?
    O3 Tl2 O1 3 27_346 92.26(10) ?
    O3 Tl2 O1 . 27_346 75.43(10) ?
    O1 Tl2 O1 25_546 27_346 109.19(6) ?
    O3 Tl2 O1 2 26_566 92.26(10) ?
    O3 Tl2 O1 3 26_566 75.43(10) ?
    O3 Tl2 O1 . 26_566 154.15(10) ?
    O1 Tl2 O1 25_546 26_566 109.19(6) ?
    O1 Tl2 O1 27_346 26_566 109.19(6) ?
    O3 Tl2 O4 2 30_445 110.02(10) ?
    O3 Tl2 O4 3 30_445 153.52(10) ?
    O3 Tl2 O4 . 30_445 126.54(10) ?
    O1 Tl2 O4 25_546 30_445 45.33(8) ?
    O1 Tl2 O4 27_346 30_445 88.61(8) ?
    O1 Tl2 O4 26_566 30_445 79.30(8) ?
    O3 Tl2 O4 2 28_455 153.52(10) ?
    O3 Tl2 O4 3 28_455 126.54(10) ?
    O3 Tl2 O4 . 28_455 110.02(11) ?
    O1 Tl2 O4 25_546 28_455 79.30(8) ?
    O1 Tl2 O4 27_346 28_455 45.33(8) ?
    O1 Tl2 O4 26_566 28_455 88.61(8) ?
    O4 Tl2 O4 30_445 28_455 44.26(9) ?
    O3 Tl2 O4 2 29 126.54(11) ?
    O3 Tl2 O4 3 29 110.01(10) ?
    O3 Tl2 O4 . 29 153.52(11) ?
    O1 Tl2 O4 25_546 29 88.61(8) ?
    O1 Tl2 O4 27_346 29 79.30(8) ?
    O1 Tl2 O4 26_566 29 45.33(8) ?
    O4 Tl2 O4 30_445 29 44.26(9) ?
    O4 Tl2 O4 28_455 29 44.26(9) ?
    O3 Tl2 O3 2 25_446 117.91(14) ?
    O3 Tl2 O3 3 25_446 152.25(13) ?
    O3 Tl2 O3 . 25_446 82.85(11) ?
    O1 Tl2 O3 25_546 25_446 46.50(9) ?
    O1 Tl2 O3 27_346 25_446 62.74(9) ?
    O1 Tl2 O3 26_566 25_446 122.31(9) ?
    O4 Tl2 O3 30_445 25_446 45.47(8) ?
    O4 Tl2 O3 28_455 25_446 42.94(8) ?
    O4 Tl2 O3 29 25_446 78.63(8) ?
    O3 Tl2 O3 2 26_556 82.85(11) ?
    O3 Tl2 O3 3 26_556 117.91(14) ?
    O3 Tl2 O3 . 26_556 152.25(12) ?
    O1 Tl2 O3 25_546 26_556 62.74(9) ?
    O1 Tl2 O3 27_346 26_556 122.31(9) ?
    O1 Tl2 O3 26_566 26_556 46.50(9) ?
    O4 Tl2 O3 30_445 26_556 42.94(9) ?
    O4 Tl2 O3 28_455 26_556 78.63(8) ?
    O4 Tl2 O3 29 26_556 45.47(8) ?
    O3 Tl2 O3 25_446 26_556 87.33(9) ?
    O3 Tl2 O3 2 27_456 152.25(13) ?
    O3 Tl2 O3 3 27_456 82.85(11) ?
    O3 Tl2 O3 . 27_456 117.91(14) ?
    O1 Tl2 O3 25_546 27_456 122.31(9) ?
    O1 Tl2 O3 27_346 27_456 46.50(9) ?
    O1 Tl2 O3 26_566 27_456 62.74(9) ?
    O4 Tl2 O3 30_445 27_456 78.63(8) ?
    O4 Tl2 O3 28_455 27_456 45.47(8) ?
    O4 Tl2 O3 29 27_456 42.94(8) ?
    O3 Tl2 O3 25_446 27_456 87.33(9) ?
    O3 Tl2 O3 26_556 27_456 87.33(9) ?
    O3 Tl2 AsB 2 25_446 90.6(3) ?
    O3 Tl2 AsB 3 25_446 159.8(4) ?
    O3 Tl2 AsB . 25_446 116.2(4) ?
    O1 Tl2 AsB 25_546 25_446 25.9(3) ?
    O1 Tl2 AsB 27_346 25_446 104.1(4) ?
    O1 Tl2 AsB 26_566 25_446 87.9(4) ?
    O4 Tl2 AsB 30_445 25_446 21.2(3) ?
    O4 Tl2 AsB 28_455 25_446 63.0(3) ?
    O4 Tl2 AsB 29 25_446 62.7(3) ?
    O3 Tl2 AsB 25_446 25_446 47.7(4) ?
    O3 Tl2 AsB 26_556 25_446 42.9(4) ?
    O3 Tl2 AsB 27_456 25_446 99.8(3) ?
    O3 Tl2 AsB 2 27_456 159.8(4) ?
    O3 Tl2 AsB 3 27_456 116.2(4) ?
    O3 Tl2 AsB . 27_456 90.6(4) ?
    O1 Tl2 AsB 25_546 27_456 87.9(4) ?
    O1 Tl2 AsB 27_346 27_456 25.9(3) ?
    O1 Tl2 AsB 26_566 27_456 104.1(3) ?
    O4 Tl2 AsB 30_445 27_456 62.7(3) ?
    O4 Tl2 AsB 28_455 27_456 21.2(3) ?
    O4 Tl2 AsB 29 27_456 63.0(3) ?
    O3 Tl2 AsB 25_446 27_456 42.9(4) ?
    O3 Tl2 AsB 26_556 27_456 99.8(3) ?
    O3 Tl2 AsB 27_456 27_456 47.7(4) ?
    AsB Tl2 AsB 25_446 27_456 78.5(5) ?
    O3 Tl2 AsB 2 26_556 116.2(4) ?
    O3 Tl2 AsB 3 26_556 90.6(4) ?
    O3 Tl2 AsB . 26_556 159.8(4) ?
    O1 Tl2 AsB 25_546 26_556 104.1(4) ?
    O1 Tl2 AsB 27_346 26_556 87.9(4) ?
    O1 Tl2 AsB 26_566 26_556 25.9(3) ?
    O4 Tl2 AsB 30_445 26_556 63.0(3) ?
    O4 Tl2 AsB 28_455 26_556 62.7(3) ?
    O4 Tl2 AsB 29 26_556 21.2(3) ?
    O3 Tl2 AsB 25_446 26_556 99.8(3) ?
    O3 Tl2 AsB 26_556 26_556 47.7(4) ?
    O3 Tl2 AsB 27_456 26_556 42.9(4) ?
    AsB Tl2 AsB 25_446 26_556 78.5(5) ?
    AsB Tl2 AsB 27_456 26_556 78.5(5) ?
    O2 Al1 O2 2_565 3 91.34(17) ?
    O2 Al1 O2 2_565 1_665 91.34(17) ?
    O2 Al1 O2 3 1_665 91.34(17) ?
    O2 Al1 O4 2_565 1_565 92.20(15) ?
    O2 Al1 O4 3 1_565 176.43(17) ?
    O2 Al1 O4 1_665 1_565 88.17(15) ?
    O2 Al1 O4 2_565 2 88.17(15) ?
    O2 Al1 O4 3 2 92.20(16) ?
    O2 Al1 O4 1_665 2 176.43(18) ?
    O4 Al1 O4 1_565 2 88.32(17) ?
    O2 Al1 O4 2_565 3_665 176.43(17) ?
    O2 Al1 O4 3 3_665 88.16(15) ?
    O2 Al1 O4 1_665 3_665 92.20(15) ?
    O4 Al1 O4 1_565 3_665 88.32(17) ?
    O4 Al1 O4 2 3_665 88.32(17) ?
    O2 Al1 Tl2 2_565 34 124.31(12) ?
    O2 Al1 Tl2 3 34 124.31(12) ?
    O2 Al1 Tl2 1_665 34 124.31(12) ?
    O4 Al1 Tl2 1_565 34 53.56(12) ?
    O4 Al1 Tl2 2 34 53.56(12) ?
    O4 Al1 Tl2 3_665 34 53.56(12) ?
    O2 Al1 Tl1 2_565 1_565 32.98(11) ?
    O2 Al1 Tl1 3 1_565 104.20(15) ?
    O2 Al1 Tl1 1_665 1_565 120.62(14) ?
    O4 Al1 Tl1 1_565 1_565 79.07(14) ?
    O4 Al1 Tl1 2 1_565 57.99(12) ?
    O4 Al1 Tl1 3_665 1_565 143.97(14) ?
    Tl2 Al1 Tl1 34 1_565 92.86(3) ?
    O2 Al1 Tl1 2_565 2 120.61(14) ?
    O2 Al1 Tl1 3 2 32.98(11) ?
    O2 Al1 Tl1 1_665 2 104.20(15) ?
    O4 Al1 Tl1 1_565 2 143.97(14) ?
    O4 Al1 Tl1 2 2 79.07(14) ?
    O4 Al1 Tl1 3_665 2 57.99(13) ?
    Tl2 Al1 Tl1 34 2 92.86(3) ?
    Tl1 Al1 Tl1 1_565 2 119.753(11) ?
    O2 Al1 Tl1 2_565 3_665 104.20(16) ?
    O2 Al1 Tl1 3 3_665 120.61(14) ?
    O2 Al1 Tl1 1_665 3_665 32.98(12) ?
    O4 Al1 Tl1 1_565 3_665 57.99(13) ?
    O4 Al1 Tl1 2 3_665 143.97(14) ?
    O4 Al1 Tl1 3_665 3_665 79.07(15) ?
    Tl2 Al1 Tl1 34 3_665 92.86(4) ?
    Tl1 Al1 Tl1 1_565 3_665 119.753(7) ?
    Tl1 Al1 Tl1 2 3_665 119.753(6) ?
    O2 Al1 Tl1 2_565 2_565 32.35(12) ?
    O2 Al1 Tl1 3 2_565 106.6(2) ?
    O2 Al1 Tl1 1_665 2_565 118.5(2) ?
    O4 Al1 Tl1 1_565 2_565 76.73(19) ?
    O4 Al1 Tl1 2 2_565 59.94(18) ?
    O4 Al1 Tl1 3_665 2_565 144.77(15) ?
    Tl2 Al1 Tl1 34 2_565 92.78(3) ?
    Tl1 Al1 Tl1 1_565 2_565 2.9(3) ?
    Tl1 Al1 Tl1 2 2_565 122.7(3) ?
    Tl1 Al1 Tl1 3_665 2_565 116.9(3) ?
    O2 Al1 Tl1 2_565 3 118.5(2) ?
    O2 Al1 Tl1 3 3 32.35(12) ?
    O2 Al1 Tl1 1_665 3 106.6(2) ?
    O4 Al1 Tl1 1_565 3 144.77(15) ?
    O4 Al1 Tl1 2 3 76.7(2) ?
    O4 Al1 Tl1 3_665 3 59.94(19) ?
    Tl2 Al1 Tl1 34 3 92.78(3) ?
    Tl1 Al1 Tl1 1_565 3 116.9(3) ?
    Tl1 Al1 Tl1 2 3 2.9(3) ?
    Tl1 Al1 Tl1 3_665 3 122.7(3) ?
    Tl1 Al1 Tl1 2_565 3 119.767(7) ?
    O1 Al2 O1 26_566 27_456 92.72(15) ?
    O1 Al2 O1 26_566 25_556 92.72(15) ?
    O1 Al2 O1 27_456 25_556 92.72(15) ?
    O1 Al2 O1 26_566 2 180.0 ?
    O1 Al2 O1 27_456 2 87.28(15) ?
    O1 Al2 O1 25_556 2 87.28(15) ?
    O1 Al2 O1 26_566 3_665 87.28(15) ?
    O1 Al2 O1 27_456 3_665 180.0 ?
    O1 Al2 O1 25_556 3_665 87.28(15) ?
    O1 Al2 O1 2 3_665 92.71(15) ?
    O1 Al2 O1 26_566 1_565 87.28(15) ?
    O1 Al2 O1 27_456 1_565 87.28(15) ?
    O1 Al2 O1 25_556 1_565 180.00(17) ?
    O1 Al2 O1 2 1_565 92.71(15) ?
    O1 Al2 O1 3_665 1_565 92.71(15) ?
    O1 Al2 Tl2 26_566 25_556 64.49(12) ?
    O1 Al2 Tl2 27_456 25_556 64.45(11) ?
    O1 Al2 Tl2 25_556 25_556 145.30(11) ?
    O1 Al2 Tl2 2 25_556 115.51(12) ?
    O1 Al2 Tl2 3_665 25_556 115.55(11) ?
    O1 Al2 Tl2 1_565 25_556 34.70(11) ?
    O1 Al2 Tl2 26_566 1_565 115.51(12) ?
    O1 Al2 Tl2 27_456 1_565 115.55(11) ?
    O1 Al2 Tl2 25_556 1_565 34.70(11) ?
    O1 Al2 Tl2 2 1_565 64.49(12) ?
    O1 Al2 Tl2 3_665 1_565 64.45(11) ?
    O1 Al2 Tl2 1_565 1_565 145.29(11) ?
    Tl2 Al2 Tl2 25_556 1_565 180.0 ?
    O1 Al2 Tl2 26_566 1_665 115.55(11) ?
    O1 Al2 Tl2 27_456 1_665 34.70(11) ?
    O1 Al2 Tl2 25_556 1_665 115.51(12) ?
    O1 Al2 Tl2 2 1_665 64.45(11) ?
    O1 Al2 Tl2 3_665 1_665 145.29(11) ?
    O1 Al2 Tl2 1_565 1_665 64.49(12) ?
    Tl2 Al2 Tl2 25_556 1_665 60.1 ?
    Tl2 Al2 Tl2 1_565 1_665 119.9 ?
    O1 Al2 Tl2 26_566 . 34.70(11) ?
    O1 Al2 Tl2 27_456 . 115.51(12) ?
    O1 Al2 Tl2 25_556 . 115.55(12) ?
    O1 Al2 Tl2 2 . 145.29(11) ?
    O1 Al2 Tl2 3_665 . 64.49(12) ?
    O1 Al2 Tl2 1_565 . 64.45(12) ?
    Tl2 Al2 Tl2 25_556 . 60.1 ?
    Tl2 Al2 Tl2 1_565 . 119.9420(10)
                                   ?
    Tl2 Al2 Tl2 1_665 . 119.9 ?
    O1 Al2 Tl2 26_566 25_456 64.45(11) ?
    O1 Al2 Tl2 27_456 25_456 145.30(11) ?
    O1 Al2 Tl2 25_556 25_456 64.49(12) ?
    O1 Al2 Tl2 2 25_456 115.55(11) ?
    O1 Al2 Tl2 3_665 25_456 34.70(11) ?
    O1 Al2 Tl2 1_565 25_456 115.51(12) ?
    Tl2 Al2 Tl2 25_556 25_456 119.9 ?
    Tl2 Al2 Tl2 1_565 25_456 60.1 ?
    Tl2 Al2 Tl2 1_665 25_456 180.0 ?
    Tl2 Al2 Tl2 . 25_456 60.1 ?
    O1 Al2 Tl2 26_566 25_566 145.30(11) ?
    O1 Al2 Tl2 27_456 25_566 64.49(12) ?
    O1 Al2 Tl2 25_556 25_566 64.45(12) ?
    O1 Al2 Tl2 2 25_566 34.70(11) ?
    O1 Al2 Tl2 3_665 25_566 115.51(12) ?
    O1 Al2 Tl2 1_565 25_566 115.55(12) ?
    Tl2 Al2 Tl2 25_556 25_566 119.9 ?
    Tl2 Al2 Tl2 1_565 25_566 60.1 ?
    Tl2 Al2 Tl2 1_665 25_566 60.1 ?
    Tl2 Al2 Tl2 . 25_566 180.0 ?
    Tl2 Al2 Tl2 25_456 25_566 119.9 ?
    AsB As O1 . 1_455 65.3(9) ?
    AsB As O2 . . 108.5(9) ?
    O1 As O2 1_455 . 118.77(18) ?
    AsB As O4 . 6_556 51.8(9) ?
    O1 As O4 1_455 6_556 106.18(18) ?
    O2 As O4 . 6_556 114.71(17) ?
    AsB As O3 . . 147.0(10) ?
    O1 As O3 1_455 . 107.52(19) ?
    O2 As O3 . . 103.03(19) ?
    O4 As O3 6_556 . 105.63(17) ?
    AsB As Tl2 . 25_446 79.0(9) ?
    O1 As Tl2 1_455 25_446 65.02(13) ?
    O2 As Tl2 . 25_446 172.42(13) ?
    O4 As Tl2 6_556 25_446 68.63(12) ?
    O3 As Tl2 . 25_446 69.39(14) ?
    AsB As Tl1 . 3 150.1(9) ?
    O1 As Tl1 1_455 3 142.74(15) ?
    O2 As Tl1 . 3 54.3(2) ?
    O4 As Tl1 6_556 3 109.18(17) ?
    O3 As Tl1 . 3 51.5(2) ?
    Tl2 As Tl1 25_446 3 118.4(2) ?
    AsB As Tl1 . . 149.5(9) ?
    O1 As Tl1 1_455 . 144.6(2) ?
    O2 As Tl1 . . 57.8(2) ?
    O4 As Tl1 6_556 . 106.1(2) ?
    O3 As Tl1 . . 49.19(16) ?
    Tl2 As Tl1 25_446 . 115.07(16) ?
    Tl1 As Tl1 3 . 4.1(4) ?
    AsB As Tl1 . 2 151.5(9) ?
    O1 As Tl1 1_455 2 142.12(17) ?
    O2 As Tl1 . 2 56.77(13) ?
    O4 As Tl1 6_556 2 108.88(15) ?
    O3 As Tl1 . 2 49.06(16) ?
    Tl2 As Tl1 25_446 2 115.97(5) ?
    Tl1 As Tl1 3 2 2.5(3) ?
    Tl1 As Tl1 . 2 2.8(3) ?
    AsB As Tl2 . . 145.5(9) ?
    O1 As Tl2 1_455 . 83.71(13) ?
    O2 As Tl2 . . 99.45(13) ?
    O4 As Tl2 6_556 . 131.69(12) ?
    O3 As Tl2 . . 30.29(12) ?
    Tl2 As Tl2 25_446 . 74.034(11) ?
    Tl1 As Tl2 3 . 64.11(8) ?
    Tl1 As Tl2 . . 63.95(6) ?
    Tl1 As Tl2 2 . 62.34(12) ?
    AsB As Tl1 . 2_445 23.3(9) ?
    O1 As Tl1 1_455 2_445 87.98(15) ?
    O2 As Tl1 . 2_445 93.41(14) ?
    O4 As Tl1 6_556 2_445 41.90(12) ?
    O3 As Tl1 . 2_445 147.50(13) ?
    Tl2 As Tl1 25_446 2_445 93.30(5) ?
    Tl1 As Tl1 3 2_445 126.79(12) ?
    Tl1 As Tl1 . 2_445 126.30(17) ?
    Tl1 As Tl1 2 2_445 128.27(4) ?
    Tl2 As Tl1 . 2_445 166.91(6) ?
    AsB As Tl1 . 3_445 22.1(9) ?
    O1 As Tl1 1_455 3_445 86.49(17) ?
    O2 As Tl1 . 3_445 93.06(16) ?
    O4 As Tl1 6_556 3_445 43.7(2) ?
    O3 As Tl1 . 3_445 149.3(2) ?
    Tl2 As Tl1 25_446 3_445 93.75(10) ?
    Tl1 As Tl1 3 3_445 127.913(17) ?
    Tl1 As Tl1 . 3_445 127.56(3) ?
    Tl1 As Tl1 2 3_445 129.46(17) ?
    Tl2 As Tl1 . 3_445 166.76(4) ?
    Tl1 As Tl1 2_445 3_445 1.9(2) ?
    As AsB O4 . 6_556 77.6(12) ?
    As AsB O1 . 1_455 67.1(10) ?
    O4 AsB O1 6_556 1_455 126.4(16) ?
    As AsB O2 . 3_445 112.5(13) ?
    O4 AsB O2 6_556 3_445 119.3(13) ?
    O1 AsB O2 1_455 3_445 111.1(11) ?
    As AsB Tl2 . 25_446 80.6(10) ?
    O4 AsB Tl2 6_556 25_446 69.9(9) ?
    O1 AsB Tl2 1_455 25_446 65.6(7) ?
    O2 AsB Tl2 3_445 25_446 164.8(9) ?
    As AsB Tl1 . 2_445 149.0(12) ?
    O4 AsB Tl1 6_556 2_445 84.2(10) ?
    O1 AsB Tl1 1_455 2_445 142.5(11) ?
    O2 AsB Tl1 3_445 2_445 56.2(5) ?
    Tl2 AsB Tl1 25_446 2_445 116.5(6) ?
    As AsB Tl1 . 3_445 150.8(12) ?
    O4 AsB Tl1 6_556 3_445 86.9(10) ?
    O1 AsB Tl1 1_455 3_445 140.0(11) ?
    O2 AsB Tl1 3_445 3_445 54.8(5) ?
    Tl2 AsB Tl1 25_446 3_445 117.2(6) ?
    Tl1 AsB Tl1 2_445 3_445 2.7(3) ?
    As AsB Tl1 . 1_445 150.4(12) ?
    O4 AsB Tl1 6_556 1_445 83.6(10) ?
    O1 AsB Tl1 1_455 1_445 141.8(11) ?
    O2 AsB Tl1 3_445 1_445 58.4(6) ?
    Tl2 AsB Tl1 25_446 1_445 114.1(6) ?
    Tl1 AsB Tl1 2_445 1_445 2.4(3) ?
    Tl1 AsB Tl1 3_445 1_445 3.9(4) ?
    As AsB Tl2 . 1_445 146.6(12) ?
    O4 AsB Tl2 6_556 1_445 112.1(11) ?
    O1 AsB Tl2 1_455 1_445 82.8(8) ?
    O2 AsB Tl2 3_445 1_445 91.1(7) ?
    Tl2 AsB Tl2 25_446 1_445 73.8(4) ?
    Tl1 AsB Tl2 2_445 1_445 64.0(4) ?
    Tl1 AsB Tl2 3_445 1_445 62.3(3) ?
    Tl1 AsB Tl2 1_445 1_445 62.2(3) ?
    As AsB Tl1 . 3 22.5(7) ?
    O4 AsB Tl1 6_556 3 66.6(9) ?
    O1 AsB Tl1 1_455 3 88.7(8) ?
    O2 AsB Tl1 3_445 3 99.8(7) ?
    Tl2 AsB Tl1 25_446 3 95.0(5) ?
    Tl1 AsB Tl1 2_445 3 126.5(5) ?
    Tl1 AsB Tl1 3_445 3 128.3(5) ?
    Tl1 AsB Tl1 1_445 3 128.0(5) ?
    Tl2 AsB Tl1 1_445 3 168.1(5) ?
    As AsB Tl1 . . 22.9(7) ?
    O4 AsB Tl1 6_556 . 63.7(9) ?
    O1 AsB Tl1 1_455 . 89.8(9) ?
    O2 AsB Tl1 3_445 . 102.1(7) ?
    Tl2 AsB Tl1 25_446 . 92.8(5) ?
    Tl1 AsB Tl1 2_445 . 126.1(5) ?
    Tl1 AsB Tl1 3_445 . 128.1(5) ?
    Tl1 AsB Tl1 1_445 . 127.5(5) ?
    Tl2 AsB Tl1 1_445 . 166.5(6) ?
    Tl1 AsB Tl1 3 . 3.1(3) ?
    As AsB Tl2 . . 26.4(7) ?
    O4 AsB Tl2 6_556 . 87.6(10) ?
    O1 AsB Tl2 1_455 . 44.9(7) ?
    O2 AsB Tl2 3_445 . 128.4(8) ?
    Tl2 AsB Tl2 25_446 . 60.8(3) ?
    Tl1 AsB Tl2 2_445 . 171.8(6) ?
    Tl1 AsB Tl2 3_445 . 174.5(6) ?
    Tl1 AsB Tl2 1_445 . 171.0(6) ?
    Tl2 AsB Tl2 1_445 . 120.2(4) ?
    Tl1 AsB Tl2 3 . 48.6(2) ?
    Tl1 AsB Tl2 . . 48.5(2) ?
    AsB O1 As 1_655 1_655 47.6(8) ?
    AsB O1 Al2 1_655 1_545 138.8(8) ?
    As O1 Al2 1_655 1_545 137.7(2) ?
    AsB O1 Tl2 1_655 25_546 88.4(8) ?
    As O1 Tl2 1_655 25_546 88.78(15) ?
    Al2 O1 Tl2 1_545 25_546 126.91(15) ?
    AsB O1 Tl2 1_655 1_545 75.1(8) ?
    As O1 Tl2 1_655 1_545 121.09(16) ?
    Al2 O1 Tl2 1_545 1_545 92.35(12) ?
    Tl2 O1 Tl2 25_546 1_545 75.55(7) ?
    AsB O1 Tl2 1_655 1_655 119.6(8) ?
    As O1 Tl2 1_655 1_655 73.85(13) ?
    Al2 O1 Tl2 1_545 1_655 92.31(12) ?
    Tl2 O1 Tl2 25_546 1_655 75.53(7) ?
    Tl2 O1 Tl2 1_545 1_655 146.93(9) ?
    As O2 Al1 . 1_445 122.5(2) ?
    As O2 AsB . 2_455 104.8(6) ?
    Al1 O2 AsB 1_445 2_455 102.5(6) ?
    As O2 Tl1 . 3 100.8(2) ?
    Al1 O2 Tl1 1_445 3 128.4(2) ?
    AsB O2 Tl1 2_455 3 90.8(7) ?
    As O2 Tl1 . . 97.2(3) ?
    Al1 O2 Tl1 1_445 . 130.04(17) ?
    AsB O2 Tl1 2_455 . 94.2(7) ?
    Tl1 O2 Tl1 3 . 4.4(5) ?
    As O2 Tl1 . 2 99.66(14) ?
    Al1 O2 Tl1 1_445 2 129.68(16) ?
    AsB O2 Tl1 2_455 2 90.6(7) ?
    Tl1 O2 Tl1 3 2 1.27(13) ?
    Tl1 O2 Tl1 . 2 3.9(4) ?
    As O2 Tl2 . . 60.21(10) ?
    Al1 O2 Tl2 1_445 . 163.54(15) ?
    AsB O2 Tl2 2_455 . 62.4(6) ?
    Tl1 O2 Tl2 3 . 61.76(9) ?
    Tl1 O2 Tl2 . . 61.25(6) ?
    Tl1 O2 Tl2 2 . 60.58(8) ?
    As O3 Tl2 . . 131.46(18) ?
    As O3 Tl1 . . 105.45(17) ?
    Tl2 O3 Tl1 . . 93.5(2) ?
    As O3 Tl1 . 3 102.7(3) ?
    Tl2 O3 Tl1 . 3 92.38(13) ?
    Tl1 O3 Tl1 . 3 5.0(5) ?
    As O3 Tl1 . 2 107.1(3) ?
    Tl2 O3 Tl1 . 2 89.8(3) ?
    Tl1 O3 Tl1 . 2 3.9(4) ?
    Tl1 O3 Tl1 3 2 4.5(5) ?
    As O3 Tl2 . 25_446 83.17(14) ?
    Tl2 O3 Tl2 . 25_446 97.14(11) ?
    Tl1 O3 Tl2 . 25_446 156.2(3) ?
    Tl1 O3 Tl2 3 25_446 161.0(3) ?
    Tl1 O3 Tl2 2 25_446 158.83(12) ?
    AsB O4 As 6_556 6_556 50.7(10) ?
    AsB O4 Al1 6_556 1_545 170.4(10) ?
    As O4 Al1 6_556 1_545 130.5(2) ?
    AsB O4 Tl2 6_556 34_545 88.9(9) ?
    As O4 Tl2 6_556 34_545 84.96(12) ?
    Al1 O4 Tl2 1_545 34_545 100.65(14) ?
    AsB O4 Tl1 6_556 3_655 76.1(10) ?
    As O4 Tl1 6_556 3_655 121.76(16) ?
    Al1 O4 Tl1 1_545 3_655 98.16(12) ?
    Tl2 O4 Tl1 34_545 3_655 119.60(14) ?
    AsB O4 Tl1 6_556 1_655 77.7(10) ?
    As O4 Tl1 6_556 1_655 124.1(3) ?
    Al1 O4 Tl1 1_545 1_655 96.88(19) ?
    Tl2 O4 Tl1 34_545 1_655 117.56(15) ?
    Tl1 O4 Tl1 3_655 1_655 2.8(3) ?
    AsB O4 Tl1 6_556 2_655 74.5(10) ?
    As O4 Tl1 6_556 2_655 120.5(2) ?
    Al1 O4 Tl1 1_545 2_655 99.8(2) ?
    Tl2 O4 Tl1 34_545 2_655 118.95(9) ?
    Tl1 O4 Tl1 3_655 2_655 1.61(17) ?
    Tl1 O4 Tl1 1_655 2_655 3.7(4) ?
    AsB O4 Tl1 6_556 . 101.3(10) ?
    As O4 Tl1 6_556 . 53.74(18) ?
    Al1 O4 Tl1 1_545 . 77.44(19) ?
    Tl2 O4 Tl1 34_545 . 103.75(9) ?
    Tl1 O4 Tl1 3_655 . 136.34(9) ?
    Tl1 O4 Tl1 1_655 . 138.6(2) ?
    Tl1 O4 Tl1 2_655 . 136.76(8) ?
    AsB O4 Tl1 6_556 2 98.2(10) ?
    As O4 Tl1 6_556 2 51.25(16) ?
    Al1 O4 Tl1 1_545 2 80.3(2) ?
    Tl2 O4 Tl1 34_545 2 105.06(14) ?
    Tl1 O4 Tl1 3_655 2 134.6(3) ?
    Tl1 O4 Tl1 1_655 2 136.94(8) ?
    Tl1 O4 Tl1 2_655 2 134.9(2) ?
    Tl1 O4 Tl1 . 2 3.3(4) ?
    AsB O4 Tl2 6_556 4_656 53.0(10) ?
    As O4 Tl2 6_556 4_656 97.70(13) ?
    Al1 O4 Tl2 1_545 4_656 130.13(14) ?
    Tl2 O4 Tl2 34_545 4_656 67.31(5) ?
    Tl1 O4 Tl2 3_655 4_656 56.91(9) ?
    Tl1 O4 Tl2 1_655 4_656 55.99(5) ?
    Tl1 O4 Tl2 2_655 4_656 55.69(6) ?
    Tl1 O4 Tl2 . 4_656 151.34(16) ?
    Tl1 O4 Tl2 2 4_656 148.95(14) ?
    AsB O4 Tl1 6_556 3 99.9(10) ?
    As O4 Tl1 6_556 3 52.32(10) ?
    Al1 O4 Tl1 1_545 3 78.86(11) ?
    Tl2 O4 Tl1 34_545 3 103.45(10) ?
    Tl1 O4 Tl1 3_655 3 136.45(9) ?
    Tl1 O4 Tl1 1_655 3 138.7(2) ?
    Tl1 O4 Tl1 2_655 3 136.81(8) ?
    Tl1 O4 Tl1 . 3 1.42(15) ?
    Tl1 O4 Tl1 2 3 2.3(3) ?
    Tl2 O4 Tl1 4_656 3 149.95(8) ?
loop_
    _geom_hbond_atom_site_label_D
    _geom_hbond_atom_site_label_H
    _geom_hbond_atom_site_label_A
    _geom_hbond_site_symmetry_A
    _geom_hbond_distance_DH
    _geom_hbond_distance_HA
    _geom_hbond_distance_DA
    _geom_hbond_angle_DHA
    O3 H3 O4 4_546 0.87(4) 1.87(5) 2.584(5) 139(6)
_shelx_space_group_comment
;
The symmetry employed for this shelxl refinement is uniquely defined
by the following loop, which should always be used as a source of
symmetry information in preference to the above space-group names.
They are only intended as comments.
;
_shelx_estimated_absorpt_T_min     0.180
_shelx_estimated_absorpt_T_max     0.441
_shelx_hkl_file
;
   0   0   6   -0.30    0.20   1
   0   0  -6   -0.30    0.10   1
   0   0   9    1.10    0.20   1
   0   0  -9    1.80    0.20   1
   0   0  12  136.30    2.60   1
   0   0 -12  124.80    2.40   1
   0   0  15    0.20    0.40   1
   0   0 -15    0.70    0.40   1
   0   0  18 1585.60   29.70   1
   0   0 -18 1411.20   23.10   1
   0   0  21    1.40    0.40   1
   0   0 -21    0.30    0.40   1
   0   0  24 4685.10   74.20   1
   0   0 -24 4205.50   76.80   1
   0   0  27    0.20    0.90   1
   0   0 -27    2.60    0.80   1
   0   0  30  187.70    7.00   1
   0   0 -30  187.60    3.70   1
   0   0  33   -0.30    0.90   1
   0   0 -33    0.40    0.50   1
   0   0  36  345.50    8.80   1
   0   0 -36  356.00    7.50   1
   0   0  39    1.60    0.90   1
   0   0 -39    0.40    0.80   1
   0   0  42 1537.10   50.10   1
   0   0 -42 1533.70   25.70   1
   0   0  45    0.60    0.90   1
   0   0 -45    1.20    0.80   1
   0   0  48 1956.00   38.10   1
   0   0 -48 1888.10   31.50   1
   0   0  51    0.40    1.10   1
   0   0 -51    2.20    0.90   1
   0   0  54  247.90    6.50   1
   0   0 -54  248.90    5.50   1
   0   0  57    1.00    1.50   1
   0   0 -57   -0.50    1.10   1
   0   0  60  695.40   27.40   1
   0   0 -60  666.10   15.60   1
   0   0  63    0.60    1.20   1
   0   0 -63   -1.40    1.10   1
   0   0  66  542.50   13.60   1
   0   0 -66  535.30   15.80   1
   0   0  69   -0.80    1.10   1
   0   0 -69    1.40    1.90   1
   0   0  72   16.50    1.90   1
   0   0 -72   11.60    2.20   1
   0   0  75    0.10    1.70   1
   0   0  78  231.40   15.60   1
   1   0 -77   -1.30    2.10   1
  -1   0  77    0.80    1.50   1
   1   0 -74  412.10   13.70   1
  -1   0  74  427.40    9.30   1
   1   0 -71    0.60    1.20   1
  -1   0  71   -0.10    0.80   1
   1   0 -68    3.10    1.00   1
  -1   0  68    2.70    0.80   1
   1   0 -65    0.00    0.90   1
  -1   0  65    1.20    0.80   1
   1   0 -62  496.20    8.20   1
  -1   0  62  509.10   10.20   1
   1   0 -59    1.30    0.80   1
  -1   0  59   -0.90    0.60   1
   1   0 -56  113.30    2.20   1
  -1   0  56  107.00    2.60   1
   1   0 -53    1.10    0.70   1
  -1   0  53   -0.40    0.60   1
   1   0 -50 1018.80   12.20   1
  -1   0  50 1008.10   12.70   1
   1   0 -47    0.30    0.50   1
  -1   0  47   -0.20    0.50   1
   1   0 -44   86.10    1.50   1
  -1   0  44   85.30    1.90   1
   1   0 -41    1.40    0.50   1
  -1   0  41   -0.30    0.50   1
   1   0 -38 1550.80   14.80   1
  -1   0  38 1517.50   20.60   1
   1   0 -35    1.10    0.40   1
  -1   0  35    0.60    0.50   1
   1   0 -32  462.50    4.80   1
  -1   0  32  422.40    7.50   1
   1   0 -29    0.80    0.20   1
  -1   0  29    1.00    0.30   1
   1   0 -26 1203.00   10.20   1
  -1   0  26 1191.70   15.10   1
   1   0 -23    0.60    0.10   1
  -1   0  23    0.40    0.10   1
   1   0 -20    3.80    0.20   1
  -1   0  20    3.10    0.20   1
   1   0 -17    1.00    0.10   1
  -1   0  17    0.90    0.10   1
   1   0 -14 1991.30   17.70   1
  -1   0  14 1990.50   16.30   1
   1   0 -11    0.80    0.10   1
  -1   0  11    0.80    0.10   1
   1   0  -8   22.00    0.30   1
  -1   0   8   22.30    0.30   1
   1   0  -5    0.50    0.10   1
  -1   0   5    0.50    0.10   1
   1   0  -2  172.40    2.20   1
  -1   0   2  169.20    2.60   1
   1   0   1    2.50    0.10   1
  -1   0  -1    2.60    0.10   1
   1   0   4    5.20    0.20   1
  -1   0  -4    5.20    0.10   1
   1   0   7    0.70    0.10   1
  -1   0  -7    0.60    0.10   1
   1   0  10 1184.60    9.80   1
  -1   0 -10 1174.60   10.90   1
   1   0  13    2.30    0.10   1
  -1   0 -13    2.70    0.10   1
   1   0  16  252.50    2.10   1
  -1   0 -16  251.30    2.20   1
   1   0  19    0.30    0.10   1
  -1   0 -19    0.50    0.10   1
   1   0  22  719.40    5.60   1
  -1   0 -22  709.10    6.30   1
   1   0  25    1.20    0.20   1
  -1   0 -25    1.30    0.10   1
   1   0  28    7.50    0.30   1
  -1   0 -28    7.40    0.30   1
   1   0  31    0.70    0.30   1
  -1   0 -31    1.00    0.30   1
   1   0  34  246.20    4.80   1
  -1   0 -34  256.60    3.00   1
   1   0  37   -0.10    0.60   1
  -1   0 -37    0.10    0.40   1
   1   0  40  348.00    5.80   1
  -1   0 -40  350.00    4.00   1
   1   0  43   -0.20    0.70   1
  -1   0 -43    1.20    0.50   1
   1   0  46   37.60    1.30   1
  -1   0 -46   39.00    1.00   1
   1   0  49    2.10    0.70   1
  -1   0 -49    0.10    0.50   1
   1   0  52    5.00    0.60   1
  -1   0 -52    5.30    0.70   1
   1   0  55   -0.10    0.60   1
  -1   0 -55    0.10    0.60   1
   1   0  58   10.90    1.00   1
  -1   0 -58   11.90    0.90   1
   1   0  61   -0.50    0.70   1
  -1   0 -61   -0.30    0.70   1
   1   0  64  415.30    7.20   1
  -1   0 -64  411.90    7.10   1
   1   0  67    1.00    0.80   1
  -1   0 -67   -0.10    1.20   1
   1   0  70    8.00    0.90   1
  -1   0 -70    8.90    1.30   1
   1   0  73   -0.50    1.00   1
  -1   0 -73    0.90    1.30   1
   1   0  76   24.90    1.60   1
  -1   0 -76   17.50    2.40   1
   1   0  79   -1.50    1.20   1
  -1   0 -79   -3.90    4.10   1
   2  -1 -78   59.20    4.50   1
  -2   1  78   58.00    3.70   1
   2  -1 -75    1.90    1.60   1
  -2   1  75    2.60    1.20   1
   2  -1 -72  255.90    9.20   1
  -2   1  72  264.80    6.20   1
   2  -1 -69  108.60    3.70   1
  -2   1  69  124.20    3.20   1
   2  -1 -66   19.20    1.40   1
  -2   1  66   14.70    1.20   1
   2  -1 -63   35.90    1.50   1
  -2   1  63   35.30    1.30   1
   2  -1 -60  347.20    5.90   1
  -2   1  60  350.50    5.80   1
   2  -1 -57  145.40    2.90   1
  -2   1  57  152.60    3.60   1
   2  -1 -54  289.10    4.80   1
  -2   1  54  290.90    5.20   1
   2  -1 -51  174.10    3.40   1
  -2   1  51  170.70    3.10   1
   2  -1 -48  707.70    8.70   1
  -2   1  48  714.70   11.00   1
   2  -1 -45   70.20    1.40   1
  -2   1  45   64.10    1.70   1
   2  -1 -42   23.40    0.60   1
  -2   1  42   18.10    0.50   1
   2  -1 -39  440.70    4.50   1
  -2   1  39  449.10    8.80   1
   2  -1 -36 2323.30   19.80   1
  -2   1  36 2257.50   32.30   1
   2  -1 -33    1.20    0.20   1
  -2   1  33    1.10    0.30   1
   2  -1 -30  520.90    4.80   1
  -2   1  30  520.10    5.90   1
   2  -1 -27  540.00    4.90   1
  -2   1  27  551.50    5.50   1
   2  -1 -24 1477.90   12.90   1
  -2   1  24 1482.20   12.20   1
   2  -1 -21   90.00    0.90   1
  -2   1  21   94.50    0.90   1
   2  -1 -18   83.50    0.90   1
  -2   1  18   84.30    0.80   1
   2  -1 -15  635.70    5.60   1
  -2   1  15  637.70    5.10   1
   2  -1 -12 3837.10   39.90   1
  -2   1  12 4022.00   37.90   1
   2  -1  -9  291.00    2.70   1
  -2   1   9  303.50    2.60   1
   2  -1  -6  358.10    3.40   1
  -2   1   6  373.20    3.30   1
   2  -1  -3  582.80    5.60   1
  -2   1   3  570.90    6.00   1
   2  -1   0 1730.90   18.10   1
  -2   1   0 1797.10   17.80   1
   2  -1   3  642.90    6.10   1
  -2   1  -3  634.40    5.40   1
   2  -1   6  369.80    3.50   1
  -2   1  -6  374.80    3.20   1
   2  -1   9  308.80    2.70   1
  -2   1  -9  311.70    2.40   1
   2  -1  12 4016.90   47.30   1
  -2   1 -12 3772.50   37.20   1
   2  -1  15  639.80    5.00   1
  -2   1 -15  628.10    5.40   1
   2  -1  18   85.20    0.80   1
  -2   1 -18   83.50    0.90   1
   2  -1  21   91.70    0.80   1
  -2   1 -21   91.60    1.00   1
   2  -1  24 1436.70   11.80   1
  -2   1 -24 1445.40   13.10   1
   2  -1  27  548.60    5.90   1
  -2   1 -27  557.20    5.80   1
   2  -1  30  503.40    5.60   1
  -2   1 -30  518.80    4.90   1
   2  -1  33    1.30    0.20   1
  -2   1 -33    1.40    0.20   1
   2  -1  36 2182.00   26.60   1
  -2   1 -36 2245.60   22.90   1
   2  -1  39  404.50    5.60   1
  -2   1 -39  428.60    6.10   1
   2  -1  42   16.40    0.70   1
  -2   1 -42   22.80    0.70   1
   2  -1  45   67.10    1.60   1
  -2   1 -45   72.20    1.50   1
   2  -1  48  687.20   10.50   1
  -2   1 -48  720.60    9.30   1
   2  -1  51  171.50    3.40   1
  -2   1 -51  176.40    3.10   1
   2  -1  54  293.00    6.40   1
  -2   1 -54  306.70    5.00   1
   2  -1  57  149.60    3.20   1
  -2   1 -57  152.50    2.80   1
   2  -1  60  344.00    5.60   1
  -2   1 -60  352.70    6.50   1
   2  -1  63   31.80    1.40   1
  -2   1 -63   34.90    1.60   1
   2  -1  66   14.20    1.10   1
  -2   1 -66   17.50    1.30   1
   2  -1  69  127.90    3.60   1
  -2   1 -69  125.30    3.40   1
   2  -1  72  255.40    6.80   1
  -2   1 -72  266.70    6.50   1
   2  -1  75    1.10    1.00   1
  -2   1 -75    2.10    1.20   1
   2  -1  78   58.80    3.30   1
  -2   1 -78   54.30    2.90   1
   2   0 -76  305.40    8.50   1
  -2   0  76  321.60   10.30   1
   2   0 -73    0.20    1.20   1
  -2   0  73    1.80    1.40   1
   2   0 -70  201.90    5.40   1
  -2   0  70  200.60    5.60   1
   2   0 -67   -0.40    1.20   1
  -2   0  67    0.90    0.70   1
   2   0 -64    6.80    1.00   1
  -2   0  64    6.00    1.00   1
   2   0 -61    0.70    0.80   1
  -2   0  61    1.10    1.00   1
   2   0 -58   18.50    1.10   1
  -2   0  58   18.20    1.10   1
   2   0 -55    0.70    0.70   1
  -2   0  55    0.20    0.60   1
   2   0 -52  876.60   12.50   1
  -2   0  52  812.60   18.00   1
   2   0 -49    0.00    0.70   1
  -2   0  49    0.40    0.70   1
   2   0 -46   12.70    0.60   1
  -2   0  46   11.80    0.80   1
   2   0 -43    0.50    0.30   1
  -2   0  43   -0.10    0.40   1
   2   0 -40  180.10    2.40   1
  -2   0  40  176.20    2.30   1
   2   0 -37    0.60    0.20   1
  -2   0  37    0.30    0.20   1
   2   0 -34  145.60    1.70   1
  -2   0  34  139.00    1.70   1
   2   0 -31    0.80    0.20   1
  -2   0  31    0.70    0.20   1
   2   0 -28 1310.70   12.50   1
  -2   0  28 1326.40   13.10   1
   2   0 -25    0.90    0.20   1
  -2   0  25    1.20    0.20   1
   2   0 -22  375.20    3.70   1
  -2   0  22  378.30    3.00   1
   2   0 -19    0.70    0.20   1
  -2   0  19    0.90    0.20   1
   2   0 -16  562.20    4.70   1
  -2   0  16  572.60    4.40   1
   2   0 -13    0.80    0.10   1
  -2   0  13    0.60    0.10   1
   2   0 -10   15.00    0.20   1
  -2   0  10   14.30    0.30   1
   2   0  -7    1.40    0.10   1
  -2   0   7    0.90    0.10   1
   2   0  -4  392.90    4.20   1
  -2   0   4  395.80    4.00   1
   2   0  -1    0.60    0.10   1
  -2   0   1    0.80    0.10   1
   2   0   2 2768.50   32.60   1
  -2   0  -2 2642.60   31.30   1
   2   0   5    1.70    0.10   1
  -2   0  -5    1.50    0.10   1
   2   0   8  223.20    2.30   1
  -2   0  -8  215.90    2.70   1
   2   0  11    0.80    0.20   1
  -2   0 -11    0.70    0.20   1
   2   0  14  546.60    4.30   1
  -2   0 -14  530.90    4.80   1
   2   0  17    0.40    0.10   1
  -2   0 -17    0.20    0.20   1
   2   0  20  110.60    1.10   1
  -2   0 -20  109.60    1.20   1
   2   0  23    0.80    0.20   1
  -2   0 -23    0.80    0.20   1
   2   0  26 2787.60   25.60   1
  -2   0 -26 2727.20   25.00   1
   2   0  29    1.00    0.30   1
  -2   0 -29    0.60    0.20   1
   2   0  32  154.60    1.80   1
  -2   0 -32  161.10    1.80   1
   2   0  35    0.80    0.30   1
  -2   0 -35    0.70    0.20   1
   2   0  38  409.50    5.90   1
  -2   0 -38  390.30    4.10   1
   2   0  41    0.20    0.30   1
  -2   0 -41    1.10    0.20   1
   2   0  44  427.60    6.50   1
  -2   0 -44  424.90    6.10   1
   2   0  47   -1.10    0.70   1
  -2   0 -47    0.30    0.30   1
   2   0  50 1215.20   19.40   1
  -2   0 -50 1224.90   16.50   1
   2   0  53    0.40    0.80   1
  -2   0 -53    1.20    0.70   1
   2   0  56   54.50    1.90   1
  -2   0 -56   56.90    1.60   1
   2   0  59   -0.30    0.60   1
  -2   0 -59    0.80    0.80   1
   2   0  62  422.00    7.70   1
  -2   0 -62  433.10    7.20   1
   2   0  65   -1.20    0.80   1
  -2   0 -65   -0.10    0.80   1
   2   0  68  432.00    8.10   1
  -2   0 -68  437.10    8.90   1
   2   0  71    0.20    1.10   1
  -2   0 -71   -1.10    1.20   1
   2   0  74  275.40    7.00   1
  -2   0 -74  256.90    8.30   1
   2   0  77   -1.20    1.10   1
  -2   0 -77   -1.00    1.60   1
   3  -2 -76  165.40    5.80   1
  -3   2  76  175.40    6.00   1
   3  -2 -73    6.50    1.60   1
  -3   2  73    7.30    1.20   1
   3  -2 -70   -1.30    1.20   1
  -3   2  70    1.20    1.00   1
   3  -2 -67   92.70    3.40   1
  -3   2  67   93.30    2.60   1
   3  -2 -64   60.10    2.50   1
  -3   2  64   56.20    2.10   1
   3  -2 -61   34.80    1.70   1
  -3   2  61   30.30    1.50   1
   3  -2 -58    8.70    1.10   1
  -3   2  58    6.80    1.10   1
   3  -2 -55  136.20    2.90   1
  -3   2  55  144.60    3.60   1
   3  -2 -52  150.90    3.10   1
  -3   2  52  139.50    3.60   1
   3  -2 -49  147.70    2.80   1
  -3   2  49  145.50    3.00   1
   3  -2 -46  119.90    2.20   1
  -3   2  46  120.40    2.60   1
   3  -2 -43   89.50    1.50   1
  -3   2  43   88.70    1.40   1
   3  -2 -40  186.50    2.20   1
  -3   2  40  184.30    2.40   1
   3  -2 -37  300.00    3.30   1
  -3   2  37  301.10    4.10   1
   3  -2 -34   73.40    1.10   1
  -3   2  34   70.10    1.00   1
   3  -2 -31   24.00    0.60   1
  -3   2  31   25.70    0.50   1
   3  -2 -28   30.00    0.60   1
  -3   2  28   28.40    0.50   1
   3  -2 -25  399.50    4.50   1
  -3   2  25  418.20    3.70   1
   3  -2 -22  253.80    3.00   1
  -3   2  22  257.00    2.40   1
   3  -2 -19    1.90    0.20   1
  -3   2  19    2.50    0.20   1
   3  -2 -16  261.20    2.70   1
  -3   2  16  262.90    2.30   1
   3  -2 -13  466.90    4.40   1
  -3   2  13  469.90    4.10   1
   3  -2 -10  900.00    7.90   1
  -3   2  10  904.70    7.70   1
   3  -2  -7  201.30    2.10   1
  -3   2   7  209.70    2.00   1
   3  -2  -4  186.50    2.00   1
  -3   2   4  187.50    2.00   1
   3  -2  -1  114.40    1.50   1
  -3   2   1  117.10    1.30   1
   3  -2   2 1252.10   13.50   1
  -3   2  -2 1231.20   12.40   1
   3  -2   5  380.50    3.60   1
  -3   2  -5  355.80    3.40   1
   3  -2   8  202.20    1.90   1
  -3   2  -8  193.80    1.90   1
   3  -2  11    2.50    0.20   1
  -3   2 -11    2.20    0.20   1
   3  -2  14  927.40    7.80   1
  -3   2 -14  928.20    7.50   1
   3  -2  17  198.60    1.80   1
  -3   2 -17  196.10    1.90   1
   3  -2  20  171.20    1.60   1
  -3   2 -20  171.20    1.70   1
   3  -2  23    0.70    0.20   1
  -3   2 -23    0.10    0.20   1
   3  -2  26  797.80    8.60   1
  -3   2 -26  799.20    6.90   1
   3  -2  29  287.20    3.30   1
  -3   2 -29  291.70    2.80   1
   3  -2  32   13.40    0.40   1
  -3   2 -32   14.40    0.50   1
   3  -2  35   10.10    0.40   1
  -3   2 -35   11.80    0.50   1
   3  -2  38 1390.50   15.60   1
  -3   2 -38 1356.40   13.10   1
   3  -2  41  296.20    3.90   1
  -3   2 -41  310.60    3.30   1
   3  -2  44  239.50    3.70   1
  -3   2 -44  257.10    3.50   1
   3  -2  47   87.90    2.60   1
  -3   2 -47   97.90    1.80   1
   3  -2  50  381.70    9.30   1
  -3   2 -50  416.10    8.50   1
   3  -2  53  125.50    2.80   1
  -3   2 -53  125.30    2.70   1
   3  -2  56   20.50    1.10   1
  -3   2 -56   22.10    1.10   1
   3  -2  59  129.30    3.10   1
  -3   2 -59  131.80    3.00   1
   3  -2  62  809.70   17.00   1
  -3   2 -62  794.30   14.40   1
   3  -2  65   34.30    2.10   1
  -3   2 -65   32.20    1.60   1
   3  -2  68    9.50    1.40   1
  -3   2 -68   16.10    1.40   1
   3  -2  71  107.30    3.80   1
  -3   2 -71  107.90    3.80   1
   3  -2  74  150.90    5.60   1
  -3   2 -74  148.70    4.90   1
   3  -2  77    7.00    1.60   1
  -3   2 -77    2.90    1.30   1
   3  -1 -77    3.60    1.70   1
  -3   1  77    4.30    1.60   1
   3  -1 -74  149.50    5.50   1
  -3   1  74  149.10    5.00   1
   3  -1 -71  108.00    3.80   1
  -3   1  71  110.50    3.60   1
   3  -1 -68    7.10    1.30   1
  -3   1  68    9.30    1.30   1
   3  -1 -65   32.60    1.80   1
  -3   1  65   31.50    1.60   1
   3  -1 -62  809.50   13.50   1
  -3   1  62  821.50   13.10   1
   3  -1 -59  128.70    3.00   1
  -3   1  59  128.50    2.90   1
   3  -1 -56   28.40    1.40   1
  -3   1  56   23.50    1.20   1
   3  -1 -53  130.30    2.90   1
  -3   1  53  122.60    2.60   1
   3  -1 -50  425.90    7.20   1
  -3   1  50  407.00    6.80   1
   3  -1 -47   96.90    2.00   1
  -3   1  47   95.90    2.10   1
   3  -1 -44  263.30    3.80   1
  -3   1  44  261.70    4.90   1
   3  -1 -41  304.50    4.00   1
  -3   1  41  298.50    4.00   1
   3  -1 -38 1370.80   14.00   1
  -3   1  38 1323.10   14.80   1
   3  -1 -35   11.40    0.40   1
  -3   1  35   11.90    0.40   1
   3  -1 -32   15.70    0.60   1
  -3   1  32   12.70    0.40   1
   3  -1 -29  297.60    3.20   1
  -3   1  29  299.80    3.20   1
   3  -1 -26  832.70    8.40   1
  -3   1  26  850.50    8.20   1
   3  -1 -23    0.80    0.20   1
  -3   1  23    0.60    0.20   1
   3  -1 -20  175.00    1.70   1
  -3   1  20  176.20    1.50   1
   3  -1 -17  196.50    1.80   1
  -3   1  17  202.00    1.80   1
   3  -1 -14  927.10    7.90   1
  -3   1  14  931.20    7.40   1
   3  -1 -11    2.20    0.20   1
  -3   1  11    2.70    0.20   1
   3  -1  -8  194.80    2.00   1
  -3   1   8  194.90    1.80   1
   3  -1  -5  357.20    3.40   1
  -3   1   5  361.60    3.60   1
   3  -1  -2 1180.70   12.20   1
  -3   1   2 1199.10   13.00   1
   3  -1   1  122.10    1.40   1
  -3   1  -1  124.00    1.40   1
   3  -1   4  186.70    2.20   1
  -3   1  -4  187.20    1.80   1
   3  -1   7  212.40    2.30   1
  -3   1  -7  206.70    1.90   1
   3  -1  10  915.60    8.70   1
  -3   1 -10  875.90    7.40   1
   3  -1  13  489.10    4.20   1
  -3   1 -13  484.10    4.40   1
   3  -1  16  267.80    2.30   1
  -3   1 -16  265.30    2.30   1
   3  -1  19    2.10    0.10   1
  -3   1 -19    2.40    0.30   1
   3  -1  22  261.90    2.50   1
  -3   1 -22  266.30    2.70   1
   3  -1  25  406.00    3.90   1
  -3   1 -25  397.90    3.80   1
   3  -1  28   30.20    0.60   1
  -3   1 -28   31.80    0.60   1
   3  -1  31   25.40    0.60   1
  -3   1 -31   24.10    0.50   1
   3  -1  34   70.40    1.20   1
  -3   1 -34   73.80    1.10   1
   3  -1  37  286.60    3.50   1
  -3   1 -37  297.60    3.30   1
   3  -1  40  173.80    2.50   1
  -3   1 -40  189.10    2.10   1
   3  -1  43   83.70    1.50   1
  -3   1 -43   89.30    1.30   1
   3  -1  46  115.30    2.20   1
  -3   1 -46  122.60    2.00   1
   3  -1  49  136.60    3.50   1
  -3   1 -49  145.70    3.10   1
   3  -1  52  141.60    3.20   1
  -3   1 -52  155.40    3.00   1
   3  -1  55  138.10    3.20   1
  -3   1 -55  142.70    2.90   1
   3  -1  58    7.80    1.00   1
  -3   1 -58    9.90    0.90   1
   3  -1  61   30.40    1.90   1
  -3   1 -61   33.80    1.40   1
   3  -1  64   56.00    3.00   1
  -3   1 -64   58.10    1.90   1
   3  -1  67   92.20    3.60   1
  -3   1 -67   95.60    2.90   1
   3  -1  70    2.30    1.10   1
  -3   1 -70    3.20    1.10   1
   3  -1  73   10.90    1.60   1
  -3   1 -73    6.50    1.20   1
   3  -1  76  175.10    5.30   1
  -3   1 -76  174.80    5.60   1
   3   0 -75   -1.30    1.20   1
  -3   0  75   -0.50    1.80   1
   3   0 -72  183.30    5.00   1
  -3   0  72  174.10    7.10   1
   3   0 -69    0.90    1.00   1
  -3   0  69    0.30    1.70   1
   3   0 -66  244.30    5.40   1
  -3   0  66  244.20    6.80   1
   3   0 -63    0.20    0.90   1
  -3   0  63    2.30    1.20   1
   3   0 -60  162.50    3.80   1
  -3   0  60  162.70    4.80   1
   3   0 -57   -0.40    0.80   1
  -3   0  57   -0.20    0.80   1
   3   0 -54    1.40    0.80   1
  -3   0  54    0.50    0.80   1
   3   0 -51    0.30    0.70   1
  -3   0  51    0.50    0.60   1
   3   0 -48  933.90   12.00   1
  -3   0  48  896.70   11.50   1
   3   0 -45    0.20    0.30   1
  -3   0  45    0.10    0.30   1
   3   0 -42  154.80    2.00   1
  -3   0  42  151.20    2.30   1
   3   0 -39    1.50    0.30   1
  -3   0  39    0.80    0.30   1
   3   0 -36  323.00    3.60   1
  -3   0  36  329.90    3.80   1
   3   0 -33    0.60    0.30   1
  -3   0  33    0.80    0.30   1
   3   0 -30   74.20    1.00   1
  -3   0  30   73.10    1.20   1
   3   0 -27    0.80    0.30   1
  -3   0  27    0.70    0.30   1
   3   0 -24 3890.50   34.10   1
  -3   0  24 3871.90   35.60   1
   3   0 -21    0.10    0.20   1
  -3   0  21    0.20    0.20   1
   3   0 -18  104.40    1.10   1
  -3   0  18  108.80    1.10   1
   3   0 -15    0.70    0.20   1
  -3   0  15    0.60    0.10   1
   3   0 -12 2817.20   23.00   1
  -3   0  12 2917.90   24.70   1
   3   0  -9    0.60    0.10   1
  -3   0   9    0.80    0.20   1
   3   0  -6  290.60    2.70   1
  -3   0   6  300.50    2.80   1
   3   0  -3    0.50    0.20   1
  -3   0   3    0.80    0.10   1
   3   0   0 2453.90   29.20   1
  -3   0   0 2432.10   27.10   1
   3   0   3    0.20    0.10   1
  -3   0  -3    0.40    0.10   1
   3   0   6  182.50    1.90   1
  -3   0  -6  181.40    1.90   1
   3   0   9    0.50    0.20   1
  -3   0  -9    0.80    0.10   1
   3   0  12  813.50    7.20   1
  -3   0 -12  786.40    7.70   1
   3   0  15    0.80    0.20   1
  -3   0 -15    0.40    0.20   1
   3   0  18  565.30    5.10   1
  -3   0 -18  537.20    5.40   1
   3   0  21    0.30    0.20   1
  -3   0 -21    0.10    0.20   1
   3   0  24 2525.60   21.60   1
  -3   0 -24 2417.30   21.60   1
   3   0  27    0.70    0.10   1
  -3   0 -27    0.70    0.30   1
   3   0  30    1.30    0.20   1
  -3   0 -30    1.40    0.30   1
   3   0  33    0.90    0.30   1
  -3   0 -33    0.10    0.30   1
   3   0  36 2173.50   22.20   1
  -3   0 -36 2179.40   20.70   1
   3   0  39    1.30    0.30   1
  -3   0 -39    0.00    0.30   1
   3   0  42  349.50    4.50   1
  -3   0 -42  378.30    4.20   1
   3   0  45    0.30    0.40   1
  -3   0 -45    0.20    0.30   1
   3   0  48  351.50    8.20   1
  -3   0 -48  359.40    5.20   1
   3   0  51    0.90    0.60   1
  -3   0 -51    0.40    0.80   1
   3   0  54    9.60    1.80   1
  -3   0 -54   12.70    0.90   1
   3   0  57   -0.10    1.10   1
  -3   0 -57    0.20    0.80   1
   3   0  60  510.40   13.80   1
  -3   0 -60  510.00    9.10   1
   3   0  63   -0.80    1.10   1
  -3   0 -63    1.50    1.00   1
   3   0  66   33.60    2.10   1
  -3   0 -66   36.40    1.80   1
   3   0  69    1.00    1.20   1
  -3   0 -69   -1.70    1.10   1
   3   0  72    7.30    1.30   1
  -3   0 -72    8.00    1.40   1
   3   0  75   -0.40    1.10   1
  -3   0 -75    1.50    1.40   1
   4  -3 -74  327.40   10.30   1
  -4   3  74  353.20    9.40   1
   4  -3 -71   45.80    2.70   1
  -4   3  71   46.10    2.30   1
   4  -3 -68   23.10    1.80   1
  -4   3  68   19.80    1.50   1
   4  -3 -65  170.80    5.00   1
  -4   3  65  164.70    5.30   1
   4  -3 -62  302.80    7.50   1
  -4   3  62  298.90    7.80   1
   4  -3 -59   11.20    1.40   1
  -4   3  59    9.20    1.30   1
   4  -3 -56  377.90    6.90   1
  -4   3  56  353.00    9.80   1
   4  -3 -53  234.50    4.60   1
  -4   3  53  212.80    7.50   1
   4  -3 -50  398.10    7.40   1
  -4   3  50  348.90    8.30   1
   4  -3 -47    1.30    0.50   1
  -4   3  47    0.30    0.60   1
   4  -3 -44   72.30    1.60   1
  -4   3  44   66.10    1.40   1
   4  -3 -41  307.10    4.20   1
  -4   3  41  299.50    4.40   1
   4  -3 -38 1097.80   12.10   1
  -4   3  38 1072.60   12.10   1
   4  -3 -35   48.50    1.00   1
  -4   3  35   46.80    0.80   1
   4  -3 -32  133.10    1.80   1
  -4   3  32  137.70    1.60   1
   4  -3 -29  366.00    4.30   1
  -4   3  29  385.30    3.90   1
   4  -3 -26  383.10    4.50   1
  -4   3  26  394.30    4.00   1
   4  -3 -23  373.60    4.30   1
  -4   3  23  390.80    3.80   1
   4  -3 -20   12.00    0.40   1
  -4   3  20   12.80    0.30   1
   4  -3 -17  131.60    1.80   1
  -4   3  17  134.20    1.40   1
   4  -3 -14 1762.40   20.30   1
  -4   3  14 1777.90   16.70   1
   4  -3 -11  734.60    8.20   1
  -4   3  11  776.80    7.90   1
   4  -3  -8   93.80    1.50   1
  -4   3   8  101.50    1.30   1
   4  -3  -5   18.10    0.40   1
  -4   3   5   19.70    0.40   1
   4  -3  -2  254.50    3.00   1
  -4   3   2  258.80    2.80   1
   4  -3   1  695.90    8.20   1
  -4   3  -1  702.60    7.70   1
   4  -3   4   34.70    0.70   1
  -4   3  -4   31.10    0.60   1
   4  -3   7   87.30    1.10   1
  -4   3  -7   82.40    1.00   1
   4  -3  10  558.40    5.60   1
  -4   3 -10  543.60    5.10   1
   4  -3  13  588.50    6.40   1
  -4   3 -13  594.60    5.90   1
   4  -3  16  116.30    1.50   1
  -4   3 -16  109.80    1.20   1
   4  -3  19  178.40    2.10   1
  -4   3 -19  180.20    1.90   1
   4  -3  22   32.40    0.70   1
  -4   3 -22   31.30    0.60   1
   4  -3  25  470.30    5.10   1
  -4   3 -25  470.20    4.90   1
   4  -3  28   58.70    1.00   1
  -4   3 -28   64.70    1.00   1
   4  -3  31  339.40    3.90   1
  -4   3 -31  336.60    3.50   1
   4  -3  34  291.10    3.40   1
  -4   3 -34  299.30    3.20   1
   4  -3  37  182.20    2.20   1
  -4   3 -37  189.60    2.50   1
   4  -3  40  473.20    6.90   1
  -4   3 -40  487.20    5.90   1
   4  -3  43  315.80    4.40   1
  -4   3 -43  323.00    4.30   1
   4  -3  46   13.90    0.60   1
  -4   3 -46   16.70    0.70   1
   4  -3  49   38.80    1.20   1
  -4   3 -49   43.90    1.30   1
   4  -3  52   17.80    1.10   1
  -4   3 -52   22.00    1.20   1
   4  -3  55  254.30    5.50   1
  -4   3 -55  272.70    5.00   1
   4  -3  58   34.00    1.90   1
  -4   3 -58   37.50    1.50   1
   4  -3  61   -1.30    1.90   1
  -4   3 -61    0.30    0.90   1
   4  -3  64  317.60    9.90   1
  -4   3 -64  306.80    6.80   1
   4  -3  67  238.30    9.00   1
  -4   3 -67  206.60    6.00   1
   4  -3  70    6.20    1.80   1
  -4   3 -70    7.60    1.40   1
   4  -3  73   32.70    2.90   1
  -4   3 -73   28.40    2.00   1
   4  -2 -75    1.30    1.50   1
  -4   2  75   -0.70    1.90   1
   4  -2 -72   70.90    3.20   1
  -4   2  72   76.70    3.30   1
   4  -2 -69   10.30    1.60   1
  -4   2  69   11.20    1.60   1
   4  -2 -66   32.00    2.10   1
  -4   2  66   32.40    1.90   1
   4  -2 -63    9.10    1.40   1
  -4   2  63   10.90    1.10   1
   4  -2 -60  274.50    6.10   1
  -4   2  60  261.80    6.30   1
   4  -2 -57   -0.10    1.00   1
  -4   2  57    0.40    1.30   1
   4  -2 -54   13.40    1.20   1
  -4   2  54   15.50    1.40   1
   4  -2 -51    3.10    0.90   1
  -4   2  51    4.60    0.70   1
   4  -2 -48  616.00    9.60   1
  -4   2  48  587.30    9.40   1
   4  -2 -45    1.50    0.50   1
  -4   2  45    0.70    0.40   1
   4  -2 -42  110.40    1.90   1
  -4   2  42  111.30    2.10   1
   4  -2 -39    1.30    0.40   1
  -4   2  39    0.80    0.30   1
   4  -2 -36  909.10   10.00   1
  -4   2  36  918.20    9.80   1
   4  -2 -33   27.00    0.70   1
  -4   2  33   24.40    0.60   1
   4  -2 -30   76.70    1.30   1
  -4   2  30   78.70    1.30   1
   4  -2 -27   42.50    0.80   1
  -4   2  27   43.50    0.80   1
   4  -2 -24 2200.40   20.80   1
  -4   2  24 2297.60   20.00   1
   4  -2 -21    2.40    0.20   1
  -4   2  21    2.60    0.20   1
   4  -2 -18  143.70    1.70   1
  -4   2  18  151.20    1.50   1
   4  -2 -15   63.60    1.00   1
  -4   2  15   68.40    0.80   1
   4  -2 -12 1647.60   16.90   1
  -4   2  12 1728.70   15.60   1
   4  -2  -9   14.40    0.30   1
  -4   2   9   17.00    0.30   1
   4  -2  -6  223.80    2.50   1
  -4   2   6  236.70    2.40   1
   4  -2  -3   24.90    0.50   1
  -4   2   3   26.50    0.40   1
   4  -2   0 2592.40   31.20   1
  -4   2   0 2593.60   24.50   1
   4  -2   3   26.00    0.50   1
  -4   2  -3   26.80    0.40   1
   4  -2   6  241.90    3.10   1
  -4   2  -6  238.40    2.40   1
   4  -2   9   15.50    0.50   1
  -4   2  -9   16.10    0.30   1
   4  -2  12 1714.60   16.00   1
  -4   2 -12 1705.70   14.30   1
   4  -2  15   66.20    0.90   1
  -4   2 -15   65.80    0.80   1
   4  -2  18  148.00    1.70   1
  -4   2 -18  145.60    1.40   1
   4  -2  21    2.50    0.20   1
  -4   2 -21    1.80    0.20   1
   4  -2  24 2265.40   22.40   1
  -4   2 -24 2199.30   18.40   1
   4  -2  27   42.50    0.70   1
  -4   2 -27   41.80    0.70   1
   4  -2  30   77.50    1.10   1
  -4   2 -30   78.50    1.10   1
   4  -2  33   24.20    0.60   1
  -4   2 -33   25.70    0.60   1
   4  -2  36  884.50    9.60   1
  -4   2 -36  929.90    9.30   1
   4  -2  39    0.20    0.30   1
  -4   2 -39    0.40    0.40   1
   4  -2  42  107.90    1.70   1
  -4   2 -42  117.40    2.00   1
   4  -2  45    1.20    0.40   1
  -4   2 -45    0.90    0.50   1
   4  -2  48  563.00    8.60   1
  -4   2 -48  626.60    8.90   1
   4  -2  51    3.60    0.60   1
  -4   2 -51    4.90    0.80   1
   4  -2  54   14.40    1.30   1
  -4   2 -54   16.10    1.20   1
   4  -2  57    2.70    1.60   1
  -4   2 -57    0.30    1.10   1
   4  -2  60  269.40    8.10   1
  -4   2 -60  290.00    5.90   1
   4  -2  63   10.70    1.80   1
  -4   2 -63   10.10    1.10   1
   4  -2  66   31.50    2.40   1
  -4   2 -66   35.90    1.70   1
   4  -2  69   11.00    1.90   1
  -4   2 -69    9.70    1.20   1
   4  -2  72   80.70    3.70   1
  -4   2 -72   77.40    2.90   1
   4  -2  75    4.40    2.00   1
  -4   2 -75    2.20    1.40   1
   4  -1 -73   25.10    1.90   1
  -4   1  73   26.30    2.70   1
   4  -1 -70    8.30    1.50   1
  -4   1  70    6.00    1.60   1
   4  -1 -67  213.30    6.00   1
  -4   1  67  215.90    6.40   1
   4  -1 -64  300.80    6.90   1
  -4   1  64  303.80    7.00   1
   4  -1 -61    0.50    0.90   1
  -4   1  61    1.30    1.00   1
   4  -1 -58   38.30    1.60   1
  -4   1  58   33.30    1.70   1
   4  -1 -55  277.90    5.40   1
  -4   1  55  300.80    8.40   1
   4  -1 -52   24.60    1.30   1
  -4   1  52   18.60    1.10   1
   4  -1 -49   46.90    1.60   1
  -4   1  49   40.70    1.40   1
   4  -1 -46   16.10    0.70   1
  -4   1  46   14.00    0.60   1
   4  -1 -43  326.40    4.40   1
  -4   1  43  318.00    5.40   1
   4  -1 -40  475.60    6.50   1
  -4   1  40  472.40    6.80   1
   4  -1 -37  187.50    2.50   1
  -4   1  37  185.90    2.80   1
   4  -1 -34  286.80    3.60   1
  -4   1  34  292.80    4.00   1
   4  -1 -31  332.50    3.80   1
  -4   1  31  331.10    4.00   1
   4  -1 -28   65.10    1.20   1
  -4   1  28   62.10    1.10   1
   4  -1 -25  464.80    5.00   1
  -4   1  25  461.10    4.90   1
   4  -1 -22   32.60    0.60   1
  -4   1  22   33.20    0.60   1
   4  -1 -19  182.60    2.10   1
  -4   1  19  184.40    2.00   1
   4  -1 -16  108.10    1.50   1
  -4   1  16  109.10    1.40   1
   4  -1 -13  591.80    6.60   1
  -4   1  13  605.30    5.60   1
   4  -1 -10  538.60    5.20   1
  -4   1  10  569.10    5.60   1
   4  -1  -7   82.10    1.10   1
  -4   1   7   88.40    1.20   1
   4  -1  -4   28.30    0.60   1
  -4   1   4   31.00    0.60   1
   4  -1  -1  535.30    7.80   1
  -4   1   1  544.90    7.30   1
   4  -1   2  235.30    2.90   1
  -4   1  -2  239.80    3.20   1
   4  -1   5   19.50    0.50   1
  -4   1  -5   19.80    0.40   1
   4  -1   8  100.80    1.40   1
  -4   1  -8  101.20    1.20   1
   4  -1  11  826.20    8.30   1
  -4   1 -11  795.30    7.30   1
   4  -1  14 1988.30   19.60   1
  -4   1 -14 1931.40   17.90   1
   4  -1  17  141.00    1.80   1
  -4   1 -17  141.70    1.80   1
   4  -1  20   12.50    0.40   1
  -4   1 -20   12.00    0.40   1
   4  -1  23  381.20    4.40   1
  -4   1 -23  381.90    4.10   1
   4  -1  26  406.60    4.40   1
  -4   1 -26  394.60    4.50   1
   4  -1  29  390.00    4.50   1
  -4   1 -29  384.00    4.10   1
   4  -1  32  133.20    1.80   1
  -4   1 -32  135.50    1.80   1
   4  -1  35   47.00    0.90   1
  -4   1 -35   48.20    0.90   1
   4  -1  38 1096.80   13.20   1
  -4   1 -38 1137.70   11.90   1
   4  -1  41  312.40    4.80   1
  -4   1 -41  322.40    4.00   1
   4  -1  44   68.40    1.40   1
  -4   1 -44   74.70    1.40   1
   4  -1  47    0.50    0.40   1
  -4   1 -47    1.20    0.40   1
   4  -1  50  379.30    8.30   1
  -4   1 -50  412.60    7.00   1
   4  -1  53  225.20    6.30   1
  -4   1 -53  237.50    4.30   1
   4  -1  56  354.10   10.20   1
  -4   1 -56  381.10    6.50   1
   4  -1  59    9.50    1.80   1
  -4   1 -59   12.60    1.10   1
   4  -1  62  305.70    8.80   1
  -4   1 -62  313.80    5.80   1
   4  -1  65  161.90    6.30   1
  -4   1 -65  165.60    3.90   1
   4  -1  68   19.80    2.30   1
  -4   1 -68   22.00    1.70   1
   4  -1  71   45.60    2.70   1
  -4   1 -71   47.70    2.60   1
   4  -1  74  329.20    8.80   1
  -4   1 -74  353.00    9.70   1
   4   0 -74  389.30   10.50   1
  -4   0  74  427.10   15.40   1
   4   0 -71    0.10    1.10   1
  -4   0  71    2.10    2.00   1
   4   0 -68   10.70    1.30   1
  -4   0  68   14.70    2.10   1
   4   0 -65    1.90    1.20   1
  -4   0  65    1.30    1.50   1
   4   0 -62  136.80    3.50   1
  -4   0  62  137.40    4.50   1
   4   0 -59   -0.50    1.10   1
  -4   0  59    1.30    1.00   1
   4   0 -56   90.50    2.50   1
  -4   0  56   79.40    2.70   1
   4   0 -53    0.40    0.90   1
  -4   0  53    0.30    0.90   1
   4   0 -50  889.20   14.30   1
  -4   0  50  856.30   14.90   1
   4   0 -47   -0.70    0.70   1
  -4   0  47    1.00    0.50   1
   4   0 -44    8.00    0.60   1
  -4   0  44    8.40    0.60   1
   4   0 -41    0.90    0.50   1
  -4   0  41   -0.20    0.40   1
   4   0 -38  435.40    5.40   1
  -4   0  38  432.10    5.70   1
   4   0 -35   -0.10    0.40   1
  -4   0  35    0.40    0.30   1
   4   0 -32  493.00    6.00   1
  -4   0  32  496.50    5.80   1
   4   0 -29    0.60    0.40   1
  -4   0  29    0.20    0.30   1
   4   0 -26  602.70    7.00   1
  -4   0  26  606.70    6.70   1
   4   0 -23    0.50    0.30   1
  -4   0  23    0.40    0.30   1
   4   0 -20  298.10    3.10   1
  -4   0  20  304.30    3.50   1
   4   0 -17    0.60    0.20   1
  -4   0  17    0.60    0.20   1
   4   0 -14  761.20    7.70   1
  -4   0  14  775.90    9.50   1
   4   0 -11    0.10    0.20   1
  -4   0  11    0.70    0.20   1
   4   0  -8  360.90    3.90   1
  -4   0   8  372.60    4.20   1
   4   0  -5    0.30    0.20   1
  -4   0   5    0.40    0.20   1
   4   0  -2  184.60    2.40   1
  -4   0   2  184.80    2.20   1
   4   0   1    0.40    0.10   1
  -4   0  -1    0.40    0.20   1
   4   0   4  150.40    2.40   1
  -4   0  -4  152.40    1.90   1
   4   0   7    0.00    0.20   1
  -4   0  -7    0.40    0.20   1
   4   0  10 1399.10   17.10   1
  -4   0 -10 1350.40   15.20   1
   4   0  13    0.20    0.20   1
  -4   0 -13    0.50    0.30   1
   4   0  16   13.60    0.50   1
  -4   0 -16   11.80    0.50   1
   4   0  19    0.70    0.30   1
  -4   0 -19    0.60    0.30   1
   4   0  22   38.60    0.80   1
  -4   0 -22   37.20    0.90   1
   4   0  25    0.10    0.30   1
  -4   0 -25    0.70    0.40   1
   4   0  28   27.60    0.80   1
  -4   0 -28   27.60    0.70   1
   4   0  31    0.70    0.40   1
  -4   0 -31    0.00    0.40   1
   4   0  34  118.00    2.10   1
  -4   0 -34  120.10    1.90   1
   4   0  37    1.10    0.50   1
  -4   0 -37    0.40    0.40   1
   4   0  40   96.30    2.10   1
  -4   0 -40   99.00    1.80   1
   4   0  43    1.50    0.80   1
  -4   0 -43    1.00    0.50   1
   4   0  46   69.00    2.20   1
  -4   0 -46   74.60    1.50   1
   4   0  49    1.00    0.90   1
  -4   0 -49    0.80    0.60   1
   4   0  52    2.00    1.20   1
  -4   0 -52    6.00    0.90   1
   4   0  55    0.80    1.30   1
  -4   0 -55    0.30    0.90   1
   4   0  58   59.20    3.00   1
  -4   0 -58   69.30    2.30   1
   4   0  61   -1.60    1.50   1
  -4   0 -61    1.00    1.10   1
   4   0  64  237.40    7.90   1
  -4   0 -64  259.80    5.80   1
   4   0  67    1.60    1.50   1
  -4   0 -67    0.30    0.90   1
   4   0  70   27.50    2.20   1
  -4   0 -70   28.00    1.90   1
   4   0  73    0.40    1.40   1
  -4   0 -73   -0.50    1.40   1
   5  -4 -72  143.20    6.40   1
  -5   4  72  163.70    5.90   1
   5  -4 -69    1.90    1.30   1
  -5   4  69    1.00    1.70   1
   5  -4 -66   23.80    1.80   1
  -5   4  66   25.50    2.20   1
   5  -4 -63   84.70    3.50   1
  -5   4  63   81.30    3.60   1
   5  -4 -60   51.20    2.40   1
  -5   4  60   49.60    2.50   1
   5  -4 -57   10.10    1.30   1
  -5   4  57    5.90    1.20   1
   5  -4 -54   32.70    1.60   1
  -5   4  54   27.80    2.00   1
   5  -4 -51   96.40    2.70   1
  -5   4  51   81.50    3.30   1
   5  -4 -48  719.20    9.60   1
  -5   4  48  666.40   15.30   1
   5  -4 -45   18.60    0.80   1
  -5   4  45   18.80    1.00   1
   5  -4 -42   27.90    0.90   1
  -5   4  42   26.10    1.60   1
   5  -4 -39  189.20    2.90   1
  -5   4  39  205.00    5.30   1
   5  -4 -36  404.10    5.40   1
  -5   4  36  404.30    6.50   1
   5  -4 -33  109.70    1.80   1
  -5   4  33  110.80    2.30   1
   5  -4 -30  167.10    2.30   1
  -5   4  30  174.10    3.20   1
   5  -4 -27  209.50    2.80   1
  -5   4  27  225.00    3.20   1
   5  -4 -24 1479.00   15.70   1
  -5   4  24 1570.10   18.80   1
   5  -4 -21  333.20    4.40   1
  -5   4  21  352.50    4.50   1
   5  -4 -18   35.70    1.00   1
  -5   4  18   38.40    0.80   1
   5  -4 -15   52.80    1.10   1
  -5   4  15   60.20    1.10   1
   5  -4 -12 1023.60   12.80   1
  -5   4  12 1094.00   14.70   1
   5  -4  -9  302.70    4.10   1
  -5   4   9  323.40    4.90   1
   5  -4  -6  314.50    4.30   1
  -5   4   6  309.60    4.70   1
   5  -4  -3   11.10    0.40   1
  -5   4   3   11.70    0.50   1
   5  -4   0 1514.70   22.60   1
  -5   4   0 1540.40   20.90   1
   5  -4   3  294.90    4.40   1
  -5   4  -3  283.60    4.30   1
   5  -4   6   20.20    0.60   1
  -5   4  -6   18.00    0.40   1
   5  -4   9   19.90    0.50   1
  -5   4  -9   17.10    0.40   1
   5  -4  12 1695.60   19.70   1
  -5   4 -12 1675.50   17.00   1
   5  -4  15  177.10    2.60   1
  -5   4 -15  169.50    2.10   1
   5  -4  18  297.60    3.80   1
  -5   4 -18  291.10    3.10   1
   5  -4  21  117.40    1.80   1
  -5   4 -21  115.30    1.40   1
   5  -4  24  740.40    9.20   1
  -5   4 -24  725.40    7.60   1
   5  -4  27   23.20    0.80   1
  -5   4 -27   22.70    0.60   1
   5  -4  30   38.60    1.00   1
  -5   4 -30   38.70    0.90   1
   5  -4  33   97.50    1.80   1
  -5   4 -33  102.50    1.70   1
   5  -4  36 1101.20   13.70   1
  -5   4 -36 1134.70   13.30   1
   5  -4  39    1.30    0.50   1
  -5   4 -39    3.00    0.50   1
   5  -4  42   80.90    1.80   1
  -5   4 -42   86.70    1.90   1
   5  -4  45   76.80    1.80   1
  -5   4 -45   85.70    1.70   1
   5  -4  48  163.10    3.30   1
  -5   4 -48  170.70    3.60   1
   5  -4  51    0.20    0.90   1
  -5   4 -51    0.60    0.70   1
   5  -4  54   37.30    1.90   1
  -5   4 -54   36.40    1.60   1
   5  -4  57  120.60    4.60   1
  -5   4 -57  125.50    3.20   1
   5  -4  60  375.80   11.00   1
  -5   4 -60  373.60    7.70   1
   5  -4  63   19.70    2.50   1
  -5   4 -63   20.90    1.80   1
   5  -4  66    6.40    1.90   1
  -5   4 -66    5.00    1.30   1
   5  -4  69   84.30    4.60   1
  -5   4 -69   73.50    3.10   1
   5  -4  72   15.40    2.70   1
  -5   4 -72   20.30    1.80   1
   5  -3 -73   74.90    4.20   1
  -5   3  73   68.40    3.20   1
   5  -3 -70   54.60    2.90   1
  -5   3  70   54.90    3.10   1
   5  -3 -67    0.90    1.50   1
  -5   3  67    0.10    1.30   1
   5  -3 -64   15.90    1.60   1
  -5   3  64   12.00    1.50   1
   5  -3 -61   82.70    3.30   1
  -5   3  61   82.60    3.10   1
   5  -3 -58   11.80    1.40   1
  -5   3  58   14.80    1.50   1
   5  -3 -55   32.40    2.00   1
  -5   3  55   30.10    2.20   1
   5  -3 -52  229.40    5.70   1
  -5   3  52  216.20    5.60   1
   5  -3 -49   54.20    2.10   1
  -5   3  49   50.60    1.80   1
   5  -3 -46   58.30    1.50   1
  -5   3  46   56.30    1.60   1
   5  -3 -43   78.00    2.00   1
  -5   3  43   82.10    2.00   1
   5  -3 -40   33.50    1.00   1
  -5   3  40   31.40    0.90   1
   5  -3 -37   31.40    0.90   1
  -5   3  37   32.50    0.90   1
   5  -3 -34   42.90    1.00   1
  -5   3  34   47.60    0.90   1
   5  -3 -31  206.10    3.20   1
  -5   3  31  215.40    2.80   1
   5  -3 -28  321.80    4.60   1
  -5   3  28  342.20    4.20   1
   5  -3 -25    0.50    0.40   1
  -5   3  25    0.80    0.20   1
   5  -3 -22  313.40    4.70   1
  -5   3  22  329.80    3.60   1
   5  -3 -19  263.00    4.00   1
  -5   3  19  281.70    3.20   1
   5  -3 -16  180.10    3.20   1
  -5   3  16  191.30    2.20   1
   5  -3 -13   27.70    0.70   1
  -5   3  13   30.90    0.60   1
   5  -3 -10   59.00    1.10   1
  -5   3  10   67.20    0.90   1
   5  -3  -7  234.80    3.60   1
  -5   3   7  246.40    3.30   1
   5  -3  -4  231.30    3.60   1
  -5   3   4  235.90    3.20   1
   5  -3  -1   56.20    1.20   1
  -5   3   1   56.40    0.90   1
   5  -3   2  672.30    9.50   1
  -5   3  -2  675.90    7.30   1
   5  -3   5  310.80    4.70   1
  -5   3  -5  306.90    3.40   1
   5  -3   8  172.90    2.40   1
  -5   3  -8  168.30    1.80   1
   5  -3  11  158.00    2.10   1
  -5   3 -11  148.70    1.90   1
   5  -3  14  109.90    1.60   1
  -5   3 -14  101.30    1.40   1
   5  -3  17  253.60    3.20   1
  -5   3 -17  239.50    2.80   1
   5  -3  20   26.20    0.70   1
  -5   3 -20   23.50    0.50   1
   5  -3  23  353.80    4.20   1
  -5   3 -23  349.30    4.00   1
   5  -3  26 1537.80   19.30   1
  -5   3 -26 1523.40   15.90   1
   5  -3  29   21.50    0.70   1
  -5   3 -29   21.70    0.60   1
   5  -3  32   51.80    1.10   1
  -5   3 -32   54.30    1.00   1
   5  -3  35  229.40    3.80   1
  -5   3 -35  230.00    3.20   1
   5  -3  38  199.20    3.10   1
  -5   3 -38  204.70    3.10   1
   5  -3  41    1.30    0.50   1
  -5   3 -41    0.50    0.50   1
   5  -3  44   46.00    1.20   1
  -5   3 -44   52.70    1.50   1
   5  -3  47  122.10    2.90   1
  -5   3 -47  124.40    2.30   1
   5  -3  50  756.70   17.60   1
  -5   3 -50  810.70   13.20   1
   5  -3  53   14.80    1.90   1
  -5   3 -53   14.30    1.20   1
   5  -3  56   25.00    2.10   1
  -5   3 -56   24.70    1.40   1
   5  -3  59   56.90    3.30   1
  -5   3 -59   55.50    2.00   1
   5  -3  62  152.60    6.00   1
  -5   3 -62  149.50    3.90   1
   5  -3  65   42.40    3.30   1
  -5   3 -65   32.40    1.80   1
   5  -3  68  130.90    6.20   1
  -5   3 -68  113.30    3.90   1
   5  -3  71   18.60    2.90   1
  -5   3 -71   18.30    1.60   1
   5  -2 -71   12.80    1.90   1
  -5   2  71   14.70    1.90   1
   5  -2 -68  108.80    4.40   1
  -5   2  68  123.00    4.40   1
   5  -2 -65   31.10    1.90   1
  -5   2  65   32.80    2.00   1
   5  -2 -62  150.10    4.20   1
  -5   2  62  144.60    4.20   1
   5  -2 -59   58.00    2.30   1
  -5   2  59   53.40    2.60   1
   5  -2 -56   23.80    1.40   1
  -5   2  56   19.30    1.30   1
   5  -2 -53   14.30    1.30   1
  -5   2  53   13.30    1.20   1
   5  -2 -50  742.50   13.40   1
  -5   2  50  729.20   17.10   1
   5  -2 -47  117.50    2.40   1
  -5   2  47  117.40    2.90   1
   5  -2 -44   46.80    1.40   1
  -5   2  44   45.50    1.40   1
   5  -2 -41    1.40    0.50   1
  -5   2  41    0.30    0.60   1
   5  -2 -38  206.10    3.00   1
  -5   2  38  200.50    3.40   1
   5  -2 -35  228.50    3.30   1
  -5   2  35  230.10    3.40   1
   5  -2 -32   51.60    1.10   1
  -5   2  32   49.60    1.00   1
   5  -2 -29   20.30    0.70   1
  -5   2  29   20.10    0.60   1
   5  -2 -26 1469.50   18.40   1
  -5   2  26 1562.80   18.70   1
   5  -2 -23  339.60    3.90   1
  -5   2  23  354.90    4.10   1
   5  -2 -20   21.90    0.60   1
  -5   2  20   22.30    0.60   1
   5  -2 -17  225.50    2.80   1
  -5   2  17  236.70    3.00   1
   5  -2 -14   97.30    1.40   1
  -5   2  14  103.90    1.30   1
   5  -2 -11  137.90    1.90   1
  -5   2  11  148.50    1.80   1
   5  -2  -8  149.60    2.10   1
  -5   2   8  165.30    1.90   1
   5  -2  -5  303.10    4.10   1
  -5   2   5  327.80    3.80   1
   5  -2  -2  680.40    9.20   1
  -5   2   2  669.60    8.70   1
   5  -2   1   57.30    1.10   1
  -5   2  -1   58.70    0.90   1
   5  -2   4  243.50    3.60   1
  -5   2  -4  248.50    2.60   1
   5  -2   7  249.20    3.60   1
  -5   2  -7  247.80    2.90   1
   5  -2  10   67.30    1.30   1
  -5   2 -10   63.00    0.90   1
   5  -2  13   28.70    0.80   1
  -5   2 -13   29.90    0.50   1
   5  -2  16  186.10    2.80   1
  -5   2 -16  182.10    2.00   1
   5  -2  19  269.30    4.00   1
  -5   2 -19  267.10    2.90   1
   5  -2  22  328.30    4.40   1
  -5   2 -22  326.50    3.60   1
   5  -2  25    1.10    0.30   1
  -5   2 -25    0.40    0.20   1
   5  -2  28  345.60    4.90   1
  -5   2 -28  347.90    4.40   1
   5  -2  31  213.60    3.30   1
  -5   2 -31  217.50    2.80   1
   5  -2  34   48.70    1.20   1
  -5   2 -34   49.80    1.10   1
   5  -2  37   33.70    0.80   1
  -5   2 -37   35.90    0.90   1
   5  -2  40   31.80    1.20   1
  -5   2 -40   34.40    0.90   1
   5  -2  43   77.80    2.00   1
  -5   2 -43   86.00    1.60   1
   5  -2  46   57.70    2.00   1
  -5   2 -46   64.10    1.40   1
   5  -2  49   50.00    2.00   1
  -5   2 -49   54.80    1.50   1
   5  -2  52  220.70    6.60   1
  -5   2 -52  244.30    4.70   1
   5  -2  55   30.50    2.20   1
  -5   2 -55   34.70    1.40   1
   5  -2  58   16.40    2.00   1
  -5   2 -58   20.10    1.40   1
   5  -2  61   90.80    4.20   1
  -5   2 -61   94.10    2.80   1
   5  -2  64   13.20    1.90   1
  -5   2 -64   14.80    1.40   1
   5  -2  67    3.00    1.70   1
  -5   2 -67    0.90    1.20   1
   5  -2  70   54.50    3.50   1
  -5   2 -70   66.60    2.70   1
   5  -2  73   78.20    4.60   1
  -5   2 -73   71.90    3.10   1
   5  -1 -72   20.00    2.00   1
  -5   1  72   17.10    2.40   1
   5  -1 -69   79.70    3.30   1
  -5   1  69   85.90    4.70   1
   5  -1 -66    6.80    1.40   1
  -5   1  66    4.00    1.40   1
   5  -1 -63   22.60    1.70   1
  -5   1  63   22.60    2.10   1
   5  -1 -60  362.70    8.10   1
  -5   1  60  337.30    7.90   1
   5  -1 -57  120.70    3.60   1
  -5   1  57  117.00    3.40   1
   5  -1 -54   39.00    1.60   1
  -5   1  54   41.50    2.10   1
   5  -1 -51    0.30    0.70   1
  -5   1  51    0.20    1.10   1
   5  -1 -48  179.70    3.30   1
  -5   1  48  166.20    3.10   1
   5  -1 -45   79.50    1.70   1
  -5   1  45   81.00    1.70   1
   5  -1 -42   86.30    1.70   1
  -5   1  42   80.60    1.90   1
   5  -1 -39    2.70    0.50   1
  -5   1  39    1.80    0.50   1
   5  -1 -36 1114.20   13.70   1
  -5   1  36 1145.80   16.20   1
   5  -1 -33   98.20    1.70   1
  -5   1  33   95.30    1.90   1
   5  -1 -30   39.20    0.80   1
  -5   1  30   38.90    1.00   1
   5  -1 -27   23.00    0.60   1
  -5   1  27   22.20    0.70   1
   5  -1 -24  722.60    7.20   1
  -5   1  24  747.10    8.30   1
   5  -1 -21  113.70    1.60   1
  -5   1  21  121.60    1.90   1
   5  -1 -18  286.80    3.50   1
  -5   1  18  304.70    3.50   1
   5  -1 -15  172.60    2.40   1
  -5   1  15  178.40    2.60   1
   5  -1 -12 1715.00   19.70   1
  -5   1  12 1738.90   21.50   1
   5  -1  -9   17.60    0.50   1
  -5   1   9   18.80    0.60   1
   5  -1  -6   16.80    0.50   1
  -5   1   6   18.50    0.60   1
   5  -1  -3  292.90    4.10   1
  -5   1   3  299.10    4.60   1
   5  -1   0 1541.00   20.80   1
  -5   1   0 1498.50   22.50   1
   5  -1   3    8.90    0.50   1
  -5   1  -3   10.30    0.40   1
   5  -1   6  317.00    4.80   1
  -5   1  -6  314.00    4.00   1
   5  -1   9  325.20    4.60   1
  -5   1  -9  332.20    3.40   1
   5  -1  12 1164.20   13.70   1
  -5   1 -12 1133.60   11.10   1
   5  -1  15   60.20    1.00   1
  -5   1 -15   57.80    0.90   1
   5  -1  18   37.30    0.80   1
  -5   1 -18   36.60    0.80   1
   5  -1  21  357.70    4.70   1
  -5   1 -21  352.30    4.60   1
   5  -1  24 1565.80   20.10   1
  -5   1 -24 1498.70   15.70   1
   5  -1  27  225.50    3.60   1
  -5   1 -27  220.80    2.80   1
   5  -1  30  181.80    3.00   1
  -5   1 -30  176.80    2.40   1
   5  -1  33  117.50    2.20   1
  -5   1 -33  113.20    1.70   1
   5  -1  36  405.50    7.10   1
  -5   1 -36  419.00    5.00   1
   5  -1  39  186.80    3.90   1
  -5   1 -39  194.70    2.90   1
   5  -1  42   26.40    1.30   1
  -5   1 -42   30.60    0.90   1
   5  -1  45   17.40    1.00   1
  -5   1 -45   18.00    0.80   1
   5  -1  48  607.40   14.40   1
  -5   1 -48  721.30   11.10   1
   5  -1  51   86.40    3.60   1
  -5   1 -51   95.90    2.30   1
   5  -1  54   27.50    2.20   1
  -5   1 -54   32.90    1.50   1
   5  -1  57    7.20    1.60   1
  -5   1 -57    8.10    1.00   1
   5  -1  60   51.40    3.00   1
  -5   1 -60   53.70    2.20   1
   5  -1  63   86.90    4.30   1
  -5   1 -63   93.20    3.40   1
   5  -1  66   32.30    2.80   1
  -5   1 -66   27.40    2.20   1
   5  -1  69   -1.80    1.90   1
  -5   1 -69    2.50    1.40   1
   5  -1  72  161.70    7.30   1
  -5   1 -72  161.60    5.50   1
   5   0 -70  105.40    4.00   1
  -5   0  70  114.00    5.50   1
   5   0 -67    1.10    1.20   1
  -5   0  67    2.80    1.90   1
   5   0 -64    3.90    1.10   1
  -5   0  64    4.40    2.30   1
   5   0 -61    0.90    1.10   1
  -5   0  61   -1.50    1.60   1
   5   0 -58   56.80    2.10   1
  -5   0  58   55.60    2.70   1
   5   0 -55   -0.60    0.90   1
  -5   0  55    0.70    1.50   1
   5   0 -52  318.00    6.40   1
  -5   0  52  337.20    7.90   1
   5   0 -49    0.80    0.70   1
  -5   0  49    0.00    0.70   1
   5   0 -46   31.40    1.10   1
  -5   0  46   27.80    1.10   1
   5   0 -43    0.60    0.50   1
  -5   0  43   -0.50    0.60   1
   5   0 -40  134.20    2.30   1
  -5   0  40  128.20    2.70   1
   5   0 -37   -0.40    0.50   1
  -5   0  37    0.20    0.40   1
   5   0 -34    3.40    0.50   1
  -5   0  34    3.70    0.40   1
   5   0 -31   -0.10    0.50   1
  -5   0  31   -0.10    0.30   1
   5   0 -28  539.70    6.70   1
  -5   0  28  542.70    6.70   1
   5   0 -25    0.50    0.30   1
  -5   0  25    0.00    0.30   1
   5   0 -22  212.70    2.40   1
  -5   0  22  220.90    2.80   1
   5   0 -19    0.40    0.20   1
  -5   0  19   -0.10    0.50   1
   5   0 -16  253.70    2.90   1
  -5   0  16  259.80    3.40   1
   5   0 -13    0.20    0.20   1
  -5   0  13    0.20    0.40   1
   5   0 -10    7.40    0.30   1
  -5   0  10    8.60    0.30   1
   5   0  -7    0.40    0.30   1
  -5   0   7    0.10    0.30   1
   5   0  -4   80.40    1.40   1
  -5   0   4   81.20    1.20   1
   5   0  -1    0.70    0.30   1
  -5   0   1   -0.10    0.20   1
   5   0   2 1266.00   19.00   1
  -5   0  -2 1320.20   15.00   1
   5   0   5    0.60    0.20   1
  -5   0  -5    0.40    0.20   1
   5   0   8   52.40    0.90   1
  -5   0  -8   51.50    0.80   1
   5   0  11    0.40    0.30   1
  -5   0 -11    0.60    0.10   1
   5   0  14    7.10    0.40   1
  -5   0 -14    6.10    0.40   1
   5   0  17    0.20    0.40   1
  -5   0 -17   -0.10    0.30   1
   5   0  20   13.80    0.60   1
  -5   0 -20   14.20    0.60   1
   5   0  23    0.20    0.40   1
  -5   0 -23    0.50    0.40   1
   5   0  26 1370.00   17.70   1
  -5   0 -26 1318.70   15.20   1
   5   0  29   -0.60    0.40   1
  -5   0 -29    0.90    0.40   1
   5   0  32    5.30    0.70   1
  -5   0 -32    5.40    0.50   1
   5   0  35   -0.10    0.70   1
  -5   0 -35    0.60    0.50   1
   5   0  38   47.90    1.50   1
  -5   0 -38   50.40    1.40   1
   5   0  41   -0.60    0.70   1
  -5   0 -41    0.00    0.50   1
   5   0  44  284.50    5.90   1
  -5   0 -44  303.90    4.40   1
   5   0  47    0.50    0.90   1
  -5   0 -47    0.10    0.60   1
   5   0  50  706.40   17.00   1
  -5   0 -50  809.20   15.10   1
   5   0  53    0.90    1.50   1
  -5   0 -53   -0.80    0.80   1
   5   0  56   72.50    3.60   1
  -5   0 -56   93.60    2.70   1
   5   0  59    2.00    1.40   1
  -5   0 -59    0.20    1.00   1
   5   0  62  104.00    4.70   1
  -5   0 -62  113.90    3.90   1
   5   0  65    0.10    1.60   1
  -5   0 -65    0.30    1.20   1
   5   0  68  148.20    5.80   1
  -5   0 -68  163.00    5.10   1
   5   0  71    0.50    1.50   1
  -5   0 -71    0.40    2.50   1
   6  -5 -67    1.40    1.80   1
  -6   5  67    2.00    1.80   1
   6  -5 -64   10.80    2.00   1
  -6   5  64   13.60    1.90   1
   6  -5 -61    0.80    1.10   1
  -6   5  61    1.40    1.40   1
   6  -5 -58  111.30    4.00   1
  -6   5  58  104.30    3.90   1
   6  -5 -55    8.00    1.30   1
  -6   5  55    8.80    1.80   1
   6  -5 -52   16.80    1.40   1
  -6   5  52   13.20    1.60   1
   6  -5 -49   -0.40    0.80   1
  -6   5  49    1.90    1.10   1
   6  -5 -46   85.10    1.90   1
  -6   5  46   79.60    2.50   1
   6  -5 -43   31.00    1.10   1
  -6   5  43   27.30    1.30   1
   6  -5 -40   69.70    1.60   1
  -6   5  40   68.00    2.40   1
   6  -5 -37    3.50    0.60   1
  -6   5  37    4.80    0.80   1
   6  -5 -34    5.10    0.60   1
  -6   5  34    7.10    0.80   1
   6  -5 -31   16.60    0.80   1
  -6   5  31   17.10    1.00   1
   6  -5 -28    9.30    0.60   1
  -6   5  28    9.70    0.80   1
   6  -5 -25    2.70    0.40   1
  -6   5  25    2.60    0.70   1
   6  -5 -22  117.20    2.10   1
  -6   5  22  123.90    2.30   1
   6  -5 -19   32.90    1.00   1
  -6   5  19   35.20    1.00   1
   6  -5 -16  156.30    3.10   1
  -6   5  16  165.40    2.50   1
   6  -5 -13   33.50    0.70   1
  -6   5  13   38.60    0.90   1
   6  -5 -10    8.90    0.50   1
  -6   5  10    7.50    0.50   1
   6  -5  -7    3.30    0.30   1
  -6   5   7    4.70    0.50   1
   6  -5  -4  258.40    4.10   1
  -6   5   4  246.10    4.00   1
   6  -5  -1   47.50    1.20   1
  -6   5   1   50.80    1.10   1
   6  -5   2  226.60    3.10   1
  -6   5  -2  223.80    3.60   1
   6  -5   5   33.90    0.90   1
  -6   5  -5   33.90    0.80   1
   6  -5   8   97.80    1.70   1
  -6   5  -8   92.70    1.40   1
   6  -5  11    0.50    0.40   1
  -6   5 -11    0.70    0.20   1
   6  -5  14  606.20    7.60   1
  -6   5 -14  591.00    6.60   1
   6  -5  17   12.00    0.60   1
  -6   5 -17   10.90    0.50   1
   6  -5  20  241.80    3.30   1
  -6   5 -20  231.90    2.80   1
   6  -5  23    5.30    0.60   1
  -6   5 -23    5.80    0.40   1
   6  -5  26  119.50    2.30   1
  -6   5 -26  120.30    1.80   1
   6  -5  29    0.50    0.50   1
  -6   5 -29    1.10    0.40   1
   6  -5  32   37.60    1.10   1
  -6   5 -32   42.60    1.10   1
   6  -5  35    8.80    0.70   1
  -6   5 -35    9.40    0.70   1
   6  -5  38  645.90    9.60   1
  -6   5 -38  657.10    9.20   1
   6  -5  41   19.20    1.00   1
  -6   5 -41   18.40    0.90   1
   6  -5  44   30.80    1.10   1
  -6   5 -44   31.90    1.20   1
   6  -5  47    0.90    0.70   1
  -6   5 -47    1.30    0.70   1
   6  -5  50   58.90    3.20   1
  -6   5 -50   64.20    2.10   1
   6  -5  53   30.30    2.60   1
  -6   5 -53   25.80    1.40   1
   6  -5  56   27.60    2.50   1
  -6   5 -56   24.10    1.50   1
   6  -5  59    3.00    1.80   1
  -6   5 -59    1.70    1.10   1
   6  -5  62  421.00   15.00   1
  -6   5 -62  402.40   10.30   1
   6  -5  65   11.90    2.20   1
  -6   5 -65   14.40    1.60   1
   6  -5  68    9.10    2.50   1
  -6   5 -68    5.40    1.40   1
   6  -4 -68    2.20    1.50   1
  -6   4  68    4.60    2.20   1
   6  -4 -65   10.80    1.50   1
  -6   4  65   11.90    2.30   1
   6  -4 -62  473.50   13.00   1
  -6   4  62  433.10   13.90   1
   6  -4 -59    3.90    1.40   1
  -6   4  59    3.20    1.30   1
   6  -4 -56   12.50    1.50   1
  -6   4  56   12.90    1.50   1
   6  -4 -53   42.70    2.10   1
  -6   4  53   36.30    2.10   1
   6  -4 -50   34.30    1.80   1
  -6   4  50   40.50    2.10   1
   6  -4 -47    1.60    0.70   1
  -6   4  47    1.10    0.90   1
   6  -4 -44   10.90    0.80   1
  -6   4  44   11.90    0.90   1
   6  -4 -41   22.30    0.90   1
  -6   4  41   21.20    1.20   1
   6  -4 -38  983.20   14.30   1
  -6   4  38 1023.40   17.20   1
   6  -4 -35   -0.50    0.70   1
  -6   4  35    1.60    0.90   1
   6  -4 -32    1.80    0.50   1
  -6   4  32    2.20    0.60   1
   6  -4 -29   36.10    1.00   1
  -6   4  29   36.40    1.30   1
   6  -4 -26   83.60    1.50   1
  -6   4  26   89.10    1.80   1
   6  -4 -23    0.20    0.40   1
  -6   4  23    1.10    0.40   1
   6  -4 -20  329.90    5.20   1
  -6   4  20  336.60    4.40   1
   6  -4 -17  131.90    2.20   1
  -6   4  17  139.30    2.50   1
   6  -4 -14  701.40    9.90   1
  -6   4  14  725.90   10.40   1
   6  -4 -11   58.40    1.20   1
  -6   4  11   67.10    1.50   1
   6  -4  -8  208.80    3.40   1
  -6   4   8  217.40    3.30   1
   6  -4  -5   81.20    1.60   1
  -6   4   5   86.80    1.60   1
   6  -4  -2   45.90    1.10   1
  -6   4   2   47.00    1.10   1
   6  -4   1  197.20    3.60   1
  -6   4  -1  196.10    3.30   1
   6  -4   4  362.10    5.50   1
  -6   4  -4  356.00    5.10   1
   6  -4   7    4.10    0.60   1
  -6   4  -7    2.80    0.30   1
   6  -4  10  140.50    2.30   1
  -6   4 -10  136.50    1.80   1
   6  -4  13   67.80    1.30   1
  -6   4 -13   64.00    1.00   1
   6  -4  16  427.90    5.60   1
  -6   4 -16  418.30    5.10   1
   6  -4  19    2.50    0.40   1
  -6   4 -19    3.30    0.30   1
   6  -4  22  347.30    4.80   1
  -6   4 -22  326.90    3.40   1
   6  -4  25   51.20    1.20   1
  -6   4 -25   48.10    0.90   1
   6  -4  28  127.70    2.40   1
  -6   4 -28  131.30    2.00   1
   6  -4  31    9.10    0.60   1
  -6   4 -31    9.80    0.60   1
   6  -4  34   44.80    1.20   1
  -6   4 -34   40.80    1.00   1
   6  -4  37   23.50    0.90   1
  -6   4 -37   25.70    0.90   1
   6  -4  40  141.30    2.90   1
  -6   4 -40  149.80    3.20   1
   6  -4  43   21.90    1.00   1
  -6   4 -43   22.60    0.90   1
   6  -4  46   36.90    1.50   1
  -6   4 -46   37.90    1.20   1
   6  -4  49    4.50    1.50   1
  -6   4 -49    4.20    0.80   1
   6  -4  52    4.40    1.60   1
  -6   4 -52    5.20    1.00   1
   6  -4  55   12.20    1.80   1
  -6   4 -55   10.60    1.30   1
   6  -4  58  162.80    5.90   1
  -6   4 -58  148.30    4.30   1
   6  -4  61    2.30    1.50   1
  -6   4 -61    2.10    1.40   1
   6  -4  64   43.30    3.10   1
  -6   4 -64   40.00    2.20   1
   6  -4  67   12.10    2.30   1
  -6   4 -67   10.40    1.50   1
   6  -4  70   56.50    4.00   1
  -6   4 -70   51.80    2.60   1
   6  -3 -69   25.60    2.20   1
  -6   3  69   24.60    2.10   1
   6  -3 -66   12.30    1.90   1
  -6   3  66   13.10    1.80   1
   6  -3 -63   10.70    1.70   1
  -6   3  63   11.00    1.60   1
   6  -3 -60  128.00    4.40   1
  -6   3  60  130.00    5.60   1
   6  -3 -57   14.10    1.60   1
  -6   3  57   16.10    2.00   1
   6  -3 -54  177.70    5.00   1
  -6   3  54  188.90    6.30   1
   6  -3 -51   22.20    1.60   1
  -6   3  51   21.20    1.50   1
   6  -3 -48  324.90    6.30   1
  -6   3  48  333.90    7.00   1
   6  -3 -45   10.80    0.80   1
  -6   3  45    7.00    0.80   1
   6  -3 -42    3.40    0.60   1
  -6   3  42    1.60    1.00   1
   6  -3 -39   58.80    1.50   1
  -6   3  39   62.50    2.00   1
   6  -3 -36  716.50    9.30   1
  -6   3  36  736.40   10.60   1
   6  -3 -33    0.20    0.50   1
  -6   3  33    1.40    0.60   1
   6  -3 -30  187.10    3.10   1
  -6   3  30  198.20    3.30   1
   6  -3 -27   81.50    1.50   1
  -6   3  27   86.00    1.50   1
   6  -3 -24  190.30    3.00   1
  -6   3  24  197.00    2.60   1
   6  -3 -21    5.90    0.40   1
  -6   3  21    5.30    0.40   1
   6  -3 -18   23.20    0.60   1
  -6   3  18   23.70    0.70   1
   6  -3 -15  120.50    1.90   1
  -6   3  15  126.40    1.70   1
   6  -3 -12 1797.10   26.10   1
  -6   3  12 1859.80   20.30   1
   6  -3  -9   46.90    1.10   1
  -6   3   9   50.50    0.90   1
   6  -3  -6  119.10    2.20   1
  -6   3   6  129.40    1.60   1
   6  -3  -3   73.00    1.50   1
  -6   3   3   77.30    1.30   1
   6  -3   0 1018.40   14.20   1
  -6   3   0 1040.20   13.10   1
   6  -3   3   77.60    1.60   1
  -6   3  -3   78.40    1.10   1
   6  -3   6  129.20    2.40   1
  -6   3  -6  125.50    1.80   1
   6  -3   9   55.30    1.10   1
  -6   3  -9   52.60    0.70   1
   6  -3  12 1954.70   24.20   1
  -6   3 -12 1875.50   20.60   1
   6  -3  15  124.10    2.20   1
  -6   3 -15  121.40    1.60   1
   6  -3  18   24.50    0.90   1
  -6   3 -18   23.30    0.50   1
   6  -3  21    5.30    0.50   1
  -6   3 -21    5.90    0.30   1
   6  -3  24  190.80    3.40   1
  -6   3 -24  194.10    2.40   1
   6  -3  27   84.10    2.30   1
  -6   3 -27   87.40    1.30   1
   6  -3  30  211.50    3.50   1
  -6   3 -30  210.30    3.10   1
   6  -3  33    0.70    0.40   1
  -6   3 -33    1.20    0.50   1
   6  -3  36  743.60   10.80   1
  -6   3 -36  758.20   10.00   1
   6  -3  39   60.80    2.30   1
  -6   3 -39   62.30    1.30   1
   6  -3  42    3.00    0.70   1
  -6   3 -42    2.80    0.60   1
   6  -3  45    8.90    1.00   1
  -6   3 -45   10.70    0.80   1
   6  -3  48  332.80    7.70   1
  -6   3 -48  352.30    5.90   1
   6  -3  51   19.70    1.90   1
  -6   3 -51   25.80    1.40   1
   6  -3  54  178.30    6.10   1
  -6   3 -54  201.80    5.30   1
   6  -3  57   16.60    2.10   1
  -6   3 -57   17.60    1.30   1
   6  -3  60  144.80    5.70   1
  -6   3 -60  146.00    4.00   1
   6  -3  63    9.10    2.00   1
  -6   3 -63   11.20    1.30   1
   6  -3  66   14.40    2.50   1
  -6   3 -66   15.40    1.50   1
   6  -3  69   28.00    2.90   1
  -6   3 -69   21.90    1.70   1
   6  -2 -70   51.80    3.50   1
  -6   2  70   56.80    4.00   1
   6  -2 -67    8.20    1.60   1
  -6   2  67   12.50    2.00   1
   6  -2 -64   36.40    2.10   1
  -6   2  64   35.90    2.10   1
   6  -2 -61    4.00    1.20   1
  -6   2  61    3.90    1.30   1
   6  -2 -58  145.60    4.10   1
  -6   2  58  155.30    5.10   1
   6  -2 -55    9.90    1.20   1
  -6   2  55   10.90    1.30   1
   6  -2 -52    5.00    1.00   1
  -6   2  52    4.60    1.20   1
   6  -2 -49    3.20    0.90   1
  -6   2  49    3.50    1.40   1
   6  -2 -46   38.50    1.30   1
  -6   2  46   38.20    1.40   1
   6  -2 -43   24.30    1.00   1
  -6   2  43   24.40    1.20   1
   6  -2 -40  150.70    2.80   1
  -6   2  40  148.60    3.30   1
   6  -2 -37   22.30    0.80   1
  -6   2  37   23.90    1.00   1
   6  -2 -34   43.20    1.20   1
  -6   2  34   42.30    1.20   1
   6  -2 -31   11.00    0.60   1
  -6   2  31   10.20    0.80   1
   6  -2 -28  127.50    2.10   1
  -6   2  28  124.20    2.30   1
   6  -2 -25   46.10    0.90   1
  -6   2  25   49.70    1.20   1
   6  -2 -22  321.50    4.10   1
  -6   2  22  333.90    4.70   1
   6  -2 -19    2.70    0.30   1
  -6   2  19    2.90    0.40   1
   6  -2 -16  408.90    5.30   1
  -6   2  16  443.10    5.00   1
   6  -2 -13   63.00    1.10   1
  -6   2  13   70.70    1.30   1
   6  -2 -10  132.00    2.00   1
  -6   2  10  146.20    2.10   1
   6  -2  -7    3.40    0.30   1
  -6   2   7    3.30    0.40   1
   6  -2  -4  356.40    5.40   1
  -6   2   4  368.40    4.80   1
   6  -2  -1  203.80    3.30   1
  -6   2   1  216.70    2.90   1
   6  -2   2   44.00    1.10   1
  -6   2  -2   46.80    0.90   1
   6  -2   5   84.40    1.60   1
  -6   2  -5   89.80    1.30   1
   6  -2   8  223.70    3.40   1
  -6   2  -8  223.70    2.70   1
   6  -2  11   65.60    1.40   1
  -6   2 -11   63.40    0.90   1
   6  -2  14  777.40   10.40   1
  -6   2 -14  768.80    7.80   1
   6  -2  17  148.60    2.50   1
  -6   2 -17  146.00    1.80   1
   6  -2  20  341.70    5.60   1
  -6   2 -20  351.40    4.10   1
   6  -2  23   -0.10    0.60   1
  -6   2 -23    0.60    0.20   1
   6  -2  26   88.30    2.00   1
  -6   2 -26   88.30    1.40   1
   6  -2  29   36.30    1.30   1
  -6   2 -29   37.10    0.90   1
   6  -2  32    3.60    0.90   1
  -6   2 -32    1.10    0.40   1
   6  -2  35    1.40    0.70   1
  -6   2 -35    0.30    0.40   1
   6  -2  38  965.60   18.10   1
  -6   2 -38 1001.90   12.40   1
   6  -2  41   21.70    1.20   1
  -6   2 -41   22.70    0.80   1
   6  -2  44   10.40    1.00   1
  -6   2 -44   12.60    0.70   1
   6  -2  47    1.90    1.00   1
  -6   2 -47    4.10    0.70   1
   6  -2  50   38.90    2.50   1
  -6   2 -50   41.20    1.70   1
   6  -2  53   41.60    2.50   1
  -6   2 -53   47.40    1.90   1
   6  -2  56   12.40    2.00   1
  -6   2 -56   14.50    1.20   1
   6  -2  59    5.30    1.90   1
  -6   2 -59    4.80    1.00   1
   6  -2  62  467.00   15.10   1
  -6   2 -62  492.40   12.20   1
   6  -2  65   17.00    2.50   1
  -6   2 -65   14.30    1.60   1
   6  -2  68    1.40    1.90   1
  -6   2 -68    3.50    1.40   1
   6  -1 -68    6.40    1.30   1
  -6   1  68    8.10    2.20   1
   6  -1 -65   13.40    1.70   1
  -6   1  65   11.70    2.20   1
   6  -1 -62  388.90   10.20   1
  -6   1  62  437.20   14.50   1
   6  -1 -59    3.10    1.20   1
  -6   1  59    0.40    1.40   1
   6  -1 -56   24.10    1.70   1
  -6   1  56   21.70    1.50   1
   6  -1 -53   22.90    1.50   1
  -6   1  53   24.80    1.60   1
   6  -1 -50   68.80    2.30   1
  -6   1  50   68.20    2.80   1
   6  -1 -47    1.30    0.70   1
  -6   1  47    1.40    0.80   1
   6  -1 -44   28.80    1.10   1
  -6   1  44   30.00    1.40   1
   6  -1 -41   19.00    1.00   1
  -6   1  41   19.20    1.00   1
   6  -1 -38  650.80    9.70   1
  -6   1  38  655.80    9.20   1
   6  -1 -35    9.50    0.70   1
  -6   1  35    8.40    0.60   1
   6  -1 -32   43.30    1.20   1
  -6   1  32   42.10    1.20   1
   6  -1 -29    0.00    0.50   1
  -6   1  29    0.50    0.50   1
   6  -1 -26  114.40    1.80   1
  -6   1  26  122.10    2.40   1
   6  -1 -23    4.80    0.40   1
  -6   1  23    4.80    0.40   1
   6  -1 -20  234.20    3.10   1
  -6   1  20  230.70    4.00   1
   6  -1 -17   10.40    0.40   1
  -6   1  17   10.50    0.60   1
   6  -1 -14  599.30    7.10   1
  -6   1  14  621.70    8.00   1
   6  -1 -11    1.10    0.30   1
  -6   1  11    1.00    0.30   1
   6  -1  -8   97.00    1.50   1
  -6   1   8  101.60    1.70   1
   6  -1  -5   32.90    0.90   1
  -6   1   5   36.60    1.00   1
   6  -1  -2  213.20    3.60   1
  -6   1   2  221.80    3.20   1
   6  -1   1   48.60    1.30   1
  -6   1  -1   52.80    1.00   1
   6  -1   4  257.40    4.20   1
  -6   1  -4  272.50    3.70   1
   6  -1   7    3.50    0.50   1
  -6   1  -7    3.80    0.30   1
   6  -1  10    9.10    0.60   1
  -6   1 -10    8.60    0.30   1
   6  -1  13   36.60    0.90   1
  -6   1 -13   38.30    0.60   1
   6  -1  16  165.10    2.60   1
  -6   1 -16  170.20    2.80   1
   6  -1  19   39.00    0.90   1
  -6   1 -19   35.70    1.00   1
   6  -1  22  127.50    2.10   1
  -6   1 -22  130.50    2.30   1
   6  -1  25    1.40    0.70   1
  -6   1 -25    3.30    0.40   1
   6  -1  28    8.80    0.80   1
  -6   1 -28   10.70    0.60   1
   6  -1  31   18.30    1.10   1
  -6   1 -31   17.60    0.70   1
   6  -1  34    6.20    0.90   1
  -6   1 -34    5.50    0.60   1
   6  -1  37    5.60    0.80   1
  -6   1 -37    3.00    0.50   1
   6  -1  40   67.60    2.20   1
  -6   1 -40   71.60    1.60   1
   6  -1  43   30.20    1.40   1
  -6   1 -43   29.30    1.10   1
   6  -1  46   81.10    2.30   1
  -6   1 -46   87.00    1.90   1
   6  -1  49    1.20    1.00   1
  -6   1 -49    0.60    0.80   1
   6  -1  52   16.00    1.80   1
  -6   1 -52   17.00    1.40   1
   6  -1  55    7.40    1.70   1
  -6   1 -55    9.90    1.20   1
   6  -1  58  112.90    4.80   1
  -6   1 -58  127.40    3.80   1
   6  -1  61    1.70    1.60   1
  -6   1 -61    1.50    1.20   1
   6  -1  64   15.70    2.20   1
  -6   1 -64   14.40    1.60   1
   6  -1  67    0.80    1.60   1
  -6   1 -67    0.90    1.50   1
   6   0 -66    0.70    1.30   1
  -6   0  66    0.20    1.90   1
   6   0 -63   -1.10    1.10   1
  -6   0  63   -0.70    1.90   1
   6   0 -60   85.70    3.30   1
  -6   0  60   90.20    4.60   1
   6   0 -57    0.10    1.00   1
  -6   0  57    1.80    1.70   1
   6   0 -54  126.80    3.40   1
  -6   0  54  123.60    5.30   1
   6   0 -51   -0.10    0.70   1
  -6   0  51   -0.30    1.20   1
   6   0 -48  924.10   13.80   1
  -6   0  48  898.40   16.00   1
   6   0 -45    1.50    0.60   1
  -6   0  45   -0.10    0.60   1
   6   0 -42   83.50    1.80   1
  -6   0  42   83.90    2.10   1
   6   0 -39    0.00    0.50   1
  -6   0  39   -0.10    0.60   1
   6   0 -36  168.00    2.90   1
  -6   0  36  160.00    3.00   1
   6   0 -33   -0.30    0.50   1
  -6   0  33   -0.20    0.60   1
   6   0 -30  860.30   11.40   1
  -6   0  30  846.10   11.30   1
   6   0 -27    1.00    0.50   1
  -6   0  27    0.00    0.60   1
   6   0 -24  887.40    9.90   1
  -6   0  24  882.50   12.20   1
   6   0 -21    0.10    0.30   1
  -6   0  21    0.30    0.60   1
   6   0 -18  227.00    2.90   1
  -6   0  18  236.50    3.50   1
   6   0 -15    0.50    0.20   1
  -6   0  15    0.10    0.40   1
   6   0 -12  659.60    8.00   1
  -6   0  12  691.50    8.30   1
   6   0  -9    0.40    0.30   1
  -6   0   9    0.80    0.40   1
   6   0  -6  852.10   12.30   1
  -6   0   6  926.40   10.70   1
   6   0  -3    1.10    0.40   1
  -6   0   3    0.20    0.30   1
   6   0   0  110.90    2.20   1
  -6   0   0  115.60    1.80   1
   6   0   3    0.40    0.40   1
  -6   0  -3    0.70    0.30   1
   6   0   6  124.00    2.20   1
  -6   0  -6  120.10    2.00   1
   6   0   9    0.60    0.20   1
  -6   0  -9    1.60    0.20   1
   6   0  12 2839.60   33.40   1
  -6   0 -12 2687.90   30.50   1
   6   0  15    0.90    0.40   1
  -6   0 -15    0.10    0.30   1
   6   0  18  414.20    6.70   1
  -6   0 -18  400.70    5.80   1
   6   0  21    1.40    0.70   1
  -6   0 -21   -0.30    0.40   1
   6   0  24    3.50    0.70   1
  -6   0 -24    4.90    0.50   1
   6   0  27    0.50    0.70   1
  -6   0 -27    0.30    0.40   1
   6   0  30   10.50    1.00   1
  -6   0 -30   11.40    0.60   1
   6   0  33    0.10    0.80   1
  -6   0 -33   -0.60    0.50   1
   6   0  36 1708.60   25.60   1
  -6   0 -36 1692.20   21.30   1
   6   0  39    0.30    0.80   1
  -6   0 -39    0.40    0.50   1
   6   0  42   -0.30    0.80   1
  -6   0 -42    2.10    0.60   1
   6   0  45    0.50    0.80   1
  -6   0 -45    0.30    0.60   1
   6   0  48   79.30    2.90   1
  -6   0 -48   83.50    2.30   1
   6   0  51   -0.10    1.40   1
  -6   0 -51    0.90    1.10   1
   6   0  54  154.60    5.60   1
  -6   0 -54  187.70    4.80   1
   6   0  57   -0.30    1.40   1
  -6   0 -57    1.30    1.10   1
   6   0  60  518.30   16.70   1
  -6   0 -60  601.30   16.10   1
   6   0  63   -1.50    2.20   1
  -6   0 -63    0.10    1.30   1
   6   0  66   22.40    2.60   1
  -6   0 -66   24.70    2.10   1
   7  -6 -62   57.30    3.60   1
  -7   6  62   50.20    3.10   1
   7  -6 -59    6.50    1.70   1
  -7   6  59    5.50    1.60   1
   7  -6 -56    7.60    1.80   1
  -7   6  56    7.70    1.80   1
   7  -6 -53    8.50    1.30   1
  -7   6  53    8.50    2.00   1
   7  -6 -50  231.80    6.50   1
  -7   6  50  215.20    8.90   1
   7  -6 -47    9.30    1.10   1
  -7   6  47    9.20    1.40   1
   7  -6 -44    7.30    0.80   1
  -7   6  44    8.00    1.30   1
   7  -6 -41   50.20    1.50   1
  -7   6  41   51.40    1.90   1
   7  -6 -38  137.10    2.60   1
  -7   6  38  131.00    3.60   1
   7  -6 -35    1.40    0.60   1
  -7   6  35    0.90    0.80   1
   7  -6 -32   73.70    1.80   1
  -7   6  32   80.20    2.20   1
   7  -6 -29   24.10    0.90   1
  -7   6  29   26.70    1.20   1
   7  -6 -26  185.80    3.00   1
  -7   6  26  207.10    5.00   1
   7  -6 -23    4.00    0.50   1
  -7   6  23    4.40    0.90   1
   7  -6 -20   29.10    1.30   1
  -7   6  20   27.70    1.20   1
   7  -6 -17    5.40    0.60   1
  -7   6  17    6.40    0.80   1
   7  -6 -14  133.70    2.60   1
  -7   6  14  135.90    2.80   1
   7  -6 -11    3.30    0.30   1
  -7   6  11    3.00    0.70   1
   7  -6  -8   75.10    1.50   1
  -7   6   8   76.40    1.90   1
   7  -6  -5   28.10    0.80   1
  -7   6   5   27.80    1.10   1
   7  -6  -2   99.60    2.10   1
  -7   6   2  100.30    2.20   1
   7  -6   1    0.80    0.40   1
  -7   6  -1    1.10    0.30   1
   7  -6   4   20.50    0.90   1
  -7   6  -4   21.60    0.70   1
   7  -6   7   42.50    1.10   1
  -7   6  -7   40.60    1.00   1
   7  -6  10  204.30    3.30   1
  -7   6 -10  187.00    3.10   1
   7  -6  13   18.60    0.80   1
  -7   6 -13   15.20    0.50   1
   7  -6  16   30.10    1.00   1
  -7   6 -16   30.50    0.80   1
   7  -6  19    1.50    0.60   1
  -7   6 -19    2.20    0.40   1
   7  -6  22    5.20    0.70   1
  -7   6 -22    5.60    0.40   1
   7  -6  25    6.90    0.70   1
  -7   6 -25    6.70    0.50   1
   7  -6  28   19.00    0.90   1
  -7   6 -28   18.90    0.80   1
   7  -6  31    0.20    0.50   1
  -7   6 -31    0.10    0.50   1
   7  -6  34    4.50    0.70   1
  -7   6 -34    5.60    0.60   1
   7  -6  37   10.20    0.80   1
  -7   6 -37    9.40    0.70   1
   7  -6  40    5.00    1.00   1
  -7   6 -40    3.20    0.70   1
   7  -6  43    3.20    0.80   1
  -7   6 -43    3.80    0.60   1
   7  -6  46   12.50    1.50   1
  -7   6 -46   14.30    0.90   1
   7  -6  49   -0.60    1.70   1
  -7   6 -49    4.50    1.00   1
   7  -6  52   14.20    2.00   1
  -7   6 -52   14.40    1.40   1
   7  -6  55   18.60    2.40   1
  -7   6 -55   16.80    2.10   1
   7  -6  58    9.50    2.30   1
  -7   6 -58   10.80    1.90   1
   7  -6  61   -0.60    2.00   1
  -7   6 -61    0.70    1.40   1
   7  -5 -63  122.90    4.90   1
  -7   5  63  123.90    6.10   1
   7  -5 -60   36.20    2.30   1
  -7   5  60   36.50    2.40   1
   7  -5 -57   19.10    1.80   1
  -7   5  57   17.20    2.20   1
   7  -5 -54   13.60    1.60   1
  -7   5  54   11.40    1.60   1
   7  -5 -51  113.20    3.60   1
  -7   5  51  127.20    4.10   1
   7  -5 -48  371.80    8.20   1
  -7   5  48  386.60    8.40   1
   7  -5 -45  120.20    2.80   1
  -7   5  45  126.30    3.00   1
   7  -5 -42  159.40    3.20   1
  -7   5  42  166.60    3.90   1
   7  -5 -39   40.30    1.30   1
  -7   5  39   36.80    1.70   1
   7  -5 -36   61.60    1.60   1
  -7   5  36   67.90    2.30   1
   7  -5 -33  121.50    2.40   1
  -7   5  33  121.10    2.90   1
   7  -5 -30    7.00    0.60   1
  -7   5  30    8.60    0.80   1
   7  -5 -27   12.10    0.70   1
  -7   5  27   12.10    1.00   1
   7  -5 -24 1167.50   16.90   1
  -7   5  24 1209.40   17.80   1
   7  -5 -21  108.00    2.30   1
  -7   5  21  112.80    2.50   1
   7  -5 -18   64.80    1.60   1
  -7   5  18   67.00    2.00   1
   7  -5 -15   11.70    0.40   1
  -7   5  15   13.50    0.90   1
   7  -5 -12  200.10    3.90   1
  -7   5  12  213.50    3.90   1
   7  -5  -9  199.30    3.80   1
  -7   5   9  213.10    3.60   1
   7  -5  -6   82.20    1.70   1
  -7   5   6   84.80    1.70   1
   7  -5  -3   15.70    0.70   1
  -7   5   3   16.00    0.90   1
   7  -5   0 1492.30   23.00   1
  -7   5   0 1511.90   21.20   1
   7  -5   3  122.80    2.50   1
  -7   5  -3  123.90    2.20   1
   7  -5   6   11.70    0.70   1
  -7   5  -6   11.70    0.40   1
   7  -5   9   45.60    1.30   1
  -7   5  -9   47.60    0.90   1
   7  -5  12  172.10    3.00   1
  -7   5 -12  166.40    2.50   1
   7  -5  15  104.60    1.90   1
  -7   5 -15   96.60    1.70   1
   7  -5  18  398.50    5.90   1
  -7   5 -18  400.20    5.90   1
   7  -5  21  130.80    2.40   1
  -7   5 -21  131.10    2.20   1
   7  -5  24  871.10   11.60   1
  -7   5 -24  878.80   13.00   1
   7  -5  27   43.30    1.20   1
  -7   5 -27   43.90    1.10   1
   7  -5  30   38.60    1.20   1
  -7   5 -30   42.70    1.30   1
   7  -5  33  259.40    4.70   1
  -7   5 -33  279.10    4.90   1
   7  -5  36  333.80    6.40   1
  -7   5 -36  345.20    5.30   1
   7  -5  39    1.80    0.90   1
  -7   5 -39    2.00    0.60   1
   7  -5  42  255.80    5.30   1
  -7   5 -42  260.70    4.50   1
   7  -5  45  195.20    5.30   1
  -7   5 -45  200.50    3.90   1
   7  -5  48  123.10    4.00   1
  -7   5 -48  132.00    3.40   1
   7  -5  51   52.60    3.20   1
  -7   5 -51   56.70    2.30   1
   7  -5  54   15.20    1.90   1
  -7   5 -54   14.00    1.30   1
   7  -5  57   38.50    2.90   1
  -7   5 -57   44.30    2.20   1
   7  -5  60  198.80    8.10   1
  -7   5 -60  188.60    6.10   1
   7  -5  63   31.40    2.90   1
  -7   5 -63   25.00    1.90   1
   7  -4 -64   11.00    1.70   1
  -7   4  64    8.20    2.30   1
   7  -4 -61   93.10    3.90   1
  -7   4  61   98.70    5.00   1
   7  -4 -58    3.80    1.40   1
  -7   4  58    6.00    2.00   1
   7  -4 -55   13.70    1.40   1
  -7   4  55    9.50    1.90   1
   7  -4 -52   55.60    2.40   1
  -7   4  52   58.50    2.70   1
   7  -4 -49  115.40    3.20   1
  -7   4  49  108.30    3.40   1
   7  -4 -46   67.90    2.00   1
  -7   4  46   71.90    2.50   1
   7  -4 -43   98.50    2.30   1
  -7   4  43   98.30    2.50   1
   7  -4 -40    2.90    0.60   1
  -7   4  40    2.40    0.70   1
   7  -4 -37   35.70    1.30   1
  -7   4  37   38.40    1.40   1
   7  -4 -34   49.40    1.40   1
  -7   4  34   52.70    1.60   1
   7  -4 -31  163.10    3.30   1
  -7   4  31  174.10    3.60   1
   7  -4 -28   94.50    1.80   1
  -7   4  28  101.40    2.90   1
   7  -4 -25    4.80    0.60   1
  -7   4  25    5.40    0.70   1
   7  -4 -22   56.40    1.60   1
  -7   4  22   52.90    1.50   1
   7  -4 -19  281.50    4.20   1
  -7   4  19  287.40    4.70   1
   7  -4 -16   72.60    1.50   1
  -7   4  16   77.70    1.60   1
   7  -4 -13   37.80    1.00   1
  -7   4  13   37.80    1.00   1
   7  -4 -10   39.90    1.10   1
  -7   4  10   43.70    1.00   1
   7  -4  -7  242.60    4.00   1
  -7   4   7  259.10    3.80   1
   7  -4  -4   49.90    1.30   1
  -7   4   4   55.10    1.20   1
   7  -4  -1  135.70    2.50   1
  -7   4   1  139.80    2.20   1
   7  -4   2  140.70    2.60   1
  -7   4  -2  143.60    2.40   1
   7  -4   5  159.10    3.00   1
  -7   4  -5  166.40    2.50   1
   7  -4   8   59.60    1.50   1
  -7   4  -8   57.60    1.00   1
   7  -4  11  219.60    3.90   1
  -7   4 -11  212.30    3.10   1
   7  -4  14  100.90    2.40   1
  -7   4 -14   97.50    1.80   1
   7  -4  17   84.80    2.00   1
  -7   4 -17   82.90    1.50   1
   7  -4  20   24.90    1.20   1
  -7   4 -20   24.40    0.80   1
   7  -4  23  211.10    4.00   1
  -7   4 -23  201.30    2.90   1
   7  -4  26  550.40    8.30   1
  -7   4 -26  535.10    6.80   1
   7  -4  29   55.40    1.50   1
  -7   4 -29   58.00    1.40   1
   7  -4  32   29.80    1.20   1
  -7   4 -32   30.90    1.00   1
   7  -4  35  305.00    5.60   1
  -7   4 -35  300.70    4.50   1
   7  -4  38  140.40    3.20   1
  -7   4 -38  142.20    2.70   1
   7  -4  41   -0.30    0.80   1
  -7   4 -41    0.20    0.50   1
   7  -4  44   13.10    1.20   1
  -7   4 -44   14.80    0.80   1
   7  -4  47  187.80    5.20   1
  -7   4 -47  200.70    3.80   1
   7  -4  50  327.00    9.50   1
  -7   4 -50  348.60    7.10   1
   7  -4  53   21.40    2.10   1
  -7   4 -53   20.20    1.40   1
   7  -4  56    5.70    2.00   1
  -7   4 -56    3.70    1.20   1
   7  -4  59   79.90    4.40   1
  -7   4 -59   82.90    3.40   1
   7  -4  62   60.00    3.90   1
  -7   4 -62   55.10    2.70   1
   7  -4  65   45.40    3.70   1
  -7   4 -65   38.00    2.40   1
   7  -3 -65   36.40    2.50   1
  -7   3  65   38.60    2.50   1
   7  -3 -62   48.20    2.80   1
  -7   3  62   48.50    2.60   1
   7  -3 -59   84.20    3.60   1
  -7   3  59   71.40    3.20   1
   7  -3 -56    5.90    1.20   1
  -7   3  56    3.40    1.50   1
   7  -3 -53   17.20    1.70   1
  -7   3  53   18.30    2.00   1
   7  -3 -50  312.60    7.50   1
  -7   3  50  334.30    9.60   1
   7  -3 -47  191.30    3.80   1
  -7   3  47  179.00    5.30   1
   7  -3 -44   12.70    0.80   1
  -7   3  44   14.50    1.00   1
   7  -3 -41    2.30    0.70   1
  -7   3  41    0.40    0.70   1
   7  -3 -38  131.30    2.50   1
  -7   3  38  137.00    3.00   1
   7  -3 -35  291.00    5.00   1
  -7   3  35  294.60    5.30   1
   7  -3 -32   32.40    1.10   1
  -7   3  32   29.60    1.30   1
   7  -3 -29   51.60    1.20   1
  -7   3  29   54.90    1.60   1
   7  -3 -26  512.20    6.80   1
  -7   3  26  524.30    8.50   1
   7  -3 -23  203.20    3.60   1
  -7   3  23  211.70    3.50   1
   7  -3 -20   22.20    0.70   1
  -7   3  20   20.70    0.90   1
   7  -3 -17   77.60    1.40   1
  -7   3  17   78.50    1.70   1
   7  -3 -14   92.80    1.80   1
  -7   3  14   97.00    1.80   1
   7  -3 -11  200.10    3.30   1
  -7   3  11  209.10    3.40   1
   7  -3  -8   53.60    1.30   1
  -7   3   8   58.20    1.20   1
   7  -3  -5  153.00    3.20   1
  -7   3   5  162.80    2.50   1
   7  -3  -2  141.20    2.60   1
  -7   3   2  146.90    2.10   1
   7  -3   1  130.80    2.60   1
  -7   3  -1  135.20    2.10   1
   7  -3   4   53.50    1.40   1
  -7   3  -4   59.10    1.10   1
   7  -3   7  258.00    4.40   1
  -7   3  -7  259.60    3.30   1
   7  -3  10   43.00    1.10   1
  -7   3 -10   40.90    0.80   1
   7  -3  13   36.70    1.00   1
  -7   3 -13   37.60    0.70   1
   7  -3  16   78.70    1.90   1
  -7   3 -16   82.90    1.50   1
   7  -3  19  301.40    5.20   1
  -7   3 -19  292.50    3.90   1
   7  -3  22   55.90    1.60   1
  -7   3 -22   56.50    1.30   1
   7  -3  25    6.70    0.80   1
  -7   3 -25    5.70    0.50   1
   7  -3  28  106.20    2.70   1
  -7   3 -28  102.90    1.90   1
   7  -3  31  170.70    3.60   1
  -7   3 -31  176.60    3.00   1
   7  -3  34   55.20    1.80   1
  -7   3 -34   53.60    1.30   1
   7  -3  37   38.60    1.80   1
  -7   3 -37   39.60    1.20   1
   7  -3  40    2.90    1.00   1
  -7   3 -40    3.20    0.70   1
   7  -3  43   91.00    3.20   1
  -7   3 -43  103.40    2.10   1
   7  -3  46   66.00    2.30   1
  -7   3 -46   78.20    1.90   1
   7  -3  49  112.90    3.70   1
  -7   3 -49  119.20    3.20   1
   7  -3  52   55.80    3.20   1
  -7   3 -52   74.10    2.40   1
   7  -3  55   12.40    2.10   1
  -7   3 -55   13.60    1.20   1
   7  -3  58    4.50    1.90   1
  -7   3 -58    3.90    1.10   1
   7  -3  61   95.90    4.90   1
  -7   3 -61  100.10    3.80   1
   7  -3  64    9.30    2.80   1
  -7   3 -64   10.50    1.50   1
   7  -2 -63   24.10    2.20   1
  -7   2  63   24.10    2.40   1
   7  -2 -60  183.10    6.30   1
  -7   2  60  185.50    6.90   1
   7  -2 -57   39.00    2.30   1
  -7   2  57   40.10    2.30   1
   7  -2 -54   14.20    1.40   1
  -7   2  54   11.30    1.60   1
   7  -2 -51   50.80    2.00   1
  -7   2  51   52.90    2.30   1
   7  -2 -48  130.70    3.10   1
  -7   2  48  129.90    3.30   1
   7  -2 -45  193.60    3.70   1
  -7   2  45  191.60    4.70   1
   7  -2 -42  259.60    5.10   1
  -7   2  42  252.20    5.60   1
   7  -2 -39    2.00    0.60   1
  -7   2  39    1.50    0.90   1
   7  -2 -36  330.60    5.20   1
  -7   2  36  329.20    6.20   1
   7  -2 -33  264.80    4.50   1
  -7   2  33  269.30    5.20   1
   7  -2 -30   39.20    1.20   1
  -7   2  30   38.30    1.40   1
   7  -2 -27   43.00    1.00   1
  -7   2  27   43.90    1.40   1
   7  -2 -24  796.80    9.60   1
  -7   2  24  844.70   11.80   1
   7  -2 -21  120.50    2.00   1
  -7   2  21  127.50    2.50   1
   7  -2 -18  373.20    5.20   1
  -7   2  18  382.80    5.80   1
   7  -2 -15  100.70    1.70   1
  -7   2  15  105.60    2.20   1
   7  -2 -12  162.10    2.60   1
  -7   2  12  177.30    3.30   1
   7  -2  -9   44.60    1.00   1
  -7   2   9   46.50    1.20   1
   7  -2  -6   11.50    0.60   1
  -7   2   6   11.20    0.70   1
   7  -2  -3  120.90    2.20   1
  -7   2   3  129.30    2.30   1
   7  -2   0 1520.50   21.30   1
  -7   2   0 1515.50   21.10   1
   7  -2   3   16.70    0.70   1
  -7   2  -3   15.80    0.60   1
   7  -2   6   81.90    1.70   1
  -7   2  -6   83.90    1.40   1
   7  -2   9  214.30    3.60   1
  -7   2  -9  215.00    2.60   1
   7  -2  12  205.90    3.80   1
  -7   2 -12  217.90    2.70   1
   7  -2  15   13.80    0.90   1
  -7   2 -15   15.20    0.50   1
   7  -2  18   68.60    1.80   1
  -7   2 -18   66.50    1.60   1
   7  -2  21  115.60    2.50   1
  -7   2 -21  118.10    2.10   1
   7  -2  24 1183.50   17.50   1
  -7   2 -24 1227.20   14.90   1
   7  -2  27   15.30    1.20   1
  -7   2 -27   13.50    0.60   1
   7  -2  30    8.80    0.90   1
  -7   2 -30    6.80    0.70   1
   7  -2  33  129.80    3.20   1
  -7   2 -33  128.80    2.60   1
   7  -2  36   69.90    2.10   1
  -7   2 -36   70.70    1.70   1
   7  -2  39   38.40    1.60   1
  -7   2 -39   40.20    1.40   1
   7  -2  42  172.10    4.30   1
  -7   2 -42  176.50    3.90   1
   7  -2  45  118.60    4.20   1
  -7   2 -45  128.10    2.90   1
   7  -2  48  367.40    9.10   1
  -7   2 -48  387.40    9.40   1
   7  -2  51  109.60    4.60   1
  -7   2 -51  120.50    3.80   1
   7  -2  54    9.70    2.00   1
  -7   2 -54   12.00    1.30   1
   7  -2  57   21.60    2.40   1
  -7   2 -57   21.00    1.60   1
   7  -2  60   35.70    3.00   1
  -7   2 -60   42.30    2.30   1
   7  -2  63  126.60    6.10   1
  -7   2 -63  139.50    4.80   1
   7  -1 -61    0.40    1.30   1
  -7   1  61   -0.40    1.70   1
   7  -1 -58    9.40    1.30   1
  -7   1  58   14.40    2.30   1
   7  -1 -55   13.30    1.40   1
  -7   1  55   12.90    1.80   1
   7  -1 -52   13.70    1.20   1
  -7   1  52   17.20    2.00   1
   7  -1 -49    3.90    1.00   1
  -7   1  49    4.80    1.20   1
   7  -1 -46   15.70    1.00   1
  -7   1  46   14.50    1.10   1
   7  -1 -43    3.70    0.70   1
  -7   1  43    2.50    0.70   1
   7  -1 -40    1.40    0.70   1
  -7   1  40    3.10    0.80   1
   7  -1 -37    8.40    0.70   1
  -7   1  37    8.70    0.90   1
   7  -1 -34    5.10    0.70   1
  -7   1  34    3.90    0.80   1
   7  -1 -31    0.30    0.60   1
  -7   1  31   -0.70    0.80   1
   7  -1 -28   19.80    0.80   1
  -7   1  28   18.40    1.00   1
   7  -1 -25    6.90    0.50   1
  -7   1  25    8.60    0.60   1
   7  -1 -22    4.60    0.40   1
  -7   1  22    5.40    0.70   1
   7  -1 -19    2.40    0.40   1
  -7   1  19    2.40    0.60   1
   7  -1 -16   30.90    0.90   1
  -7   1  16   30.20    1.00   1
   7  -1 -13   18.40    0.80   1
  -7   1  13   18.40    0.70   1
   7  -1 -10  193.50    3.00   1
  -7   1  10  196.50    3.00   1
   7  -1  -7   39.00    1.00   1
  -7   1   7   42.40    1.00   1
   7  -1  -4   18.90    0.80   1
  -7   1   4   19.80    0.70   1
   7  -1  -1    0.80    0.50   1
  -7   1   1    0.30    0.40   1
   7  -1   2   94.90    2.40   1
  -7   1  -2  103.90    1.60   1
   7  -1   5   27.90    1.10   1
  -7   1  -5   28.90    0.70   1
   7  -1   8   76.70    1.90   1
  -7   1  -8   84.80    1.30   1
   7  -1  11    2.70    0.70   1
  -7   1 -11    3.10    0.30   1
   7  -1  14  141.20    2.90   1
  -7   1 -14  146.00    2.50   1
   7  -1  17    5.50    0.80   1
  -7   1 -17    5.70    0.40   1
   7  -1  20   25.50    1.20   1
  -7   1 -20   26.00    0.80   1
   7  -1  23    4.60    0.80   1
  -7   1 -23    2.90    0.60   1
   7  -1  26  196.20    3.90   1
  -7   1 -26  196.40    3.10   1
   7  -1  29   28.90    1.30   1
  -7   1 -29   26.00    0.90   1
   7  -1  32   81.80    2.30   1
  -7   1 -32   82.10    1.80   1
   7  -1  35    1.40    0.90   1
  -7   1 -35    0.80    0.60   1
   7  -1  38  138.60    3.70   1
  -7   1 -38  145.90    3.20   1
   7  -1  41   54.10    1.90   1
  -7   1 -41   53.10    1.60   1
   7  -1  44    7.50    1.10   1
  -7   1 -44    8.50    1.00   1
   7  -1  47    7.20    1.30   1
  -7   1 -47   10.40    1.30   1
   7  -1  50  222.30    7.00   1
  -7   1 -50  242.40    7.00   1
   7  -1  53    8.00    1.70   1
  -7   1 -53   10.50    1.50   1
   7  -1  56    7.10    1.90   1
  -7   1 -56   10.10    1.50   1
   7  -1  59    6.50    2.00   1
  -7   1 -59    5.80    1.50   1
   7  -1  62   56.50    3.70   1
  -7   1 -62   64.00    3.30   1
   7   0 -59   -0.50    1.40   1
  -7   0  59   -1.30    1.70   1
   7   0 -56    7.20    1.50   1
  -7   0  56    9.70    2.30   1
   7   0 -53   -0.10    1.10   1
  -7   0  53   -0.20    1.80   1
   7   0 -50  171.50    5.20   1
  -7   0  50  173.70    7.00   1
   7   0 -47    0.10    0.80   1
  -7   0  47   -1.60    0.90   1
   7   0 -44  123.90    3.00   1
  -7   0  44  121.90    3.40   1
   7   0 -41    0.00    0.70   1
  -7   0  41   -1.30    0.70   1
   7   0 -38   20.70    1.00   1
  -7   0  38   20.10    1.40   1
   7   0 -35    0.50    0.60   1
  -7   0  35   -0.70    0.80   1
   7   0 -32   33.60    1.20   1
  -7   0  32   33.40    1.30   1
   7   0 -29    0.90    0.50   1
  -7   0  29    0.20    0.70   1
   7   0 -26  417.20    5.40   1
  -7   0  26  429.40    6.50   1
   7   0 -23    0.00    0.40   1
  -7   0  23    0.80    0.70   1
   7   0 -20   40.40    1.00   1
  -7   0  20   40.70    1.30   1
   7   0 -17   -0.50    0.40   1
  -7   0  17    0.30    0.70   1
   7   0 -14    9.50    0.60   1
  -7   0  14   12.30    0.80   1
   7   0 -11   -0.40    0.50   1
  -7   0  11    0.10    0.50   1
   7   0  -8    8.30    0.60   1
  -7   0   8    9.30    0.60   1
   7   0  -5   -0.40    0.60   1
  -7   0   5    1.00    0.60   1
   7   0  -2  353.80    7.20   1
  -7   0   2  380.50    5.40   1
   7   0   1    0.00    0.60   1
  -7   0  -1    0.10    0.30   1
   7   0   4    5.10    0.80   1
  -7   0  -4    5.40    0.50   1
   7   0   7   -0.70    0.60   1
  -7   0  -7    0.50    0.30   1
   7   0  10   12.50    0.90   1
  -7   0 -10   10.50    0.80   1
   7   0  13   -0.10    0.80   1
  -7   0 -13    0.50    0.40   1
   7   0  16   21.40    1.10   1
  -7   0 -16   20.20    0.90   1
   7   0  19   -0.30    0.70   1
  -7   0 -19    0.70    0.40   1
   7   0  22   27.30    1.30   1
  -7   0 -22   28.60    1.10   1
   7   0  25   -1.30    0.70   1
  -7   0 -25   -0.10    0.60   1
   7   0  28   59.70    1.90   1
  -7   0 -28   57.30    1.40   1
   7   0  31    1.50    0.80   1
  -7   0 -31    0.90    0.50   1
   7   0  34    3.20    0.90   1
  -7   0 -34    3.80    0.60   1
   7   0  37   -0.50    0.80   1
  -7   0 -37    0.10    0.60   1
   7   0  40   29.00    1.50   1
  -7   0 -40   31.10    1.40   1
   7   0  43    0.40    0.90   1
  -7   0 -43    1.00    0.80   1
   7   0  46    0.00    1.30   1
  -7   0 -46   -0.10    1.00   1
   7   0  49   -0.60    1.40   1
  -7   0 -49   -2.60    1.10   1
   7   0  52  104.50    4.80   1
  -7   0 -52  118.50    4.40   1
   7   0  55   -2.20    1.60   1
  -7   0 -55    0.90    1.30   1
   7   0  58    0.40    1.90   1
  -7   0 -58    0.10    1.40   1
   7   0  61   -1.30    2.00   1
  -7   0 -61    2.70    1.80   1
   8  -7 -57   -0.70    2.10   1
  -8   7  57    0.90    1.80   1
   8  -7 -54    3.10    1.80   1
  -8   7  54    5.10    2.10   1
   8  -7 -51  108.80    5.00   1
  -8   7  51  105.70    5.00   1
   8  -7 -48  297.70    8.90   1
  -8   7  48  271.80   10.10   1
   8  -7 -45   24.90    1.60   1
  -8   7  45   22.90    1.80   1
   8  -7 -42    6.20    0.90   1
  -8   7  42    7.90    1.30   1
   8  -7 -39  120.70    2.90   1
  -8   7  39  124.90    3.40   1
   8  -7 -36   20.10    1.10   1
  -8   7  36   20.50    1.40   1
   8  -7 -33  120.70    2.60   1
  -8   7  33  125.70    3.40   1
   8  -7 -30   72.60    1.90   1
  -8   7  30   78.30    2.60   1
   8  -7 -27   33.70    1.10   1
  -8   7  27   38.40    1.70   1
   8  -7 -24  657.30   12.20   1
  -8   7  24  656.00   10.80   1
   8  -7 -21  176.20    3.90   1
  -8   7  21  179.00    3.90   1
   8  -7 -18    8.20    0.80   1
  -8   7  18    9.90    1.10   1
   8  -7 -15    4.80    0.80   1
  -8   7  15    7.50    0.90   1
   8  -7 -12  126.30    3.80   1
  -8   7  12  129.20    3.00   1
   8  -7  -9  194.10    4.70   1
  -8   7   9  200.90    4.00   1
   8  -7  -6  293.00    6.70   1
  -8   7   6  289.40    5.40   1
   8  -7  -3    1.80    0.40   1
  -8   7   3    2.20    0.90   1
   8  -7   0  370.30    6.30   1
  -8   7   0  349.80    6.20   1
   8  -7   3  235.40    4.50   1
  -8   7  -3  219.10    4.50   1
   8  -7   6   35.30    1.30   1
  -8   7  -6   28.20    1.20   1
   8  -7   9   64.10    1.70   1
  -8   7  -9   57.70    1.70   1
   8  -7  12  491.50    7.00   1
  -8   7 -12  461.10    7.10   1
   8  -7  15  106.40    2.20   1
  -8   7 -15  101.50    2.00   1
   8  -7  18  198.50    3.50   1
  -8   7 -18  182.20    3.00   1
   8  -7  21   79.40    1.90   1
  -8   7 -21   81.20    1.80   1
   8  -7  24  155.10    3.10   1
  -8   7 -24  147.10    2.80   1
   8  -7  27   63.80    1.80   1
  -8   7 -27   58.40    1.40   1
   8  -7  30    6.90    0.90   1
  -8   7 -30    8.50    0.70   1
   8  -7  33  101.40    2.70   1
  -8   7 -33   96.20    2.50   1
   8  -7  36  399.40    8.10   1
  -8   7 -36  409.60    8.20   1
   8  -7  39   27.30    1.70   1
  -8   7 -39   25.60    1.30   1
   8  -7  42   88.40    2.90   1
  -8   7 -42   83.60    2.40   1
   8  -7  45  167.50    5.30   1
  -8   7 -45  160.30    4.40   1
   8  -7  48    2.80    1.70   1
  -8   7 -48    2.90    1.20   1
   8  -7  51    1.60    1.80   1
  -8   7 -51   -0.40    1.30   1
   8  -7  54    3.50    1.80   1
  -8   7 -54    4.10    1.40   1
   8  -7  57  113.80    6.10   1
  -8   7 -57  110.80    4.60   1
   8  -6 -58    7.90    2.20   1
  -8   6  58   11.00    2.40   1
   8  -6 -55    6.30    1.50   1
  -8   6  55   10.60    1.80   1
   8  -6 -52   51.60    2.60   1
  -8   6  52   50.90    2.70   1
   8  -6 -49    0.60    0.90   1
  -8   6  49   -0.80    1.30   1
   8  -6 -46   72.80    2.40   1
  -8   6  46   83.00    3.10   1
   8  -6 -43   18.70    1.10   1
  -8   6  43   19.80    1.30   1
   8  -6 -40  140.20    3.10   1
  -8   6  40  140.10    3.70   1
   8  -6 -37    0.00    0.60   1
  -8   6  37   -2.10    0.80   1
   8  -6 -34  112.10    2.70   1
  -8   6  34  112.40    3.00   1
   8  -6 -31   25.00    1.10   1
  -8   6  31   25.80    1.30   1
   8  -6 -28    4.20    0.60   1
  -8   6  28    5.30    1.00   1
   8  -6 -25   10.20    0.80   1
  -8   6  25   11.30    1.00   1
   8  -6 -22  169.70    3.50   1
  -8   6  22  185.60    4.80   1
   8  -6 -19   10.50    1.00   1
  -8   6  19    7.70    1.00   1
   8  -6 -16   16.10    1.10   1
  -8   6  16   15.40    1.20   1
   8  -6 -13    5.40    0.90   1
  -8   6  13    3.80    1.00   1
   8  -6 -10  382.50    7.10   1
  -8   6  10  415.10    8.60   1
   8  -6  -7   24.60    0.90   1
  -8   6   7   23.90    1.30   1
   8  -6  -4   40.70    1.30   1
  -8   6   4   37.70    1.50   1
   8  -6  -1   45.30    1.40   1
  -8   6   1   45.50    1.70   1
   8  -6   2    4.90    0.60   1
  -8   6  -2    5.40    0.70   1
   8  -6   5    6.20    0.70   1
  -8   6  -5    6.20    0.50   1
   8  -6   8  206.90    3.90   1
  -8   6  -8  196.40    3.80   1
   8  -6  11   90.50    2.20   1
  -8   6 -11   89.90    1.80   1
   8  -6  14  287.00    5.10   1
  -8   6 -14  275.60    4.20   1
   8  -6  17   11.00    0.90   1
  -8   6 -17    9.10    0.60   1
   8  -6  20  228.30    4.50   1
  -8   6 -20  211.60    3.60   1
   8  -6  23   53.60    1.60   1
  -8   6 -23   49.10    1.20   1
   8  -6  26   53.10    1.50   1
  -8   6 -26   48.80    1.40   1
   8  -6  29   27.30    1.20   1
  -8   6 -29   27.10    1.10   1
   8  -6  32  377.60    6.30   1
  -8   6 -32  375.20    6.20   1
   8  -6  35    9.60    1.10   1
  -8   6 -35    9.30    0.80   1
   8  -6  38  124.00    3.30   1
  -8   6 -38  127.10    2.90   1
   8  -6  41   10.30    1.20   1
  -8   6 -41   10.10    0.90   1
   8  -6  44  106.40    3.20   1
  -8   6 -44  115.70    2.90   1
   8  -6  47    9.20    1.50   1
  -8   6 -47   12.70    1.30   1
   8  -6  50  252.00    9.20   1
  -8   6 -50  242.20    7.80   1
   8  -6  53   23.90    2.60   1
  -8   6 -53   25.80    2.20   1
   8  -6  56  154.50    6.90   1
  -8   6 -56  161.10    5.90   1
   8  -6  59    0.60    2.00   1
  -8   6 -59    2.90    2.00   1
   8  -5 -59   -0.70    1.30   1
  -8   5  59    3.90    2.20   1
   8  -5 -56   43.20    2.50   1
  -8   5  56   40.40    3.30   1
   8  -5 -53   25.10    1.90   1
  -8   5  53   23.40    2.40   1
   8  -5 -50  162.80    5.30   1
  -8   5  50  164.00    5.80   1
   8  -5 -47   20.20    1.50   1
  -8   5  47   20.90    1.70   1
   8  -5 -44    4.60    0.70   1
  -8   5  44    5.60    1.00   1
   8  -5 -41    8.60    0.80   1
  -8   5  41    9.80    1.10   1
   8  -5 -38   69.20    1.80   1
  -8   5  38   73.60    2.40   1
   8  -5 -35   31.50    1.20   1
  -8   5  35   32.40    1.40   1
   8  -5 -32   62.80    1.70   1
  -8   5  32   61.80    2.10   1
   8  -5 -29    2.20    0.50   1
  -8   5  29    2.80    0.90   1
   8  -5 -26  156.30    3.50   1
  -8   5  26  165.60    3.40   1
   8  -5 -23   44.40    1.50   1
  -8   5  23   48.40    1.50   1
   8  -5 -20   17.20    1.10   1
  -8   5  20   19.20    1.00   1
   8  -5 -17    2.50    0.90   1
  -8   5  17    1.60    0.60   1
   8  -5 -14  199.60    4.30   1
  -8   5  14  212.50    3.60   1
   8  -5 -11   39.00    1.10   1
  -8   5  11   46.90    1.40   1
   8  -5  -8   95.70    2.10   1
  -8   5   8   99.10    2.00   1
   8  -5  -5    5.80    0.50   1
  -8   5   5    5.40    0.70   1
   8  -5  -2   26.60    1.00   1
  -8   5   2   30.70    0.90   1
   8  -5   1   79.10    2.10   1
  -8   5  -1   84.70    1.80   1
   8  -5   4   10.40    0.70   1
  -8   5  -4    9.70    0.60   1
   8  -5   7   57.90    1.60   1
  -8   5  -7   59.70    1.60   1
   8  -5  10  119.20    2.50   1
  -8   5 -10  119.40    2.10   1
   8  -5  13   20.40    1.00   1
  -8   5 -13   21.20    0.80   1
   8  -5  16    3.00    0.70   1
  -8   5 -16    3.10    0.50   1
   8  -5  19   77.40    2.10   1
  -8   5 -19   76.70    1.70   1
   8  -5  22   20.20    1.10   1
  -8   5 -22   18.70    0.70   1
   8  -5  25    4.20    0.80   1
  -8   5 -25    5.00    0.60   1
   8  -5  28    3.90    0.90   1
  -8   5 -28    4.70    0.70   1
   8  -5  31   76.30    2.40   1
  -8   5 -31   76.10    1.80   1
   8  -5  34   31.80    1.60   1
  -8   5 -34   31.50    1.20   1
   8  -5  37    2.50    1.00   1
  -8   5 -37    1.50    0.70   1
   8  -5  40   18.00    1.30   1
  -8   5 -40   16.10    1.00   1
   8  -5  43   51.80    2.10   1
  -8   5 -43   48.40    1.60   1
   8  -5  46   14.10    1.40   1
  -8   5 -46   17.60    1.30   1
   8  -5  49    4.40    1.60   1
  -8   5 -49    7.10    1.20   1
   8  -5  52    0.10    1.70   1
  -8   5 -52    2.60    1.20   1
   8  -5  55   27.00    2.90   1
  -8   5 -55   31.00    2.30   1
   8  -5  58    2.00    1.70   1
  -8   5 -58   -0.60    1.50   1
   8  -5  61   18.40    3.00   1
  -8   5 -61   15.70    2.10   1
   8  -4 -60   45.20    2.70   1
  -8   4  60   39.00    3.10   1
   8  -4 -57   13.60    1.60   1
  -8   4  57   15.90    3.10   1
   8  -4 -54   46.20    2.40   1
  -8   4  54   51.50    3.50   1
   8  -4 -51   23.50    1.70   1
  -8   4  51   24.00    2.40   1
   8  -4 -48   90.30    2.90   1
  -8   4  48   93.50    4.20   1
   8  -4 -45    9.90    1.00   1
  -8   4  45    8.20    1.30   1
   8  -4 -42    3.00    0.80   1
  -8   4  42    3.50    1.20   1
   8  -4 -39   19.70    1.10   1
  -8   4  39   20.70    1.20   1
   8  -4 -36  329.60    5.90   1
  -8   4  36  357.30    6.40   1
   8  -4 -33   15.80    0.90   1
  -8   4  33   20.10    1.20   1
   8  -4 -30   77.40    1.70   1
  -8   4  30   77.10    2.10   1
   8  -4 -27   87.40    2.10   1
  -8   4  27   95.50    2.30   1
   8  -4 -24  202.30    4.40   1
  -8   4  24  206.50    3.80   1
   8  -4 -21    1.30    0.50   1
  -8   4  21    2.80    0.70   1
   8  -4 -18   12.40    0.60   1
  -8   4  18   13.10    0.80   1
   8  -4 -15   66.40    1.40   1
  -8   4  15   72.80    1.70   1
   8  -4 -12  751.00   11.50   1
  -8   4  12  794.60   11.50   1
   8  -4  -9   15.70    0.70   1
  -8   4   9   15.30    0.90   1
   8  -4  -6   65.20    1.70   1
  -8   4   6   67.90    1.70   1
   8  -4  -3   41.30    1.30   1
  -8   4   3   44.70    1.30   1
   8  -4   0  203.70    3.80   1
  -8   4   0  209.80    3.50   1
   8  -4   3   43.80    1.30   1
  -8   4  -3   42.20    1.10   1
   8  -4   6   63.50    1.70   1
  -8   4  -6   66.50    1.70   1
   8  -4   9   17.70    0.90   1
  -8   4  -9   17.80    1.00   1
   8  -4  12  803.50   12.50   1
  -8   4 -12  804.10   12.20   1
   8  -4  15   71.50    1.90   1
  -8   4 -15   70.60    1.70   1
   8  -4  18   13.50    1.00   1
  -8   4 -18   15.40    0.80   1
   8  -4  21    1.70    0.90   1
  -8   4 -21    2.00    0.50   1
   8  -4  24  213.70    4.30   1
  -8   4 -24  209.50    3.70   1
   8  -4  27   97.80    2.50   1
  -8   4 -27   91.60    1.90   1
   8  -4  30   82.10    2.40   1
  -8   4 -30   86.10    1.80   1
   8  -4  33   17.40    1.30   1
  -8   4 -33   17.00    0.90   1
   8  -4  36  354.50    6.90   1
  -8   4 -36  357.40    6.40   1
   8  -4  39   24.70    1.50   1
  -8   4 -39   24.30    1.20   1
   8  -4  42    2.80    1.10   1
  -8   4 -42    2.20    0.80   1
   8  -4  45    7.50    1.20   1
  -8   4 -45   10.20    1.00   1
   8  -4  48   90.10    3.60   1
  -8   4 -48  102.40    3.30   1
   8  -4  51   29.90    2.50   1
  -8   4 -51   25.70    2.10   1
   8  -4  54   43.30    3.30   1
  -8   4 -54   49.20    2.90   1
   8  -4  57   11.90    2.10   1
  -8   4 -57   15.60    1.70   1
   8  -4  60   41.50    3.20   1
  -8   4 -60   43.20    2.80   1
   8  -3 -61   18.60    2.30   1
  -8   3  61   15.10    2.10   1
   8  -3 -58   -0.30    1.30   1
  -8   3  58    1.20    1.60   1
   8  -3 -55   25.10    2.00   1
  -8   3  55   25.10    1.90   1
   8  -3 -52    0.80    1.00   1
  -8   3  52    0.20    1.50   1
   8  -3 -49    7.00    1.30   1
  -8   3  49    4.30    1.70   1
   8  -3 -46   16.60    1.20   1
  -8   3  46   15.90    1.50   1
   8  -3 -43   46.10    1.70   1
  -8   3  43   47.20    2.10   1
   8  -3 -40   14.70    1.00   1
  -8   3  40   15.60    1.40   1
   8  -3 -37    2.10    0.70   1
  -8   3  37    1.90    0.90   1
   8  -3 -34   28.50    1.20   1
  -8   3  34   29.90    1.30   1
   8  -3 -31   71.60    2.00   1
  -8   3  31   74.40    2.10   1
   8  -3 -28    2.60    0.40   1
  -8   3  28    2.90    0.80   1
   8  -3 -25    5.20    0.60   1
  -8   3  25    5.80    0.80   1
   8  -3 -22   18.30    0.90   1
  -8   3  22   19.70    1.10   1
   8  -3 -19   71.50    1.60   1
  -8   3  19   77.40    2.10   1
   8  -3 -16    2.60    0.40   1
  -8   3  16    4.20    0.70   1
   8  -3 -13   18.10    0.80   1
  -8   3  13   20.80    1.20   1
   8  -3 -10  111.80    2.20   1
  -8   3  10  119.20    2.70   1
   8  -3  -7   53.00    1.50   1
  -8   3   7   62.10    1.70   1
   8  -3  -4    7.80    0.60   1
  -8   3   4    9.40    0.70   1
   8  -3  -1   74.30    1.80   1
  -8   3   1   81.00    2.20   1
   8  -3   2   29.90    1.20   1
  -8   3  -2   28.10    1.00   1
   8  -3   5    4.10    0.70   1
  -8   3  -5    4.80    0.40   1
   8  -3   8  100.00    2.30   1
  -8   3  -8  100.20    1.90   1
   8  -3  11   44.20    1.50   1
  -8   3 -11   42.80    1.20   1
   8  -3  14  215.70    4.20   1
  -8   3 -14  225.80    3.60   1
   8  -3  17    1.40    0.70   1
  -8   3 -17    1.60    0.50   1
   8  -3  20   17.10    1.10   1
  -8   3 -20   19.20    1.00   1
   8  -3  23   52.60    1.80   1
  -8   3 -23   52.20    1.50   1
   8  -3  26  165.90    3.80   1
  -8   3 -26  163.00    3.10   1
   8  -3  29    1.40    0.80   1
  -8   3 -29    3.10    0.70   1
   8  -3  32   64.20    2.10   1
  -8   3 -32   66.60    1.70   1
   8  -3  35   33.00    1.60   1
  -8   3 -35   35.40    1.30   1
   8  -3  38   76.00    2.40   1
  -8   3 -38   75.60    2.10   1
   8  -3  41   10.80    1.20   1
  -8   3 -41   10.60    0.90   1
   8  -3  44    3.40    1.10   1
  -8   3 -44    3.70    0.90   1
   8  -3  47   18.60    1.70   1
  -8   3 -47   22.00    1.40   1
   8  -3  50  165.30    6.60   1
  -8   3 -50  182.60    5.70   1
   8  -3  53   23.70    2.50   1
  -8   3 -53   27.30    1.80   1
   8  -3  56   38.10    3.10   1
  -8   3 -56   42.00    2.60   1
   8  -3  59    2.10    1.80   1
  -8   3 -59    2.30    1.90   1
   8  -2 -59    1.90    1.20   1
  -8   2  59    2.80    2.30   1
   8  -2 -56  157.40    5.80   1
  -8   2  56  166.60    6.30   1
   8  -2 -53   17.10    1.50   1
  -8   2  53   21.30    1.90   1
   8  -2 -50  222.40    7.10   1
  -8   2  50  242.80    7.10   1
   8  -2 -47   10.10    1.10   1
  -8   2  47   10.90    1.20   1
   8  -2 -44   97.80    2.60   1
  -8   2  44   97.80    3.00   1
   8  -2 -41   11.50    1.00   1
  -8   2  41    9.30    1.00   1
   8  -2 -38  125.60    3.10   1
  -8   2  38  128.20    3.00   1
   8  -2 -35    7.60    0.90   1
  -8   2  35   10.00    1.10   1
   8  -2 -32  343.30    6.10   1
  -8   2  32  352.60    6.60   1
   8  -2 -29   26.40    1.00   1
  -8   2  29   28.00    1.30   1
   8  -2 -26   48.70    1.20   1
  -8   2  26   49.70    1.80   1
   8  -2 -23   47.10    1.20   1
  -8   2  23   52.70    1.60   1
   8  -2 -20  212.60    3.70   1
  -8   2  20  220.10    4.30   1
   8  -2 -17    8.30    0.60   1
  -8   2  17   13.40    1.20   1
   8  -2 -14  273.20    4.60   1
  -8   2  14  294.80    6.10   1
   8  -2 -11   83.70    1.90   1
  -8   2  11   93.10    2.70   1
   8  -2  -8  201.20    3.50   1
  -8   2   8  220.20    4.70   1
   8  -2  -5    5.20    0.60   1
  -8   2   5    6.70    0.70   1
   8  -2  -2    4.90    0.70   1
  -8   2   2    5.10    0.60   1
   8  -2   1   44.80    1.50   1
  -8   2  -1   48.90    1.30   1
   8  -2   4   41.60    1.40   1
  -8   2  -4   42.90    1.00   1
   8  -2   7   22.90    1.10   1
  -8   2  -7   26.70    0.80   1
   8  -2  10  411.30    6.90   1
  -8   2 -10  426.70    5.90   1
   8  -2  13    4.30    0.80   1
  -8   2 -13    4.50    0.60   1
   8  -2  16   16.10    1.10   1
  -8   2 -16   18.00    1.00   1
   8  -2  19    9.30    1.00   1
  -8   2 -19   10.20    0.90   1
   8  -2  22  177.60    4.20   1
  -8   2 -22  182.20    3.40   1
   8  -2  25   12.50    1.00   1
  -8   2 -25   10.40    0.70   1
   8  -2  28    6.10    1.10   1
  -8   2 -28    5.70    0.70   1
   8  -2  31   24.80    1.40   1
  -8   2 -31   27.90    1.20   1
   8  -2  34  110.90    3.00   1
  -8   2 -34  116.60    2.90   1
   8  -2  37    1.20    1.00   1
  -8   2 -37   -0.50    0.80   1
   8  -2  40  147.20    3.70   1
  -8   2 -40  146.90    3.70   1
   8  -2  43   17.50    1.40   1
  -8   2 -43   20.00    1.30   1
   8  -2  46   82.60    3.40   1
  -8   2 -46   89.70    3.00   1
   8  -2  49   -1.00    2.40   1
  -8   2 -49    1.10    1.10   1
   8  -2  52   47.80    3.10   1
  -8   2 -52   58.40    2.90   1
   8  -2  55    7.90    2.00   1
  -8   2 -55    9.20    1.50   1
   8  -2  58    9.60    2.20   1
  -8   2 -58    8.80    1.60   1
   8  -1 -57   91.30    4.70   1
  -8   1  57  121.80    6.20   1
   8  -1 -54    6.70    1.70   1
  -8   1  54    7.80    2.20   1
   8  -1 -51    0.20    1.20   1
  -8   1  51   -0.70    1.70   1
   8  -1 -48    5.70    1.50   1
  -8   1  48    3.30    1.70   1
   8  -1 -45  144.20    4.60   1
  -8   1  45  163.50    5.40   1
   8  -1 -42   84.10    2.50   1
  -8   1  42   83.20    2.60   1
   8  -1 -39   26.60    1.40   1
  -8   1  39   25.80    1.40   1
   8  -1 -36  389.10    8.00   1
  -8   1  36  408.10    7.00   1
   8  -1 -33   97.60    2.50   1
  -8   1  33   97.70    2.50   1
   8  -1 -30    8.50    0.70   1
  -8   1  30    8.70    0.90   1
   8  -1 -27   60.50    1.50   1
  -8   1  27   63.90    1.80   1
   8  -1 -24  145.90    2.80   1
  -8   1  24  157.90    3.40   1
   8  -1 -21   72.30    1.60   1
  -8   1  21   75.90    2.10   1
   8  -1 -18  187.20    3.20   1
  -8   1  18  188.90    3.70   1
   8  -1 -15   97.40    2.20   1
  -8   1  15  104.20    2.40   1
   8  -1 -12  454.30    7.20   1
  -8   1  12  477.70    7.60   1
   8  -1  -9   59.20    1.50   1
  -8   1   9   64.60    1.70   1
   8  -1  -6   30.10    1.00   1
  -8   1   6   32.50    1.10   1
   8  -1  -3  218.10    4.10   1
  -8   1   3  235.70    4.20   1
   8  -1   0  352.70    6.10   1
  -8   1   0  386.40    5.80   1
   8  -1   3    0.60    0.70   1
  -8   1  -3    1.70    0.40   1
   8  -1   6  296.00    5.40   1
  -8   1  -6  311.60    4.90   1
   8  -1   9  194.20    3.80   1
  -8   1  -9  201.50    4.00   1
   8  -1  12  131.00    3.00   1
  -8   1 -12  134.40    3.30   1
   8  -1  15    4.10    0.90   1
  -8   1 -15    5.90    1.10   1
   8  -1  18    8.20    0.90   1
  -8   1 -18   10.30    1.10   1
   8  -1  21  176.60    3.90   1
  -8   1 -21  175.30    3.90   1
   8  -1  24  652.30   11.40   1
  -8   1 -24  658.70   11.20   1
   8  -1  27   40.10    1.70   1
  -8   1 -27   37.30    1.50   1
   8  -1  30   77.60    2.50   1
  -8   1 -30   83.00    2.20   1
   8  -1  33  137.30    3.50   1
  -8   1 -33  130.60    3.00   1
   8  -1  36   18.90    1.40   1
  -8   1 -36   19.90    1.20   1
   8  -1  39  113.30    3.20   1
  -8   1 -39  120.50    3.00   1
   8  -1  42    5.80    1.10   1
  -8   1 -42    6.70    0.90   1
   8  -1  45   21.70    1.90   1
  -8   1 -45   24.30    1.70   1
   8  -1  48  267.30    9.40   1
  -8   1 -48  313.30   12.40   1
   8  -1  51  110.10    5.30   1
  -8   1 -51  122.70    5.00   1
   8  -1  54    4.50    1.80   1
  -8   1 -54    5.00    1.60   1
   8  -1  57    2.00    1.90   1
  -8   1 -57    4.00    1.50   1
   8   0 -52    0.50    1.50   1
  -8   0  52    0.10    1.80   1
   8   0 -49   -0.30    1.30   1
  -8   0  49   -1.70    1.50   1
   8   0 -46   97.50    3.80   1
  -8   0  46   95.60    4.20   1
   8   0 -43    0.40    1.10   1
  -8   0  43    0.10    1.20   1
   8   0 -40   93.50    3.20   1
  -8   0  40  108.50    3.20   1
   8   0 -37    1.10    1.00   1
  -8   0  37    0.50    1.00   1
   8   0 -34   69.60    2.60   1
  -8   0  34   64.10    2.00   1
   8   0 -31   -0.40    0.60   1
  -8   0  31    1.40    0.80   1
   8   0 -28  148.20    3.10   1
  -8   0  28  146.40    3.20   1
   8   0 -25    0.90    0.50   1
  -8   0  25   -0.90    0.80   1
   8   0 -22   81.70    1.80   1
  -8   0  22   84.40    2.30   1
   8   0 -19   -0.10    0.50   1
  -8   0  19    1.10    0.70   1
   8   0 -16  148.60    2.90   1
  -8   0  16  161.20    3.50   1
   8   0 -13    1.40    0.50   1
  -8   0  13    0.60    0.70   1
   8   0 -10    6.10    0.70   1
  -8   0  10    5.80    0.80   1
   8   0  -7    0.10    0.60   1
  -8   0   7    0.00    0.60   1
   8   0  -4  315.90    5.90   1
  -8   0   4  347.50    5.40   1
   8   0  -1    0.30    0.70   1
  -8   0   1    0.50    0.70   1
   8   0   2   38.70    1.50   1
  -8   0  -2   39.10    1.80   1
   8   0   5    1.40    0.80   1
  -8   0  -5   -0.10    0.60   1
   8   0   8  288.30    5.60   1
  -8   0  -8  295.40    6.80   1
   8   0  11    0.40    0.90   1
  -8   0 -11    0.60    0.60   1
   8   0  14  138.30    3.30   1
  -8   0 -14  152.30    4.50   1
   8   0  17   -0.10    0.80   1
  -8   0 -17    2.10    1.10   1
   8   0  20  396.60    7.70   1
  -8   0 -20  422.80    8.80   1
   8   0  23    1.90    1.00   1
  -8   0 -23    0.40    0.70   1
   8   0  26    6.30    1.10   1
  -8   0 -26    5.20    0.80   1
   8   0  29   -0.80    0.90   1
  -8   0 -29   -0.10    0.80   1
   8   0  32   80.40    2.60   1
  -8   0 -32   86.30    2.40   1
   8   0  35    0.10    1.00   1
  -8   0 -35    0.60    0.90   1
   8   0  38  468.40    9.50   1
  -8   0 -38  473.40    8.30   1
   8   0  41   -1.20    1.10   1
  -8   0 -41    0.10    0.90   1
   8   0  44   35.30    2.30   1
  -8   0 -44   39.80    1.90   1
   8   0  47   -0.90    1.40   1
  -8   0 -47   -2.20    1.00   1
   8   0  50   11.60    2.00   1
  -8   0 -50   18.80    1.90   1
   8   0  53   -2.80    1.60   1
  -8   0 -53   -0.60    1.40   1
   9  -8 -49   49.30    3.90   1
  -9   8  49   49.40    3.50   1
   9  -8 -46    4.30    1.40   1
  -9   8  46    2.80    1.60   1
   9  -8 -43    0.40    1.00   1
  -9   8  43    2.00    1.50   1
   9  -8 -40    3.10    1.10   1
  -9   8  40    5.40    1.20   1
   9  -8 -37   60.90    2.30   1
  -9   8  37   59.80    2.50   1
   9  -8 -34   19.60    1.40   1
  -9   8  34   21.10    1.70   1
   9  -8 -31    4.80    1.10   1
  -9   8  31    5.30    1.30   1
   9  -8 -28   -0.50    0.90   1
  -9   8  28    0.00    1.10   1
   9  -8 -25   56.70    2.00   1
  -9   8  25   67.20    2.50   1
   9  -8 -22   24.80    1.50   1
  -9   8  22   23.90    1.50   1
   9  -8 -19   29.50    1.90   1
  -9   8  19   29.40    1.60   1
   9  -8 -16    0.00    1.20   1
  -9   8  16    0.10    1.00   1
   9  -8 -13   53.10    2.40   1
  -9   8  13   56.20    2.00   1
   9  -8 -10    7.70    1.10   1
  -9   8  10    8.60    1.10   1
   9  -8  -7   98.50    3.30   1
  -9   8   7  106.30    2.80   1
   9  -8  -4   -0.20    1.00   1
  -9   8   4    0.90    0.80   1
   9  -8  -1   -0.20    0.80   1
  -9   8   1    0.80    0.80   1
   9  -8   2   18.60    1.50   1
  -9   8  -2   14.10    1.00   1
   9  -8   5   66.20    2.80   1
  -9   8  -5   65.60    2.00   1
   9  -8   8    1.40    0.70   1
  -9   8  -8    1.30    0.60   1
   9  -8  11    1.00    0.70   1
  -9   8 -11   -0.30    0.60   1
   9  -8  14   19.70    1.20   1
  -9   8 -14   18.30    0.90   1
   9  -8  17   44.30    1.50   1
  -9   8 -17   40.60    1.20   1
   9  -8  20   24.70    1.30   1
  -9   8 -20   23.30    1.00   1
   9  -8  23    0.80    0.90   1
  -9   8 -23    0.00    0.70   1
   9  -8  26   79.10    2.40   1
  -9   8 -26   72.20    1.90   1
   9  -8  29   72.90    2.40   1
  -9   8 -29   65.30    2.00   1
   9  -8  32    0.30    1.10   1
  -9   8 -32    2.90    1.10   1
   9  -8  35   11.70    1.40   1
  -9   8 -35    9.30    1.40   1
   9  -8  38   55.80    2.40   1
  -9   8 -38   54.00    2.40   1
   9  -8  41   45.70    2.50   1
  -9   8 -41   43.70    2.30   1
   9  -8  44   19.50    1.90   1
  -9   8 -44   22.00    2.00   1
   9  -8  47   42.00    3.20   1
  -9   8 -47   51.00    3.90   1
   9  -7 -50   83.30    4.20   1
  -9   7  50   92.20    4.20   1
   9  -7 -47   25.70    2.20   1
  -9   7  47   23.50    2.10   1
   9  -7 -44    2.80    1.20   1
  -9   7  44    1.20    1.30   1
   9  -7 -41   22.90    1.30   1
  -9   7  41   23.40    1.50   1
   9  -7 -38   38.60    1.60   1
  -9   7  38   44.10    2.10   1
   9  -7 -35   93.20    2.50   1
  -9   7  35   91.00    2.90   1
   9  -7 -32   14.80    1.20   1
  -9   7  32   14.40    1.60   1
   9  -7 -29    1.20    0.70   1
  -9   7  29    1.90    1.00   1
   9  -7 -26   88.30    2.80   1
  -9   7  26   91.90    2.80   1
   9  -7 -23   42.80    1.80   1
  -9   7  23   46.50    1.90   1
   9  -7 -20    4.70    0.80   1
  -9   7  20    3.50    1.10   1
   9  -7 -17    0.30    0.90   1
  -9   7  17    1.50    1.00   1
   9  -7 -14   66.20    2.40   1
  -9   7  14   70.50    2.20   1
   9  -7 -11   56.20    2.30   1
  -9   7  11   68.10    2.10   1
   9  -7  -8   54.00    2.30   1
  -9   7   8   55.70    1.90   1
   9  -7  -5    3.00    1.00   1
  -9   7   5    1.00    0.80   1
   9  -7  -2   34.20    1.90   1
  -9   7   2   36.80    1.60   1
   9  -7   1  112.20    3.20   1
  -9   7  -1  112.40    2.90   1
   9  -7   4    6.40    0.70   1
  -9   7  -4    7.10    1.00   1
   9  -7   7   47.50    1.60   1
  -9   7  -7   45.50    1.70   1
   9  -7  10    3.90    0.70   1
  -9   7 -10    4.80    0.90   1
   9  -7  13   87.00    2.50   1
  -9   7 -13   76.80    2.00   1
   9  -7  16   16.90    1.20   1
  -9   7 -16   13.00    0.80   1
   9  -7  19  112.70    2.90   1
  -9   7 -19  104.80    2.50   1
   9  -7  22    1.40    0.80   1
  -9   7 -22    2.40    0.70   1
   9  -7  25    8.40    1.00   1
  -9   7 -25    7.10    0.70   1
   9  -7  28    8.10    1.10   1
  -9   7 -28    8.60    0.90   1
   9  -7  31   69.60    2.70   1
  -9   7 -31   68.30    2.40   1
   9  -7  34   12.10    1.30   1
  -9   7 -34   12.70    1.10   1
   9  -7  37    0.80    1.00   1
  -9   7 -37    2.80    0.80   1
   9  -7  40    3.40    1.10   1
  -9   7 -40    3.20    1.00   1
   9  -7  43   72.50    3.20   1
  -9   7 -43   71.70    2.90   1
   9  -7  46    1.40    1.40   1
  -9   7 -46    3.30    1.30   1
   9  -7  49   13.90    2.50   1
  -9   7 -49    5.50    1.50   1
   9  -7  52    1.60    1.80   1
  -9   7 -52   -0.20    2.00   1
   9  -6 -54    3.80    1.60   1
  -9   6  54    7.00    2.30   1
   9  -6 -51    1.90    1.20   1
  -9   6  51   -0.40    1.90   1
   9  -6 -48   11.40    1.40   1
  -9   6  48   10.20    1.60   1
   9  -6 -45   45.00    2.00   1
  -9   6  45   50.10    2.20   1
   9  -6 -42   24.80    1.30   1
  -9   6  42   26.00    1.50   1
   9  -6 -39    8.50    0.90   1
  -9   6  39   13.50    1.40   1
   9  -6 -36  349.10    6.50   1
  -9   6  36  366.90    7.60   1
   9  -6 -33   23.10    1.20   1
  -9   6  33   24.30    1.40   1
   9  -6 -30    8.20    0.80   1
  -9   6  30   10.20    1.10   1
   9  -6 -27   16.40    1.00   1
  -9   6  27   19.40    1.20   1
   9  -6 -24  114.50    2.90   1
  -9   6  24  123.50    2.90   1
   9  -6 -21   11.20    0.80   1
  -9   6  21   13.20    1.10   1
   9  -6 -18   94.50    3.40   1
  -9   6  18   98.10    2.50   1
   9  -6 -15   39.40    1.80   1
  -9   6  15   41.00    1.50   1
   9  -6 -12  245.50    6.60   1
  -9   6  12  257.10    4.70   1
   9  -6  -9    0.40    1.00   1
  -9   6   9    1.70    0.80   1
   9  -6  -6   17.20    1.00   1
  -9   6   6   19.50    1.20   1
   9  -6  -3   32.10    1.20   1
  -9   6   3   35.80    1.30   1
   9  -6   0  215.70    4.30   1
  -9   6   0  219.70    4.50   1
   9  -6   3    1.10    0.60   1
  -9   6  -3    0.90    0.90   1
   9  -6   6  210.90    4.30   1
  -9   6  -6  205.90    4.30   1
   9  -6   9   45.30    1.60   1
  -9   6  -9   45.70    1.50   1
   9  -6  12  241.40    4.90   1
  -9   6 -12  239.20    4.40   1
   9  -6  15   18.80    1.10   1
  -9   6 -15   17.00    1.10   1
   9  -6  18    4.10    1.00   1
  -9   6 -18    3.30    0.90   1
   9  -6  21   26.00    1.30   1
  -9   6 -21   23.50    1.00   1
   9  -6  24  538.90    9.60   1
  -9   6 -24  499.10    7.90   1
   9  -6  27   21.90    1.50   1
  -9   6 -27   15.70    1.00   1
   9  -6  30   97.40    2.90   1
  -9   6 -30   91.40    2.50   1
   9  -6  33   26.10    1.60   1
  -9   6 -33   24.60    1.50   1
   9  -6  36   17.50    1.40   1
  -9   6 -36   17.80    1.40   1
   9  -6  39   50.60    2.10   1
  -9   6 -39   50.50    2.20   1
   9  -6  42    1.20    1.10   1
  -9   6 -42    1.90    1.00   1
   9  -6  45    2.70    1.30   1
  -9   6 -45    0.10    1.00   1
   9  -6  48  135.00    6.20   1
  -9   6 -48  146.40    6.20   1
   9  -6  51   28.20    2.70   1
  -9   6 -51   34.90    3.60   1
   9  -6  54   21.70    2.60   1
  -9   6 -54   19.50    2.40   1
   9  -5 -55    4.00    1.50   1
  -9   5  55   10.50    2.40   1
   9  -5 -52   40.90    2.50   1
  -9   5  52   48.80    3.40   1
   9  -5 -49   82.30    3.50   1
  -9   5  49   85.70    4.60   1
   9  -5 -46   61.30    2.50   1
  -9   5  46   62.10    3.60   1
   9  -5 -43    1.30    0.80   1
  -9   5  43   -0.10    1.10   1
   9  -5 -40    3.50    0.90   1
  -9   5  40    3.60    1.00   1
   9  -5 -37  139.50    3.20   1
  -9   5  37  151.20    3.60   1
   9  -5 -34  133.00    3.10   1
  -9   5  34  136.40    3.70   1
   9  -5 -31   17.80    1.00   1
  -9   5  31   17.80    1.30   1
   9  -5 -28    3.70    0.60   1
  -9   5  28    2.50    0.90   1
   9  -5 -25   94.20    2.50   1
  -9   5  25   98.10    2.50   1
   9  -5 -22   66.30    2.20   1
  -9   5  22   68.60    2.10   1
   9  -5 -19   76.90    2.30   1
  -9   5  19   80.60    2.30   1
   9  -5 -16    6.10    1.00   1
  -9   5  16    8.70    1.00   1
   9  -5 -13   39.60    1.90   1
  -9   5  13   42.60    1.60   1
   9  -5 -10    9.90    0.80   1
  -9   5  10   12.70    1.10   1
   9  -5  -7   98.30    2.30   1
  -9   5   7  108.30    2.80   1
   9  -5  -4   90.70    2.20   1
  -9   5   4  103.50    2.40   1
   9  -5  -1   10.80    0.80   1
  -9   5   1   13.70    1.10   1
   9  -5   2  170.70    3.50   1
  -9   5  -2  177.90    3.80   1
   9  -5   5  128.30    2.90   1
  -9   5  -5  133.00    2.80   1
   9  -5   8   91.50    2.60   1
  -9   5  -8   92.00    2.40   1
   9  -5  11   15.20    1.00   1
  -9   5 -11   16.60    1.00   1
   9  -5  14   42.00    1.60   1
  -9   5 -14   44.30    1.60   1
   9  -5  17  345.00    6.70   1
  -9   5 -17  340.60    5.50   1
   9  -5  20  162.00    3.70   1
  -9   5 -20  161.80    2.80   1
   9  -5  23   42.10    1.70   1
  -9   5 -23   39.90    1.40   1
   9  -5  26   40.50    1.80   1
  -9   5 -26   37.90    1.50   1
   9  -5  29  190.80    4.40   1
  -9   5 -29  193.10    3.90   1
   9  -5  32   72.40    2.50   1
  -9   5 -32   75.60    2.10   1
   9  -5  35  120.30    3.30   1
  -9   5 -35  118.90    3.10   1
   9  -5  38  233.90    5.50   1
  -9   5 -38  238.90    4.90   1
   9  -5  41   60.90    2.40   1
  -9   5 -41   59.70    2.20   1
   9  -5  44  131.10    5.00   1
  -9   5 -44  125.30    4.10   1
   9  -5  47   88.10    4.00   1
  -9   5 -47   91.10    3.90   1
   9  -5  50    6.00    2.10   1
  -9   5 -50    3.20    1.70   1
   9  -5  53   14.10    2.50   1
  -9   5 -53   17.00    2.40   1
   9  -4 -53   14.20    1.70   1
  -9   4  53   12.20    2.30   1
   9  -4 -50    5.10    1.20   1
  -9   4  50    5.60    2.00   1
   9  -4 -47   88.30    3.10   1
  -9   4  47   85.70    4.00   1
   9  -4 -44  126.50    3.80   1
  -9   4  44  137.50    4.50   1
   9  -4 -41   54.90    1.90   1
  -9   4  41   52.50    2.20   1
   9  -4 -38  210.50    4.50   1
  -9   4  38  224.20    5.40   1
   9  -4 -35  113.70    3.00   1
  -9   4  35  108.20    3.20   1
   9  -4 -32   65.90    1.90   1
  -9   4  32   68.10    2.10   1
   9  -4 -29  188.90    3.70   1
  -9   4  29  199.00    4.20   1
   9  -4 -26   39.30    1.40   1
  -9   4  26   43.30    1.60   1
   9  -4 -23   41.90    2.00   1
  -9   4  23   44.00    1.60   1
   9  -4 -20  155.00    4.30   1
  -9   4  20  161.80    3.70   1
   9  -4 -17  322.60    6.00   1
  -9   4  17  354.30    6.30   1
   9  -4 -14   40.10    1.30   1
  -9   4  14   41.50    1.50   1
   9  -4 -11   15.30    0.70   1
  -9   4  11   16.60    1.00   1
   9  -4  -8   87.50    2.20   1
  -9   4   8   92.50    2.30   1
   9  -4  -5  122.10    2.90   1
  -9   4   5  126.50    2.80   1
   9  -4  -2  173.20    3.50   1
  -9   4   2  187.40    3.70   1
   9  -4   1   11.30    0.80   1
  -9   4  -1   13.50    1.00   1
   9  -4   4   91.00    2.30   1
  -9   4  -4   92.60    2.80   1
   9  -4   7  104.20    2.60   1
  -9   4  -7  106.90    2.80   1
   9  -4  10    9.90    0.90   1
  -9   4 -10   11.80    1.00   1
   9  -4  13   43.30    1.50   1
  -9   4 -13   40.80    1.40   1
   9  -4  16    9.30    0.90   1
  -9   4 -16    8.20    0.70   1
   9  -4  19   80.50    2.30   1
  -9   4 -19   82.00    2.00   1
   9  -4  22   72.10    2.20   1
  -9   4 -22   76.70    2.20   1
   9  -4  25   98.90    2.80   1
  -9   4 -25  102.40    2.50   1
   9  -4  28    2.60    1.00   1
  -9   4 -28    2.30    0.70   1
   9  -4  31   16.70    1.30   1
  -9   4 -31   19.00    1.20   1
   9  -4  34  138.70    3.80   1
  -9   4 -34  141.90    3.70   1
   9  -4  37  154.20    4.00   1
  -9   4 -37  160.40    3.50   1
   9  -4  40    4.10    1.20   1
  -9   4 -40    4.60    0.90   1
   9  -4  43    0.20    1.00   1
  -9   4 -43    0.80    0.80   1
   9  -4  46   72.00    3.40   1
  -9   4 -46   66.80    2.80   1
   9  -4  49   85.20    4.50   1
  -9   4 -49   94.50    4.70   1
   9  -4  52   53.20    3.60   1
  -9   4 -52   50.20    3.60   1
   9  -4  55    4.20    2.20   1
  -9   4 -55    2.30    2.00   1
   9  -3 -54   20.00    1.90   1
  -9   3  54   19.80    1.90   1
   9  -3 -51   30.20    2.10   1
  -9   3  51   29.70    2.60   1
   9  -3 -48  139.10    5.00   1
  -9   3  48  136.60    4.90   1
   9  -3 -45    3.00    1.00   1
  -9   3  45    3.40    1.10   1
   9  -3 -42    3.20    0.90   1
  -9   3  42    0.00    1.10   1
   9  -3 -39   48.00    1.80   1
  -9   3  39   48.60    2.00   1
   9  -3 -36   16.50    1.10   1
  -9   3  36   16.50    1.50   1
   9  -3 -33   21.50    1.10   1
  -9   3  33   21.70    1.60   1
   9  -3 -30   87.80    2.30   1
  -9   3  30   93.70    2.80   1
   9  -3 -27   16.50    1.00   1
  -9   3  27   17.80    1.30   1
   9  -3 -24  499.30    9.20   1
  -9   3  24  511.80    9.50   1
   9  -3 -21   22.10    1.10   1
  -9   3  21   25.00    1.20   1
   9  -3 -18    2.50    0.70   1
  -9   3  18    3.70    0.70   1
   9  -3 -15   16.90    0.80   1
  -9   3  15   18.40    1.00   1
   9  -3 -12  237.30    4.00   1
  -9   3  12  245.00    4.90   1
   9  -3  -9   46.80    1.30   1
  -9   3   9   49.70    1.80   1
   9  -3  -6  204.40    3.80   1
  -9   3   6  232.60    4.20   1
   9  -3  -3    0.70    0.60   1
  -9   3   3    1.30    0.60   1
   9  -3   0  217.40    4.30   1
  -9   3   0  224.60    4.70   1
   9  -3   3   31.70    1.30   1
  -9   3  -3   35.50    1.50   1
   9  -3   6   19.00    1.00   1
  -9   3  -6   20.60    1.30   1
   9  -3   9    1.20    0.80   1
  -9   3  -9    1.20    0.80   1
   9  -3  12  250.90    4.90   1
  -9   3 -12  253.90    5.20   1
   9  -3  15   38.70    1.60   1
  -9   3 -15   41.80    1.80   1
   9  -3  18   93.80    2.60   1
  -9   3 -18   99.10    3.50   1
   9  -3  21   13.70    1.30   1
  -9   3 -21   10.50    1.40   1
   9  -3  24  119.30    3.80   1
  -9   3 -24  123.50    3.20   1
   9  -3  27   18.10    1.40   1
  -9   3 -27   19.50    1.20   1
   9  -3  30    9.70    1.20   1
  -9   3 -30   10.40    1.10   1
   9  -3  33   25.50    1.60   1
  -9   3 -33   27.20    1.50   1
   9  -3  36  371.50    7.40   1
  -9   3 -36  383.20    7.60   1
   9  -3  39   11.80    1.30   1
  -9   3 -39   10.80    1.30   1
   9  -3  42   24.50    1.90   1
  -9   3 -42   25.50    1.60   1
   9  -3  45   43.00    2.90   1
  -9   3 -45   46.30    2.60   1
   9  -3  48    8.90    2.20   1
  -9   3 -48   10.40    1.80   1
   9  -3  51   -0.60    1.80   1
  -9   3 -51    2.20    1.80   1
   9  -3  54    2.80    2.10   1
  -9   3 -54    6.10    1.90   1
   9  -2 -52    1.00    1.40   1
  -9   2  52    0.70    1.80   1
   9  -2 -49    5.60    1.60   1
  -9   2  49    9.60    1.80   1
   9  -2 -46    3.60    1.10   1
  -9   2  46    2.20    1.40   1
   9  -2 -43   66.70    2.80   1
  -9   2  43   64.20    2.50   1
   9  -2 -40    2.90    1.20   1
  -9   2  40    5.50    1.10   1
   9  -2 -37    1.40    0.90   1
  -9   2  37    2.40    0.90   1
   9  -2 -34   12.70    1.10   1
  -9   2  34   13.20    1.20   1
   9  -2 -31   61.80    2.10   1
  -9   2  31   71.00    2.20   1
   9  -2 -28    7.40    0.80   1
  -9   2  28    9.30    1.00   1
   9  -2 -25    6.30    0.80   1
  -9   2  25    6.10    0.90   1
   9  -2 -22    2.60    0.60   1
  -9   2  22    2.00    0.80   1
   9  -2 -19  100.80    2.40   1
  -9   2  19  105.20    2.50   1
   9  -2 -16   13.70    0.80   1
  -9   2  16   13.40    0.90   1
   9  -2 -13   74.10    2.10   1
  -9   2  13   82.90    2.00   1
   9  -2 -10    4.80    0.70   1
  -9   2  10    4.80    0.70   1
   9  -2  -7   44.90    1.50   1
  -9   2   7   45.60    1.40   1
   9  -2  -4    6.40    0.90   1
  -9   2   4    8.80    0.70   1
   9  -2  -1  112.80    2.80   1
  -9   2   1  120.70    2.40   1
   9  -2   2   34.60    1.40   1
  -9   2  -2   37.30    1.80   1
   9  -2   5    0.40    0.80   1
  -9   2  -5    2.80    1.00   1
   9  -2   8   55.90    1.80   1
  -9   2  -8   56.10    2.00   1
   9  -2  11   69.10    2.20   1
  -9   2 -11   67.80    3.10   1
   9  -2  14   68.40    2.40   1
  -9   2 -14   73.90    2.90   1
   9  -2  17    1.50    0.90   1
  -9   2 -17   -0.30    1.40   1
   9  -2  20    3.90    1.00   1
  -9   2 -20    4.90    1.30   1
   9  -2  23   42.80    1.80   1
  -9   2 -23   45.20    2.10   1
   9  -2  26   88.40    2.60   1
  -9   2 -26   90.20    2.70   1
   9  -2  29    2.50    1.10   1
  -9   2 -29    1.40    0.90   1
   9  -2  32   13.60    1.30   1
  -9   2 -32   13.40    1.30   1
   9  -2  35   91.00    2.90   1
  -9   2 -35   94.10    2.90   1
   9  -2  38   38.70    2.20   1
  -9   2 -38   44.50    2.10   1
   9  -2  41   21.90    1.60   1
  -9   2 -41   25.60    1.60   1
   9  -2  44    2.90    1.50   1
  -9   2 -44    3.30    1.30   1
   9  -2  47   24.80    2.10   1
  -9   2 -47   24.30    2.00   1
   9  -2  50   75.50    4.60   1
  -9   2 -50   83.00    4.40   1
   9  -1 -47   40.80    2.80   1
  -9   1  47   45.60    3.40   1
   9  -1 -44   22.50    1.80   1
  -9   1  44   18.50    1.60   1
   9  -1 -41   43.60    1.90   1
  -9   1  41   46.60    2.10   1
   9  -1 -38   50.90    2.10   1
  -9   1  38   52.90    2.20   1
   9  -1 -35   12.20    1.40   1
  -9   1  35   11.60    1.20   1
   9  -1 -32    2.10    0.90   1
  -9   1  32    2.30    1.00   1
   9  -1 -29   69.30    2.00   1
  -9   1  29   67.90    2.20   1
   9  -1 -26   71.90    1.90   1
  -9   1  26   76.10    2.20   1
   9  -1 -23    0.20    0.60   1
  -9   1  23    0.80    0.80   1
   9  -1 -20   23.10    1.10   1
  -9   1  20   21.20    1.20   1
   9  -1 -17   39.70    1.40   1
  -9   1  17   44.40    1.50   1
   9  -1 -14   14.40    1.00   1
  -9   1  14   19.40    1.10   1
   9  -1 -11    0.70    0.70   1
  -9   1  11    1.80    0.70   1
   9  -1  -8    1.10    0.70   1
  -9   1   8    1.60    0.70   1
   9  -1  -5   64.50    2.00   1
  -9   1   5   73.30    2.30   1
   9  -1  -2   15.50    1.10   1
  -9   1   2   15.40    1.20   1
   9  -1   1    2.20    0.90   1
  -9   1  -1    0.00    1.10   1
   9  -1   4    1.50    1.00   1
  -9   1  -4    0.80    1.60   1
   9  -1   7  103.70    2.80   1
  -9   1  -7  108.10    4.50   1
   9  -1  10    8.60    1.20   1
  -9   1 -10   11.50    1.90   1
   9  -1  13   60.70    2.10   1
  -9   1 -13   56.10    3.40   1
   9  -1  16   -0.80    1.00   1
  -9   1 -16   -1.50    1.70   1
   9  -1  19   32.20    1.60   1
  -9   1 -19   32.60    2.70   1
   9  -1  22   23.60    1.40   1
  -9   1 -22   25.60    2.60   1
   9  -1  25   67.70    2.40   1
  -9   1 -25   65.30    2.50   1
   9  -1  28   -0.80    1.10   1
  -9   1 -28    0.70    0.90   1
   9  -1  31    4.50    1.20   1
  -9   1 -31    4.60    1.10   1
   9  -1  34   18.60    1.60   1
  -9   1 -34   22.40    1.50   1
   9  -1  37   53.40    2.40   1
  -9   1 -37   58.60    2.50   1
   9  -1  40    3.70    1.20   1
  -9   1 -40    5.10    1.20   1
   9  -1  43    1.20    1.70   1
  -9   1 -43   -0.40    1.40   1
   9  -1  46    5.70    1.80   1
  -9   1 -46    3.80    1.40   1
   9  -1  49   45.10    3.40   1
  -9   1 -49   44.90    3.40   1
   9   0 -45   -0.70    1.40   1
  -9   0  45    0.10    1.70   1
   9   0 -42   -0.70    1.50   1
  -9   0  42    0.60    1.70   1
   9   0 -39    0.80    1.10   1
  -9   0  39   -0.50    1.40   1
   9   0 -36   26.10    1.60   1
  -9   0  36   27.00    1.90   1
   9   0 -33    0.50    1.10   1
  -9   0  33    0.60    1.10   1
   9   0 -30   97.60    2.90   1
  -9   0  30   97.60    3.10   1
   9   0 -27    1.10    0.90   1
  -9   0  27    0.60    0.80   1
   9   0 -24   57.40    1.90   1
  -9   0  24   62.50    2.10   1
   9   0 -21   -1.00    0.60   1
  -9   0  21    1.10    0.80   1
   9   0 -18   39.40    1.50   1
  -9   0  18   43.60    1.60   1
   9   0 -15   -0.20    0.70   1
  -9   0  15    0.40    0.80   1
   9   0 -12  274.90    5.40   1
  -9   0  12  293.40    6.50   1
   9   0  -9    0.70    0.70   1
  -9   0   9    0.80    1.00   1
   9   0  -6  133.10    3.70   1
  -9   0   6  145.00    4.80   1
   9   0  -3    1.00    0.80   1
  -9   0   3   -0.10    1.20   1
   9   0   0   86.60    2.60   1
  -9   0   0   86.70    4.40   1
   9   0   3    0.60    0.90   1
  -9   0  -3   -0.70    2.20   1
   9   0   6    1.50    1.00   1
  -9   0  -6   -0.90    2.00   1
   9   0   9    1.30    1.20   1
  -9   0  -9    0.70    1.20   1
   9   0  12  289.10    6.00   1
  -9   0 -12  290.70    9.80   1
   9   0  15   -1.80    1.30   1
  -9   0 -15    1.40    1.10   1
   9   0  18   43.30    2.00   1
  -9   0 -18   46.40    3.40   1
   9   0  21   -0.60    1.20   1
  -9   0 -21    0.90    2.00   1
   9   0  24    8.30    1.30   1
  -9   0 -24    6.00    1.10   1
   9   0  27    0.70    1.20   1
  -9   0 -27    0.20    1.00   1
   9   0  30    2.70    1.30   1
  -9   0 -30    0.90    1.20   1
   9   0  33    0.10    1.20   1
  -9   0 -33    1.60    1.40   1
   9   0  36  176.70    5.20   1
  -9   0 -36  177.10    5.80   1
   9   0  39    2.50    1.30   1
  -9   0 -39    1.90    1.20   1
   9   0  42   11.30    1.70   1
  -9   0 -42   10.50    1.70   1
   9   0  45    2.70    2.00   1
  -9   0 -45    1.60    1.60   1
  10  -9 -38    6.50    1.80   1
 -10   9  38    4.30    1.60   1
  10  -9 -35  127.10    4.40   1
 -10   9  35  129.10    4.30   1
  10  -9 -32   34.10    2.10   1
 -10   9  32   35.80    2.20   1
  10  -9 -29    0.40    1.00   1
 -10   9  29    1.80    1.50   1
  10  -9 -26  136.50    4.10   1
 -10   9  26  143.60    4.60   1
  10  -9 -23  258.80    7.10   1
 -10   9  23  265.90    6.90   1
  10  -9 -20   22.50    2.30   1
 -10   9  20   18.50    1.70   1
  10  -9 -17   41.40    2.70   1
 -10   9  17   37.00    2.10   1
  10  -9 -14    4.90    1.50   1
 -10   9  14    2.10    1.30   1
  10  -9 -11  172.10    5.70   1
 -10   9  11  172.60    4.40   1
  10  -9  -8   95.60    5.10   1
 -10   9   8   96.60    3.00   1
  10  -9  -5  103.60    5.00   1
 -10   9   5  118.30    3.30   1
  10  -9  -2    6.70    1.90   1
 -10   9   2   12.10    1.20   1
  10  -9   1   66.20    3.90   1
 -10   9  -1   69.90    2.40   1
  10  -9   4   73.80    3.30   1
 -10   9  -4   72.10    2.40   1
  10  -9   7  135.30    5.00   1
 -10   9  -7  140.00    3.60   1
  10  -9  10   10.10    1.50   1
 -10   9 -10    7.80    1.20   1
  10  -9  13   31.30    2.50   1
 -10   9 -13   26.70    1.60   1
  10  -9  16  117.30    4.90   1
 -10   9 -16   95.90    2.90   1
  10  -9  19  196.40    7.00   1
 -10   9 -19  172.80    4.90   1
  10  -9  22    9.40    1.40   1
 -10   9 -22    9.30    1.10   1
  10  -9  25    0.80    1.30   1
 -10   9 -25    2.60    0.80   1
  10  -9  28   35.60    2.10   1
 -10   9 -28   32.90    1.80   1
  10  -9  31  177.50    5.40   1
 -10   9 -31  172.80    5.40   1
  10  -9  34   33.20    2.20   1
 -10   9 -34   30.50    2.10   1
  10  -9  37   16.50    1.80   1
 -10   9 -37   10.90    1.60   1
  10  -8 -42   12.80    2.20   1
 -10   8  42   11.00    1.70   1
  10  -8 -39    1.90    1.20   1
 -10   8  39    5.60    1.70   1
  10  -8 -36  150.00    4.60   1
 -10   8  36  147.20    4.50   1
  10  -8 -33   21.40    1.50   1
 -10   8  33   22.20    1.70   1
  10  -8 -30    0.30    1.10   1
 -10   8  30    1.60    1.10   1
  10  -8 -27    0.30    0.80   1
 -10   8  27    1.90    1.20   1
  10  -8 -24   22.80    1.60   1
 -10   8  24   24.70    1.60   1
  10  -8 -21   54.90    2.40   1
 -10   8  21   56.20    2.20   1
  10  -8 -18   59.30    3.10   1
 -10   8  18   60.90    2.40   1
  10  -8 -15    5.10    1.40   1
 -10   8  15    6.70    1.20   1
  10  -8 -12  143.20    5.90   1
 -10   8  12  141.70    3.80   1
  10  -8  -9   47.50    2.50   1
 -10   8   9   52.40    2.10   1
  10  -8  -6    2.30    0.90   1
 -10   8   6    1.50    0.90   1
  10  -8  -3   25.70    1.80   1
 -10   8   3   25.80    1.50   1
  10  -8   0  163.70    5.20   1
 -10   8   0  168.80    4.30   1
  10  -8   3   16.10    1.60   1
 -10   8  -3   19.70    1.30   1
  10  -8   6   20.00    2.50   1
 -10   8  -6   24.20    1.40   1
  10  -8   9   27.00    2.00   1
 -10   8  -9   27.00    1.50   1
  10  -8  12  126.00    4.40   1
 -10   8 -12  125.40    2.80   1
  10  -8  15   14.10    1.40   1
 -10   8 -15   16.00    1.10   1
  10  -8  18    4.70    0.90   1
 -10   8 -18    2.80    0.80   1
  10  -8  21   78.70    2.70   1
 -10   8 -21   74.50    2.30   1
  10  -8  24  124.40    3.90   1
 -10   8 -24  123.40    3.10   1
  10  -8  27    2.50    1.00   1
 -10   8 -27    1.40    0.80   1
  10  -8  30   32.50    1.90   1
 -10   8 -30   31.50    1.90   1
  10  -8  33   31.10    2.00   1
 -10   8 -33   34.00    2.20   1
  10  -8  36   14.40    1.70   1
 -10   8 -36   12.90    1.60   1
  10  -8  39    9.10    1.50   1
 -10   8 -39    9.50    1.60   1
  10  -8  42    3.90    1.50   1
 -10   8 -42    7.20    1.80   1
  10  -7 -46    8.20    2.50   1
 -10   7  46    2.80    1.90   1
  10  -7 -43    2.10    1.10   1
 -10   7  43    0.30    1.20   1
  10  -7 -40    5.80    1.20   1
 -10   7  40    6.50    1.30   1
  10  -7 -37  142.90    3.80   1
 -10   7  37  145.10    4.40   1
  10  -7 -34   79.20    2.60   1
 -10   7  34   81.30    2.90   1
  10  -7 -31    5.50    1.00   1
 -10   7  31    8.20    1.20   1
  10  -7 -28    7.30    0.90   1
 -10   7  28    8.30    1.20   1
  10  -7 -25  161.10    4.40   1
 -10   7  25  164.90    4.10   1
  10  -7 -22   79.60    2.70   1
 -10   7  22   81.20    2.60   1
  10  -7 -19   57.00    2.00   1
 -10   7  19   62.90    2.20   1
  10  -7 -16    2.60    1.10   1
 -10   7  16    2.50    1.10   1
  10  -7 -13   80.40    3.10   1
 -10   7  13   82.00    2.60   1
  10  -7 -10   25.00    1.80   1
 -10   7  10   27.50    1.60   1
  10  -7  -7  102.70    3.80   1
 -10   7   7  116.00    3.20   1
  10  -7  -4   49.90    2.50   1
 -10   7   4   52.60    2.10   1
  10  -7  -1   42.80    2.20   1
 -10   7   1   44.20    1.80   1
  10  -7   2   99.00    3.60   1
 -10   7  -2  117.90    2.90   1
  10  -7   5  218.60    6.00   1
 -10   7  -5  214.30    4.80   1
  10  -7   8   35.90    1.80   1
 -10   7  -8   35.10    1.50   1
  10  -7  11    1.90    0.80   1
 -10   7 -11    0.50    0.70   1
  10  -7  14    7.40    0.90   1
 -10   7 -14    3.80    1.00   1
  10  -7  17  210.80    5.00   1
 -10   7 -17  200.50    4.30   1
  10  -7  20   87.00    2.70   1
 -10   7 -20   81.20    2.10   1
  10  -7  23   43.30    2.00   1
 -10   7 -23   39.50    1.50   1
  10  -7  26   49.30    2.20   1
 -10   7 -26   47.00    1.70   1
  10  -7  29  120.30    4.10   1
 -10   7 -29  123.10    3.70   1
  10  -7  32   25.60    1.70   1
 -10   7 -32   28.70    1.80   1
  10  -7  35   92.70    3.30   1
 -10   7 -35   91.50    3.10   1
  10  -7  38   58.80    2.60   1
 -10   7 -38   57.00    2.40   1
  10  -7  41   39.20    2.40   1
 -10   7 -41   41.40    2.60   1
  10  -7  44   60.40    3.50   1
 -10   7 -44   55.20    3.00   1
  10  -6 -47    4.10    1.40   1
 -10   6  47    4.60    2.00   1
  10  -6 -44   40.40    2.20   1
 -10   6  44   50.30    3.20   1
  10  -6 -41   17.20    1.30   1
 -10   6  41   17.20    1.70   1
  10  -6 -38    7.70    0.90   1
 -10   6  38    8.00    1.20   1
  10  -6 -35    0.20    0.90   1
 -10   6  35    1.30    1.10   1
  10  -6 -32   16.60    1.20   1
 -10   6  32   18.70    1.50   1
  10  -6 -29   13.20    0.90   1
 -10   6  29   17.20    1.30   1
  10  -6 -26  119.80    3.30   1
 -10   6  26  126.10    3.40   1
  10  -6 -23   -0.50    0.70   1
 -10   6  23   -0.80    1.00   1
  10  -6 -20   28.70    1.60   1
 -10   6  20   27.50    1.50   1
  10  -6 -17    9.60    1.10   1
 -10   6  17    9.50    1.00   1
  10  -6 -14    4.70    1.20   1
 -10   6  14    2.30    1.00   1
  10  -6 -11    4.00    1.00   1
 -10   6  11    1.40    1.00   1
  10  -6  -8    1.80    1.10   1
 -10   6   8    1.60    0.90   1
  10  -6  -5   51.20    2.50   1
 -10   6   5   55.60    2.10   1
  10  -6  -2  104.80    3.90   1
 -10   6   2  111.40    3.00   1
  10  -6   1    6.60    0.90   1
 -10   6  -1    8.50    1.00   1
  10  -6   4    2.20    1.00   1
 -10   6  -4    2.50    0.80   1
  10  -6   7   34.30    1.50   1
 -10   6  -7   33.50    1.60   1
  10  -6  10   15.10    1.10   1
 -10   6 -10   16.70    1.30   1
  10  -6  13   20.50    1.30   1
 -10   6 -13   17.90    1.30   1
  10  -6  16    3.70    0.90   1
 -10   6 -16    3.70    0.90   1
  10  -6  19   16.70    1.30   1
 -10   6 -19   15.90    1.10   1
  10  -6  22   12.10    1.30   1
 -10   6 -22   15.30    1.00   1
  10  -6  25   38.40    1.80   1
 -10   6 -25   35.30    1.50   1
  10  -6  28    9.10    1.40   1
 -10   6 -28    5.60    1.00   1
  10  -6  31    2.40    1.10   1
 -10   6 -31    2.80    1.00   1
  10  -6  34    9.80    1.50   1
 -10   6 -34    6.40    1.10   1
  10  -6  37   24.40    1.80   1
 -10   6 -37   23.60    1.70   1
  10  -6  40   14.40    1.60   1
 -10   6 -40   12.00    1.40   1
  10  -6  43   -0.80    1.40   1
 -10   6 -43   -0.30    1.10   1
  10  -6  46    1.60    2.00   1
 -10   6 -46    0.80    1.40   1
  10  -5 -48   24.20    2.30   1
 -10   5  48   30.80    3.00   1
  10  -5 -45    0.30    1.00   1
 -10   5  45   -0.40    1.60   1
  10  -5 -42   19.40    1.40   1
 -10   5  42   22.10    2.20   1
  10  -5 -39    6.70    0.90   1
 -10   5  39    3.60    1.30   1
  10  -5 -36   84.20    2.60   1
 -10   5  36   82.00    3.20   1
  10  -5 -33    6.10    1.00   1
 -10   5  33    8.30    1.30   1
  10  -5 -30    6.30    0.80   1
 -10   5  30    4.20    1.10   1
  10  -5 -27   76.90    2.20   1
 -10   5  27   86.30    2.50   1
  10  -5 -24  166.00    3.90   1
 -10   5  24  171.80    3.90   1
  10  -5 -21    6.20    1.00   1
 -10   5  21    7.60    1.10   1
  10  -5 -18   13.60    1.30   1
 -10   5  18   16.20    1.20   1
  10  -5 -15   71.10    2.50   1
 -10   5  15   78.10    2.30   1
  10  -5 -12  180.80    4.60   1
 -10   5  12  190.80    4.30   1
  10  -5  -9   29.80    1.90   1
 -10   5   9   32.80    1.60   1
  10  -5  -6   26.00    1.40   1
 -10   5   6   29.00    1.40   1
  10  -5  -3   52.50    2.20   1
 -10   5   3   62.60    2.00   1
  10  -5   0  104.80    2.90   1
 -10   5   0  111.80    3.30   1
  10  -5   3   57.50    2.00   1
 -10   5  -3   60.30    2.40   1
  10  -5   6   27.70    1.40   1
 -10   5  -6   29.40    1.60   1
  10  -5   9   31.40    1.40   1
 -10   5  -9   30.50    1.60   1
  10  -5  12  185.00    4.40   1
 -10   5 -12  190.20    4.00   1
  10  -5  15   78.40    2.40   1
 -10   5 -15   74.00    2.10   1
  10  -5  18   13.00    1.20   1
 -10   5 -18   11.50    1.20   1
  10  -5  21    7.80    1.40   1
 -10   5 -21    6.60    1.30   1
  10  -5  24  172.10    4.20   1
 -10   5 -24  173.80    3.90   1
  10  -5  27   84.20    2.80   1
 -10   5 -27   87.20    2.50   1
  10  -5  30    5.20    1.10   1
 -10   5 -30    6.80    1.00   1
  10  -5  33    9.10    1.30   1
 -10   5 -33   11.20    1.50   1
  10  -5  36   88.20    3.20   1
 -10   5 -36   87.90    3.50   1
  10  -5  39    7.80    1.40   1
 -10   5 -39    7.40    1.40   1
  10  -5  42   19.90    1.80   1
 -10   5 -42   23.00    2.10   1
  10  -5  45    0.20    1.50   1
 -10   5 -45    2.30    1.80   1
  10  -5  48   31.30    2.70   1
 -10   5 -48   34.10    3.60   1
  10  -4 -46    0.50    1.40   1
 -10   4  46    0.20    1.80   1
  10  -4 -43    0.20    1.00   1
 -10   4  43    1.60    1.50   1
  10  -4 -40   12.80    1.20   1
 -10   4  40   14.40    1.50   1
  10  -4 -37   23.20    1.40   1
 -10   4  37   24.30    1.70   1
  10  -4 -34    4.10    0.90   1
 -10   4  34    6.90    1.40   1
  10  -4 -31    3.10    1.00   1
 -10   4  31    3.00    1.20   1
  10  -4 -28    8.30    0.90   1
 -10   4  28    6.40    1.30   1
  10  -4 -25   35.80    1.60   1
 -10   4  25   37.30    1.80   1
  10  -4 -22    8.40    1.10   1
 -10   4  22   14.70    1.30   1
  10  -4 -19   17.00    1.40   1
 -10   4  19   20.10    1.50   1
  10  -4 -16    3.10    1.00   1
 -10   4  16    0.10    1.00   1
  10  -4 -13   17.20    1.80   1
 -10   4  13   18.20    1.50   1
  10  -4 -10   17.30    1.10   1
 -10   4  10   14.70    1.40   1
  10  -4  -7   32.80    1.50   1
 -10   4   7   34.00    1.90   1
  10  -4  -4    2.30    0.60   1
 -10   4   4    1.00    1.00   1
  10  -4  -1    6.80    0.80   1
 -10   4   1    7.50    1.20   1
  10  -4   2  110.60    3.00   1
 -10   4  -2  114.10    3.20   1
  10  -4   5   51.50    1.90   1
 -10   4  -5   52.60    2.00   1
  10  -4   8    2.60    0.80   1
 -10   4  -8    2.30    0.90   1
  10  -4  11    3.60    0.90   1
 -10   4 -11    3.20    1.10   1
  10  -4  14    3.50    0.90   1
 -10   4 -14    4.70    1.00   1
  10  -4  17    8.40    1.20   1
 -10   4 -17   10.40    1.20   1
  10  -4  20   29.70    1.70   1
 -10   4 -20   30.40    1.80   1
  10  -4  23    1.30    1.00   1
 -10   4 -23   -0.30    0.90   1
  10  -4  26  123.00    3.60   1
 -10   4 -26  127.70    3.40   1
  10  -4  29   18.60    1.50   1
 -10   4 -29   18.60    1.40   1
  10  -4  32   19.00    1.70   1
 -10   4 -32   21.60    1.60   1
  10  -4  35    0.30    1.50   1
 -10   4 -35    1.20    1.10   1
  10  -4  38    8.70    1.40   1
 -10   4 -38   10.30    1.30   1
  10  -4  41   19.90    1.70   1
 -10   4 -41   17.50    1.40   1
  10  -4  44   44.70    3.10   1
 -10   4 -44   49.00    2.90   1
  10  -4  47    2.80    3.00   1
 -10   4 -47    7.60    2.20   1
  10  -3 -44   59.40    2.80   1
 -10   3  44   56.80    2.50   1
  10  -3 -41   42.20    2.10   1
 -10   3  41   39.20    2.00   1
  10  -3 -38   57.40    2.30   1
 -10   3  38   56.80    2.40   1
  10  -3 -35   83.90    3.30   1
 -10   3  35   94.20    3.00   1
  10  -3 -32   26.40    1.70   1
 -10   3  32   31.50    1.70   1
  10  -3 -29  109.20    3.10   1
 -10   3  29  118.80    3.60   1
  10  -3 -26   45.00    1.60   1
 -10   3  26   47.60    2.00   1
  10  -3 -23   37.90    2.00   1
 -10   3  23   37.20    1.70   1
  10  -3 -20   85.70    3.40   1
 -10   3  20   79.80    2.50   1
  10  -3 -17  196.40    5.80   1
 -10   3  17  209.00    4.70   1
  10  -3 -14    5.30    1.10   1
 -10   3  14    5.90    1.10   1
  10  -3 -11    0.70    0.80   1
 -10   3  11    1.40    1.00   1
  10  -3  -8   34.30    1.40   1
 -10   3   8   34.70    1.70   1
  10  -3  -5  218.40    4.60   1
 -10   3   5  229.80    6.00   1
  10  -3  -2  111.00    2.90   1
 -10   3   2  111.50    3.60   1
  10  -3   1   46.50    1.80   1
 -10   3  -1   45.60    2.20   1
  10  -3   4   51.80    1.90   1
 -10   3  -4   50.10    2.30   1
  10  -3   7  109.70    3.10   1
 -10   3  -7  112.50    3.90   1
  10  -3  10   27.30    1.50   1
 -10   3 -10   26.80    1.90   1
  10  -3  13   76.60    2.60   1
 -10   3 -13   77.90    4.10   1
  10  -3  16    1.70    0.90   1
 -10   3 -16    2.30    1.70   1
  10  -3  19   62.80    2.30   1
 -10   3 -19   62.30    2.50   1
  10  -3  22   85.60    2.80   1
 -10   3 -22   88.80    3.20   1
  10  -3  25  169.60    4.40   1
 -10   3 -25  170.00    4.20   1
  10  -3  28    6.70    1.40   1
 -10   3 -28    5.60    1.20   1
  10  -3  31    7.60    1.30   1
 -10   3 -31    6.50    1.10   1
  10  -3  34   80.70    3.20   1
 -10   3 -34   84.50    3.10   1
  10  -3  37  146.50    4.70   1
 -10   3 -37  148.80    4.50   1
  10  -3  40    4.90    1.50   1
 -10   3 -40    8.00    1.50   1
  10  -3  43    1.30    1.60   1
 -10   3 -43   -1.20    1.30   1
  10  -3  46    3.80    2.00   1
 -10   3 -46    7.40    1.70   1
  10  -2 -42    5.40    1.30   1
 -10   2  42    2.70    1.50   1
  10  -2 -39    9.90    1.40   1
 -10   2  39    8.40    1.50   1
  10  -2 -36   13.30    1.30   1
 -10   2  36   13.40    1.40   1
  10  -2 -33   30.50    1.80   1
 -10   2  33   29.70    1.70   1
  10  -2 -30   31.10    1.80   1
 -10   2  30   30.00    1.60   1
  10  -2 -27    1.90    0.90   1
 -10   2  27    2.60    1.20   1
  10  -2 -24  117.10    3.90   1
 -10   2  24  126.40    3.40   1
  10  -2 -21   75.70    2.80   1
 -10   2  21   72.90    2.20   1
  10  -2 -18    4.60    0.80   1
 -10   2  18    4.70    1.10   1
  10  -2 -15   15.60    1.30   1
 -10   2  15   13.30    1.00   1
  10  -2 -12  115.70    3.00   1
 -10   2  12  135.60    4.10   1
  10  -2  -9   24.80    1.30   1
 -10   2   9   34.80    2.10   1
  10  -2  -6   20.90    1.20   1
 -10   2   6   23.80    1.70   1
  10  -2  -3   18.60    1.30   1
 -10   2   3   17.50    1.50   1
  10  -2   0  173.40    4.10   1
 -10   2   0  174.30    4.90   1
  10  -2   3   23.80    1.40   1
 -10   2  -3   23.70    1.70   1
  10  -2   6    3.30    1.00   1
 -10   2  -6    1.90    1.90   1
  10  -2   9   44.50    1.90   1
 -10   2  -9   46.90    3.10   1
  10  -2  12  141.00    3.80   1
 -10   2 -12  149.60    7.30   1
  10  -2  15    6.30    1.00   1
 -10   2 -15    1.60    1.70   1
  10  -2  18   58.30    2.30   1
 -10   2 -18   65.90    4.70   1
  10  -2  21   58.00    2.30   1
 -10   2 -21   57.20    2.80   1
  10  -2  24   22.50    1.60   1
 -10   2 -24   20.70    1.50   1
  10  -2  27    1.90    1.10   1
 -10   2 -27    2.40    1.00   1
  10  -2  30    3.40    1.30   1
 -10   2 -30    1.40    1.00   1
  10  -2  33   19.70    1.70   1
 -10   2 -33   22.40    1.80   1
  10  -2  36  157.40    4.80   1
 -10   2 -36  157.70    5.00   1
  10  -2  39    4.90    1.40   1
 -10   2 -39    3.10    1.20   1
  10  -2  42   11.30    2.10   1
 -10   2 -42   11.00    2.00   1
  10  -1 -37   12.30    1.40   1
 -10   1  37   16.20    1.80   1
  10  -1 -34   30.00    1.80   1
 -10   1  34   33.80    2.00   1
  10  -1 -31  166.90    5.00   1
 -10   1  31  163.90    4.70   1
  10  -1 -28   34.60    1.80   1
 -10   1  28   33.20    1.70   1
  10  -1 -25    0.30    1.00   1
 -10   1  25    3.40    1.00   1
  10  -1 -22    5.80    1.00   1
 -10   1  22    5.00    1.00   1
  10  -1 -19  179.30    5.00   1
 -10   1  19  189.40    5.70   1
  10  -1 -16   97.90    2.90   1
 -10   1  16  112.00    3.70   1
  10  -1 -13   26.40    1.40   1
 -10   1  13   25.60    2.00   1
  10  -1 -10    9.10    1.10   1
 -10   1  10   14.80    2.20   1
  10  -1  -7  141.20    3.70   1
 -10   1   7  150.10    4.70   1
  10  -1  -4   75.40    2.50   1
 -10   1   4   84.70    3.90   1
  10  -1  -1   71.30    2.50   1
 -10   1   1   71.00    4.20   1
  10  -1   2   12.20    1.30   1
 -10   1  -2    8.10    2.20   1
  10  -1   5  124.00    3.50   1
 -10   1  -5  122.90    5.70   1
  10  -1   8   94.60    3.10   1
 -10   1  -8  112.60    5.50   1
  10  -1  11  170.20    4.80   1
 -10   1 -11  185.40    7.80   1
  10  -1  14    2.20    1.10   1
 -10   1 -14    3.90    2.10   1
  10  -1  17   38.20    2.00   1
 -10   1 -17   50.60    3.90   1
  10  -1  20   19.40    1.60   1
 -10   1 -20   24.20    3.00   1
  10  -1  23  256.30    6.90   1
 -10   1 -23  252.60    7.40   1
  10  -1  26  136.70    4.50   1
 -10   1 -26  135.60    4.80   1
  10  -1  29    3.00    1.30   1
 -10   1 -29    1.40    1.20   1
  10  -1  32   29.50    2.00   1
 -10   1 -32   32.70    2.10   1
  10  -1  35  130.50    4.20   1
 -10   1 -35  124.80    4.50   1
  10  -1  38    8.10    1.80   1
 -10   1 -38    4.30    1.30   1
  10   0 -29   -2.30    1.30   1
 -10   0  29    1.10    2.30   1
  10   0 -26    8.00    1.10   1
 -10   0  26   15.30    2.00   1
  10   0 -23    0.70    1.30   1
 -10   0  23    1.30    1.60   1
  10   0 -20    1.10    1.00   1
 -10   0  20    4.50    1.70   1
  10   0 -17   -0.20    0.90   1
 -10   0  17    0.20    1.30   1
  10   0 -14   19.60    1.40   1
 -10   0  14   22.50    2.90   1
  10   0 -11   -0.20    0.90   1
 -10   0  11    0.60    2.30   1
  10   0  -8    1.80    0.90   1
 -10   0   8   -0.10    2.10   1
  10   0  -5    2.30    1.00   1
 -10   0   5    0.70    2.10   1
  10   0  -2    0.30    1.20   1
 -10   0   2   -0.80    2.90   1
  10   0   1    1.80    1.20   1
 -10   0  -1    0.90    2.80   1
  10   0   4    3.40    1.20   1
 -10   0  -4    6.90    2.50   1
  10   0   7   -1.20    1.10   1
 -10   0  -7    0.60    2.00   1
  10   0  10    0.40    1.10   1
 -10   0 -10    0.90    2.10   1
  10   0  13   -1.50    1.10   1
 -10   0 -13    2.50    2.30   1
  10   0  16   -0.40    1.40   1
 -10   0 -16   -2.20    2.10   1
  10   0  19   -0.80    1.20   1
 -10   0 -19    0.70    2.50   1
  10   0  22    1.20    1.20   1
 -10   0 -22    0.30    1.50   1
  10   0  25   -0.20    1.30   1
 -10   0 -25    3.30    1.60   1
  10   0  28   10.80    1.60   1
 -10   0 -28    8.70    1.40   1
  10   0  31    0.30    1.40   1
 -10   0 -31   -3.10    1.50   1
  11 -10 -18    5.00    2.50   1
 -11  10  18   -2.30    1.30   1
  11 -10 -15    9.60    3.10   1
 -11  10  15    4.30    1.40   1
  11 -10 -12   30.50    3.40   1
 -11  10  12   28.90    2.10   1
  11 -10  -9    7.30    2.70   1
 -11  10   9   12.00    1.70   1
  11 -10  -6   10.40    2.90   1
 -11  10   6    9.60    1.40   1
  11 -10  -3    4.70    2.80   1
 -11  10   3    5.40    1.30   1
  11 -10   0   98.60    6.20   1
 -11  10   0   93.00    3.50   1
  11 -10   3    7.90    2.80   1
 -11  10  -3    6.20    1.40   1
  11 -10   6    3.60    2.60   1
 -11  10  -6    0.70    1.20   1
  11 -10   9   22.80    3.30   1
 -11  10  -9   17.20    1.50   1
  11 -10  12    8.60    2.70   1
 -11  10 -12    6.00    1.00   1
  11 -10  15    3.90    2.90   1
 -11  10 -15    1.00    0.90   1
  11 -10  18   22.20    3.20   1
 -11  10 -18   24.10    1.70   1
  11  -9 -28   17.60    2.00   1
 -11   9  28   14.00    1.70   1
  11  -9 -25   20.80    1.50   1
 -11   9  25   26.00    2.10   1
  11  -9 -22   48.40    2.60   1
 -11   9  22   48.10    2.80   1
  11  -9 -19    3.60    1.30   1
 -11   9  19    3.20    1.30   1
  11  -9 -16   13.00    1.90   1
 -11   9  16   11.40    1.70   1
  11  -9 -13   26.30    2.20   1
 -11   9  13   25.80    1.80   1
  11  -9 -10   46.40    3.70   1
 -11   9  10   45.00    2.30   1
  11  -9  -7   -0.10    2.30   1
 -11   9   7   -0.40    1.10   1
  11  -9  -4    2.10    2.30   1
 -11   9   4    4.20    1.20   1
  11  -9  -1    7.50    2.90   1
 -11   9   1    6.10    1.40   1
  11  -9   2   35.40    3.50   1
 -11   9  -2   29.20    1.80   1
  11  -9   5    0.40    1.20   1
 -11   9  -5   -0.60    1.10   1
  11  -9   8   15.20    1.80   1
 -11   9  -8   16.00    1.50   1
  11  -9  11   20.30    2.30   1
 -11   9 -11   18.10    1.40   1
  11  -9  14  103.70    4.60   1
 -11   9 -14  100.80    3.50   1
  11  -9  17    9.10    2.00   1
 -11   9 -17   10.80    1.20   1
  11  -9  20   11.70    2.10   1
 -11   9 -20   12.50    1.20   1
  11  -9  23   11.60    2.30   1
 -11   9 -23    7.60    1.10   1
  11  -9  26    2.10    1.70   1
 -11   9 -26    0.20    1.10   1
  11  -8 -32    0.10    1.20   1
 -11   8  32    4.50    1.30   1
  11  -8 -29    9.10    1.30   1
 -11   8  29   13.40    1.60   1
  11  -8 -26    9.40    1.20   1
 -11   8  26    6.00    1.30   1
  11  -8 -23   -1.80    1.10   1
 -11   8  23    0.40    1.30   1
  11  -8 -20   40.50    2.20   1
 -11   8  20   40.60    2.20   1
  11  -8 -17    8.10    1.40   1
 -11   8  17    9.60    1.60   1
  11  -8 -14   44.40    3.80   1
 -11   8  14   49.40    2.30   1
  11  -8 -11    1.50    2.10   1
 -11   8  11    0.40    1.10   1
  11  -8  -8   25.90    2.00   1
 -11   8   8   29.20    1.80   1
  11  -8  -5    4.80    1.20   1
 -11   8   5    4.70    1.20   1
  11  -8  -2    0.20    1.40   1
 -11   8   2    0.90    1.00   1
  11  -8   1    1.70    1.50   1
 -11   8  -1    1.20    1.00   1
  11  -8   4   91.40    4.10   1
 -11   8  -4   96.60    3.30   1
  11  -8   7    1.80    1.30   1
 -11   8  -7    2.60    1.10   1
  11  -8  10    1.80    1.60   1
 -11   8 -10    0.30    1.10   1
  11  -8  13   -0.40    1.70   1
 -11   8 -13    1.60    0.90   1
  11  -8  16   19.30    2.20   1
 -11   8 -16   23.20    1.40   1
  11  -8  19    3.80    1.70   1
 -11   8 -19    4.90    0.90   1
  11  -8  22   23.10    1.90   1
 -11   8 -22   23.50    1.40   1
  11  -8  25    4.50    1.40   1
 -11   8 -25    7.00    1.10   1
  11  -8  28    1.10    1.30   1
 -11   8 -28    1.10    1.30   1
  11  -8  31   -0.10    1.20   1
 -11   8 -31   -0.80    1.10   1
  11  -8  34   26.90    2.30   1
 -11   8 -34   32.60    3.20   1
  11  -7 -36   13.80    1.40   1
 -11   7  36   14.10    1.70   1
  11  -7 -33    6.70    1.00   1
 -11   7  33    3.90    1.30   1
  11  -7 -30   90.90    2.80   1
 -11   7  30   91.10    3.40   1
  11  -7 -27   28.10    1.50   1
 -11   7  27   29.30    1.90   1
  11  -7 -24   64.40    2.90   1
 -11   7  24   69.00    2.90   1
  11  -7 -21   11.30    1.50   1
 -11   7  21   11.90    1.40   1
  11  -7 -18    9.90    1.20   1
 -11   7  18   13.20    1.50   1
  11  -7 -15   41.30    2.20   1
 -11   7  15   50.50    2.30   1
  11  -7 -12  137.40    5.30   1
 -11   7  12  158.10    4.60   1
  11  -7  -9   48.10    2.80   1
 -11   7   9   56.10    2.40   1
  11  -7  -6   58.30    3.10   1
 -11   7   6   66.40    2.60   1
  11  -7  -3    8.50    1.70   1
 -11   7   3    7.50    1.30   1
  11  -7   0   42.20    2.70   1
 -11   7   0   42.80    1.90   1
  11  -7   3   34.50    2.50   1
 -11   7  -3   36.70    1.80   1
  11  -7   6    7.20    1.80   1
 -11   7  -6    7.30    1.10   1
  11  -7   9    4.50    1.50   1
 -11   7  -9    2.10    0.90   1
  11  -7  12  253.10    8.60   1
 -11   7 -12  240.70    6.30   1
  11  -7  15   41.70    2.40   1
 -11   7 -15   40.90    2.10   1
  11  -7  18   45.10    2.70   1
 -11   7 -18   46.80    1.90   1
  11  -7  21    1.40    1.10   1
 -11   7 -21    1.00    0.90   1
  11  -7  24    1.00    1.10   1
 -11   7 -24   -0.50    0.90   1
  11  -7  27   29.90    1.90   1
 -11   7 -27   30.20    1.80   1
  11  -7  30    9.50    1.40   1
 -11   7 -30    6.20    1.20   1
  11  -7  33    3.80    1.40   1
 -11   7 -33    4.60    1.20   1
  11  -7  36  196.80    6.10   1
 -11   7 -36  194.50    6.50   1
  11  -6 -37    1.40    1.20   1
 -11   6  37    3.20    1.50   1
  11  -6 -34   91.70    3.00   1
 -11   6  34  104.30    3.90   1
  11  -6 -31    2.70    1.00   1
 -11   6  31    5.90    1.90   1
  11  -6 -28   10.10    0.90   1
 -11   6  28   14.20    2.00   1
  11  -6 -25   -1.00    0.90   1
 -11   6  25    0.20    1.00   1
  11  -6 -22  160.20    4.70   1
 -11   6  22  166.40    5.00   1
  11  -6 -19   10.80    1.50   1
 -11   6  19   13.90    1.70   1
  11  -6 -16   17.50    1.60   1
 -11   6  16   16.70    1.50   1
  11  -6 -13    2.40    1.00   1
 -11   6  13    1.10    1.30   1
  11  -6 -10  178.70    5.30   1
 -11   6  10  181.40    4.70   1
  11  -6  -7    8.90    1.50   1
 -11   6   7   11.30    1.30   1
  11  -6  -4   40.00    2.40   1
 -11   6   4   39.70    1.70   1
  11  -6  -1    3.40    1.50   1
 -11   6   1    6.30    1.10   1
  11  -6   2   61.10    3.00   1
 -11   6  -2   69.00    2.40   1
  11  -6   5    5.80    1.70   1
 -11   6  -5    9.10    1.20   1
  11  -6   8  120.10    3.90   1
 -11   6  -8  116.50    3.60   1
  11  -6  11   14.80    1.50   1
 -11   6 -11   19.40    1.50   1
  11  -6  14  120.30    3.70   1
 -11   6 -14  116.40    3.70   1
  11  -6  17    0.70    1.10   1
 -11   6 -17   -0.80    1.00   1
  11  -6  20   94.70    3.30   1
 -11   6 -20   92.60    3.30   1
  11  -6  23    2.00    1.00   1
 -11   6 -23    1.10    1.40   1
  11  -6  26    7.10    1.40   1
 -11   6 -26    8.20    1.60   1
  11  -6  29    1.40    1.40   1
 -11   6 -29   -2.00    1.30   1
  11  -6  32  186.00    5.50   1
 -11   6 -32  185.70    6.00   1
  11  -6  35    2.10    1.30   1
 -11   6 -35    6.30    1.70   1
  11  -6  38   21.00    2.00   1
 -11   6 -38   25.80    2.10   1
  11  -5 -38   19.60    1.80   1
 -11   5  38   20.80    2.00   1
  11  -5 -35    5.90    1.30   1
 -11   5  35    5.60    1.50   1
  11  -5 -32  173.10    5.00   1
 -11   5  32  171.50    6.10   1
  11  -5 -29   -1.60    1.00   1
 -11   5  29    0.50    1.70   1
  11  -5 -26    4.70    1.00   1
 -11   5  26    5.60    1.50   1
  11  -5 -23    1.90    1.30   1
 -11   5  23    4.50    1.70   1
  11  -5 -20   89.40    4.20   1
 -11   5  20   94.80    3.80   1
  11  -5 -17    1.10    1.50   1
 -11   5  17   -0.40    1.00   1
  11  -5 -14  106.90    4.50   1
 -11   5  14  115.00    4.30   1
  11  -5 -11   15.40    1.70   1
 -11   5  11   17.20    1.90   1
  11  -5  -8  117.80    4.40   1
 -11   5   8  117.90    4.00   1
  11  -5  -5    8.20    1.70   1
 -11   5   5    8.10    1.40   1
  11  -5  -2   67.90    3.10   1
 -11   5   2   68.90    2.90   1
  11  -5   1    5.40    1.20   1
 -11   5  -1    2.70    1.20   1
  11  -5   4   42.60    2.10   1
 -11   5  -4   43.10    2.20   1
  11  -5   7    9.30    1.40   1
 -11   5  -7    9.00    1.30   1
  11  -5  10  184.10    4.70   1
 -11   5 -10  186.40    4.70   1
  11  -5  13    3.40    1.10   1
 -11   5 -13    2.80    1.10   1
  11  -5  16   17.60    1.40   1
 -11   5 -16   18.40    1.50   1
  11  -5  19   10.90    1.20   1
 -11   5 -19   12.90    2.10   1
  11  -5  22  172.30    5.00   1
 -11   5 -22  166.90    5.50   1
  11  -5  25    1.80    1.10   1
 -11   5 -25   -0.90    1.30   1
  11  -5  28   12.10    1.70   1
 -11   5 -28    7.40    1.70   1
  11  -5  31    3.80    1.50   1
 -11   5 -31    2.70    1.20   1
  11  -5  34   99.10    3.70   1
 -11   5 -34  103.90    4.10   1
  11  -5  37    0.40    1.30   1
 -11   5 -37   -0.60    1.60   1
  11  -4 -36  187.20    5.50   1
 -11   4  36  210.20    5.70   1
  11  -4 -33    3.20    1.00   1
 -11   4  33    1.70    1.30   1
  11  -4 -30    7.30    1.30   1
 -11   4  30    8.00    1.70   1
  11  -4 -27   24.90    1.40   1
 -11   4  27   28.10    2.00   1
  11  -4 -24    2.80    1.10   1
 -11   4  24    0.50    1.40   1
  11  -4 -21   -0.80    1.20   1
 -11   4  21    0.70    1.10   1
  11  -4 -18   45.60    2.70   1
 -11   4  18   49.70    2.70   1
  11  -4 -15   36.80    2.60   1
 -11   4  15   36.50    2.70   1
  11  -4 -12  255.50    8.50   1
 -11   4  12  263.90    7.80   1
  11  -4  -9    6.20    1.70   1
 -11   4   9    2.00    1.40   1
  11  -4  -6    4.00    1.40   1
 -11   4   6    6.10    1.60   1
  11  -4  -3   35.90    2.10   1
 -11   4   3   42.50    2.50   1
  11  -4   0   40.10    2.10   1
 -11   4   0   43.70    2.50   1
  11  -4   3    7.20    1.10   1
 -11   4  -3    7.60    1.40   1
  11  -4   6   69.10    2.60   1
 -11   4  -6   69.70    3.10   1
  11  -4   9   55.60    2.30   1
 -11   4  -9   52.20    2.60   1
  11  -4  12  144.30    4.40   1
 -11   4 -12  145.20    4.90   1
  11  -4  15   49.00    2.30   1
 -11   4 -15   46.90    2.90   1
  11  -4  18   12.40    1.40   1
 -11   4 -18   13.70    1.90   1
  11  -4  21   10.80    1.50   1
 -11   4 -21   14.00    2.60   1
  11  -4  24   63.20    2.70   1
 -11   4 -24   55.10    3.60   1
  11  -4  27   30.00    2.00   1
 -11   4 -27   26.40    2.50   1
  11  -4  30   94.60    3.80   1
 -11   4 -30   93.70    4.30   1
  11  -4  33    7.90    1.80   1
 -11   4 -33    7.90    1.60   1
  11  -4  36   14.20    1.80   1
 -11   4 -36   15.60    2.10   1
  11  -3 -34   25.90    3.10   1
 -11   3  34   27.80    2.30   1
  11  -3 -31    2.30    1.20   1
 -11   3  31    0.60    1.30   1
  11  -3 -28    1.80    1.10   1
 -11   3  28    2.00    1.30   1
  11  -3 -25    5.40    1.10   1
 -11   3  25    6.40    1.40   1
  11  -3 -22   20.50    1.90   1
 -11   3  22   27.50    2.40   1
  11  -3 -19    1.20    1.30   1
 -11   3  19    4.90    1.50   1
  11  -3 -16   24.70    2.10   1
 -11   3  16   23.00    2.20   1
  11  -3 -13   -0.70    1.30   1
 -11   3  13   -1.20    1.30   1
  11  -3 -10    0.70    1.30   1
 -11   3  10    0.90    1.60   1
  11  -3  -7    3.10    1.20   1
 -11   3   7    2.60    1.40   1
  11  -3  -4   97.90    3.60   1
 -11   3   4  116.00    4.30   1
  11  -3  -1    2.10    1.10   1
 -11   3   1   -0.80    1.40   1
  11  -3   2    2.10    1.10   1
 -11   3  -2    1.20    1.40   1
  11  -3   5    6.40    1.20   1
 -11   3  -5    8.40    1.60   1
  11  -3   8   26.70    1.70   1
 -11   3  -8   32.80    3.40   1
  11  -3  11    0.80    1.10   1
 -11   3 -11    2.10    2.30   1
  11  -3  14   49.20    2.30   1
 -11   3 -14   48.70    3.60   1
  11  -3  17    6.20    1.30   1
 -11   3 -17    6.00    1.60   1
  11  -3  20   36.60    2.40   1
 -11   3 -20   37.60    2.60   1
  11  -3  23   -0.80    1.10   1
 -11   3 -23    0.60    1.20   1
  11  -3  26    6.50    1.30   1
 -11   3 -26    3.80    1.30   1
  11  -3  29    9.60    1.50   1
 -11   3 -29   11.80    1.60   1
  11  -3  32    4.20    1.50   1
 -11   3 -32    2.60    1.40   1
  11  -2 -26    1.60    1.20   1
 -11   2  26    1.70    1.80   1
  11  -2 -23    9.30    1.30   1
 -11   2  23    8.70    2.30   1
  11  -2 -20    9.20    1.60   1
 -11   2  20    9.70    2.30   1
  11  -2 -17    9.00    1.50   1
 -11   2  17   11.70    1.80   1
  11  -2 -14  104.80    4.70   1
 -11   2  14  109.70    4.80   1
  11  -2 -11   18.10    1.60   1
 -11   2  11   24.60    2.10   1
  11  -2  -8   12.70    1.60   1
 -11   2   8   17.60    2.10   1
  11  -2  -5    0.40    1.40   1
 -11   2   5    0.90    1.40   1
  11  -2  -2   33.50    1.80   1
 -11   2   2   33.30    2.20   1
  11  -2   1    9.30    1.20   1
 -11   2  -1    7.50    2.40   1
  11  -2   4    4.80    1.10   1
 -11   2  -4    2.00    2.10   1
  11  -2   7    1.10    1.10   1
 -11   2  -7   -1.80    2.10   1
  11  -2  10   45.50    2.20   1
 -11   2 -10   41.90    3.70   1
  11  -2  13   25.90    2.00   1
 -11   2 -13   32.60    3.80   1
  11  -2  16   12.50    1.50   1
 -11   2 -16    9.80    2.40   1
  11  -2  19    3.20    1.30   1
 -11   2 -19    1.30    1.50   1
  11  -2  22   43.10    2.30   1
 -11   2 -22   45.30    2.50   1
  11  -2  25   20.10    1.80   1
 -11   2 -25   19.90    1.90   1
  11  -2  28   16.30    1.80   1
 -11   2 -28   10.50    1.50   1
  11  -1 -18   24.60    2.00   1
 -11   1  18   23.90    2.30   1
  11  -1 -15    0.30    1.30   1
 -11   1  15    0.10    1.50   1
  11  -1 -12    6.00    1.60   1
 -11   1  12    9.30    2.90   1
  11  -1  -9   19.90    1.80   1
 -11   1   9    9.70    2.80   1
  11  -1  -6    2.30    1.10   1
 -11   1   6    0.80    2.70   1
  11  -1  -3    4.50    1.30   1
 -11   1   3    6.00    2.50   1
  11  -1   0   93.50    3.40   1
 -11   1   0   98.30    6.10   1
  11  -1   3    6.60    1.70   1
 -11   1  -3    5.00    2.40   1
  11  -1   6    8.90    1.40   1
 -11   1  -6   19.00    3.40   1
  11  -1   9   10.10    1.50   1
 -11   1  -9    6.80    2.70   1
  11  -1  12   31.00    2.20   1
 -11   1 -12   28.70    4.10   1
  11  -1  15    3.10    1.20   1
 -11   1 -15    3.00    2.30   1
  11  -1  18   -0.10    1.30   1
 -11   1 -18    2.10    2.70   1
 -12   9   6   14.60    1.90   1
 -12   9   3    3.60    1.40   1
 -12   9   0  115.60    6.30   1
 -12   9  -3   68.90    3.20   1
 -12   9  -6   18.10    1.60   1
  12  -8 -16   23.60    2.10   1
 -12   8  16   23.70    2.00   1
  12  -8 -13   12.30    2.10   1
 -12   8  13   15.40    1.80   1
  12  -8 -10   66.70    4.80   1
 -12   8  10   67.40    3.10   1
  12  -8  -7   39.20    4.10   1
[truncated: 10,120 more chars]
