# Supplementary material for: (NH4)Ga(HAsO4)2 and TlAl(HAsO4)2 - two new RbFe(HPO4)2-type M + M 3+ arsenates
Source: Acta Crystallogr E Crystallogr Commun. 2018 Sep 28;74(Pt 10):1504–8. doi: 10.1107/S2056989018013567 (PMC6176428; doi:10.1107/S2056989018013567)
Supplement: Supplementary file 2 [file e-74-01504-NH4GaHAsO42sup2.hkl]

data_NH4GaHAsO42                                                                
_shelx_title ' ngahas in R-3c = (NH4)Ga(HAsO4)2'                                
_shelx_refln_list_code          4                                               
_shelx_F_calc_maximum      958.09                                               
_exptl_crystal_F_000      3132.00                                               
_reflns_d_resolution_high  0.6607                                               
                                                                                
loop_                                                                           
 _space_group_symop_operation_xyz                                               
 'x, y, z'                                                                      
 '-y, x-y, z'                                                                   
 '-x+y, -x, z'                                                                  
 'y, x, -z+1/2'                                                                 
 'x-y, -y, -z+1/2'                                                              
 '-x, -x+y, -z+1/2'                                                             
 'x+2/3, y+1/3, z+1/3'                                                          
 '-y+2/3, x-y+1/3, z+1/3'                                                       
 '-x+y+2/3, -x+1/3, z+1/3'                                                      
 'y+2/3, x+1/3, -z+5/6'                                                         
 'x-y+2/3, -y+1/3, -z+5/6'                                                      
 '-x+2/3, -x+y+1/3, -z+5/6'                                                     
 'x+1/3, y+2/3, z+2/3'                                                          
 '-y+1/3, x-y+2/3, z+2/3'                                                       
 '-x+y+1/3, -x+2/3, z+2/3'                                                      
 'y+1/3, x+2/3, -z+7/6'                                                         
 'x-y+1/3, -y+2/3, -z+7/6'                                                      
 '-x+1/3, -x+y+2/3, -z+7/6'                                                     
 '-x, -y, -z'                                                                   
 'y, -x+y, -z'                                                                  
 'x-y, x, -z'                                                                   
 '-y, -x, z-1/2'                                                                
 '-x+y, y, z-1/2'                                                               
 'x, x-y, z-1/2'                                                                
 '-x+2/3, -y+1/3, -z+1/3'                                                       
 'y+2/3, -x+y+1/3, -z+1/3'                                                      
 'x-y+2/3, x+1/3, -z+1/3'                                                       
 '-y+2/3, -x+1/3, z-1/6'                                                        
 '-x+y+2/3, y+1/3, z-1/6'                                                       
 'x+2/3, x-y+1/3, z-1/6'                                                        
 '-x+1/3, -y+2/3, -z+2/3'                                                       
 'y+1/3, -x+y+2/3, -z+2/3'                                                      
 'x-y+1/3, x+2/3, -z+2/3'                                                       
 '-y+1/3, -x+2/3, z+1/6'                                                        
 '-x+y+1/3, y+2/3, z+1/6'                                                       
 'x+1/3, x-y+2/3, z+1/6'                                                        
                                                                                
_cell_length_a     8.3800                                                       
_cell_length_b     8.3800                                                       
_cell_length_c    53.8110                                                       
_cell_angle_alpha  90.000                                                       
_cell_angle_beta   90.000                                                       
_cell_angle_gamma 120.000                                                       
                                                                                
_shelx_F_squared_multiplier     1.000                                           
                                                                                
loop_                                                                           
 _refln_index_h                                                                 
 _refln_index_k                                                                 
 _refln_index_l                                                                 
 _refln_F_squared_calc                                                          
 _refln_F_squared_meas                                                          
 _refln_F_squared_sigma                                                         
 _refln_observed_status                                                         
   0   3   0     263064.25     257100.67      1702.15 o                         
  -2   4   0     253609.23     252153.81      1724.05 o                         
  -1   5   0     168127.44     161590.14      1146.43 o                         
  -3   6   0     127950.52     123201.92      1198.69 o                         
   0   6   0       2899.70       2655.82       327.76 o                         
  -2   7   0     301151.22     291925.75      2130.45 o                         
  -4   8   0       8315.57       8765.98       287.84 o                         
  -1   8   0      62436.69      62315.86       702.00 o                         
  -3   9   0      16130.61      15534.21       361.53 o                         
   0   9   0       8858.67       8494.91       667.38 o                         
  -5  10   0      36763.70      37297.80       942.20 o                         
  -2  10   0      54721.34      54816.25       970.12 o                         
  -4  11   0       9992.52       9155.14       494.85 o                         
  -1  11   0      21556.88      21639.29       820.46 o                         
  -6  12   0      90841.47      95828.74      2448.57 o                         
  -3  12   0      28682.03      29243.23       908.85 o                         
  -2   3   1      60759.79      56420.23       315.29 o                         
  -1   4   1     295170.06     292595.72      1528.28 o                         
  -3   5   1      12983.10      13170.12       173.78 o                         
  -5   6   1       8791.01       8755.44       205.07 o                         
  -2   6   1     106690.90     101798.50       815.06 o                         
  -4   7   1      78282.97      76136.66       669.63 o                         
  -1   7   1       5096.29       5053.11       220.79 o                         
  -6   8   1      23293.47      23721.09       420.41 o                         
  -3   8   1      24309.27      24198.53       352.26 o                         
  -8   9   1       2622.84       3217.64       544.01 o                         
  -5   9   1       5510.52       5538.25       263.59 o                         
  -2   9   1      27775.88      26914.68       475.50 o                         
  -7  10   1       5997.23       5294.00       440.09 o                         
  -4  10   1        346.83        155.20       247.81 o                         
  -1  10   1      17956.72      16746.13       591.73 o                         
  -9  11   1        760.00         36.01       431.55 o                         
  -6  11   1        399.93        676.48       326.62 o                         
  -3  11   1        954.73        256.90       426.06 o                         
  -8  12   1       3763.80       3165.10       518.90 o                         
  -5  12   1        347.37       1361.20       527.06 o                         
   0   1   2     568919.19     520609.81      7102.03 o                         
  -2   2   2      78804.75      86929.98       625.04 o                         
  -1   3   2       9611.52       7633.86       110.49 o                         
  -3   4   2     190965.12     182086.42       970.22 o                         
   0   4   2     206013.22     201077.11      1641.34 o                         
  -5   5   2      60485.45      57263.31       712.64 o                         
  -2   5   2       1927.45       1990.44       141.92 o                         
  -4   6   2     153257.66     151036.62      1188.57 o                         
  -1   6   2      21804.62      22167.99       412.23 o                         
  -6   7   2      38491.46      38537.66       639.73 o                         
  -3   7   2      41252.70      41176.44       529.30 o                         
   0   7   2       1131.35        890.74       248.83 o                         
  -8   8   2       8293.22       7486.78       424.97 o                         
  -5   8   2      22500.30      22612.42       352.23 o                         
  -2   8   2      71778.67      74780.77       822.60 o                         
  -7   9   2      15166.70      14658.64       386.17 o                         
  -4   9   2        135.23        339.42       185.38 o                         
  -1   9   2      20972.94      19583.59       583.84 o                         
  -9  10   2       6542.33       5682.63       437.26 o                         
  -6  10   2         79.64        160.89       235.93 o                         
  -3  10   2        804.62        819.30       258.37 o                         
   0  10   2       2412.44       2765.77      1010.52 o                         
  -8  11   2      20102.98      18988.68       891.44 o                         
  -5  11   2      95515.84     100464.59      1340.04 o                         
  -2  11   2      51633.61      52069.89      1445.16 o                         
  -7  12   2       5995.42       5918.33       586.79 o                         
  -4  12   2       1867.88       1618.97       487.01 o                         
  -1   2   3     329167.19     319742.47      1446.02 o                         
  -2   4   3      18187.29      17403.25       148.58 o                         
  -4   5   3        506.70        608.91        66.55 o                         
  -1   5   3      96400.55      94671.24       692.76 o                         
  -3   6   3      31600.17      31496.06       299.08 o                         
  -5   7   3       3180.30       3155.07       157.69 o                         
  -2   7   3      46631.53      45915.74       501.50 o                         
  -7   8   3        677.37        726.76       199.91 o                         
  -4   8   3      18136.04      17783.45       568.07 o                         
  -1   8   3     100676.76     101847.22      1006.48 o                         
  -6   9   3      14958.12      13962.02       357.00 o                         
  -3   9   3       3120.30       2918.41       236.53 o                         
  -8  10   3       9232.25       9006.10       520.48 o                         
  -5  10   3       9265.51       9596.58       387.71 o                         
  -2  10   3      20402.02      19381.71       561.68 o                         
 -10  11   3        301.13       -239.01       480.90 o                         
  -7  11   3       1814.59       1172.48       387.12 o                         
  -4  11   3       1761.22       1489.92       449.39 o                         
  -1  11   3         91.13        772.42       756.82 o                         
  -9  12   3       2877.96       3525.99       547.07 o                         
  -6  12   3        666.60       -273.10       429.62 o                         
  -3  12   3      13456.22      13574.19       691.31 o                         
  -1   1   4       9105.57       8924.14        77.42 o                         
   0   2   4     114684.69     110034.65      1498.68 o                         
  -2   3   4      82286.10      80916.85       426.44 o                         
  -4   4   4      46041.83      47242.10       483.25 o                         
  -1   4   4       6488.05       7105.21       109.29 o                         
  -3   5   4      77933.07      77135.41       562.32 o                         
   0   5   4      49657.80      47587.77       794.34 o                         
  -5   6   4      99316.73      98635.95       756.12 o                         
  -2   6   4     150254.03     146170.09      1110.86 o                         
  -7   7   4       8391.96       8676.92       281.11 o                         
  -4   7   4      14311.98      13746.98       331.34 o                         
  -1   7   4       3902.14       3489.66       163.83 o                         
  -6   8   4      14527.03      14631.11       313.92 o                         
  -3   8   4       7336.20       6821.05       217.40 o                         
   0   8   4      57045.62      59081.05      1063.97 o                         
  -8   9   4       1192.73       1188.62       473.03 o                         
  -5   9   4      42919.73      43118.98       610.74 o                         
  -2   9   4         61.22         79.28       207.89 o                         
 -10  10   4        756.15        530.59       744.28 o                         
  -7  10   4       6351.53       5396.72       430.30 o                         
  -4  10   4        175.68       -116.11       237.80 o                         
  -1  10   4      20675.56      19954.17       678.47 o                         
  -9  11   4        199.90        -26.43       414.10 o                         
  -6  11   4      16860.32      16454.64       553.11 o                         
  -3  11   4      24581.05      24556.08       691.71 o                         
  -8  12   4         85.10         49.96       464.40 o                         
  -5  12   4          3.09        542.20       477.98 o                         
  -1   3   5     163986.94     162160.19       762.40 o                         
  -3   4   5       4658.66       6410.53       102.52 o                         
  -2   5   5     154107.80     149499.53      1756.40 o                         
  -4   6   5      48745.49      48800.51       490.11 o                         
  -1   6   5       4607.98       4656.62       134.05 o                         
  -6   7   5      14294.86      13487.96       220.52 o                         
  -3   7   5      41050.19      41322.73       385.23 o                         
  -5   8   5       4869.18       4617.54       180.51 o                         
  -2   8   5       5133.41       4685.83       220.79 o                         
  -7   9   5         65.56        245.78       218.47 o                         
  -4   9   5      33499.53      34475.27       537.59 o                         
  -1   9   5      18518.81      18174.35       432.09 o                         
  -9  10   5      32981.32      32932.03       820.09 o                         
  -6  10   5      24623.36      24341.69       518.59 o                         
  -3  10   5      68377.00      71785.73      1225.00 o                         
  -8  11   5        967.25       1125.14       414.98 o                         
  -5  11   5         65.62         55.00       378.41 o                         
  -2  11   5        261.47       -411.48       411.48 o                         
  -7  12   5      10012.99      10684.39       610.98 o                         
  -4  12   5      44287.13      43506.52      1053.76 o                         
  -1   2   6       5839.37       5016.16        54.67 o                         
  -3   3   6      15451.81      12389.42       154.71 o                         
   0   3   6      15673.81      17148.95       193.39 o                         
  -2   4   6       6748.36       6196.79        86.86 o                         
  -4   5   6         87.60         49.16        64.27 o                         
  -1   5   6      59922.86      59780.98       445.04 o                         
  -6   6   6     204738.88     203278.33      4663.15 o                         
  -3   6   6       9352.66       9134.05       148.43 o                         
   0   6   6     120711.56     119057.59      3654.39 o                         
  -5   7   6       3755.97       3389.70       140.73 o                         
  -2   7   6      43039.26      43940.59       464.03 o                         
  -7   8   6      22220.18      21217.64       392.81 o                         
  -4   8   6       3245.51       3366.84       180.50 o                         
  -1   8   6      77590.85      79136.77       847.25 o                         
  -9   9   6      43259.71      45682.55      1559.07 o                         
  -6   9   6      55964.35      56658.52       742.09 o                         
  -3   9   6      15894.91      15763.89       387.55 o                         
   0   9   6      23183.24      22521.69       791.69 o                         
  -8  10   6       6812.40       6755.19       401.54 o                         
  -5  10   6       2669.09       2204.68       291.12 o                         
  -2  10   6       8951.29       8011.17       395.40 o                         
 -10  11   6         80.85        649.45       473.90 o                         
  -7  11   6       1707.36       1749.66       371.71 o                         
  -4  11   6      22362.46      23040.01       691.05 o                         
  -1  11   6       6444.77       5729.46       524.81 o                         
  -9  12   6       1892.73       2201.34       546.58 o                         
  -6  12   6       2943.88       3059.23       490.47 o                         
  -3  12   6       9189.07       9410.43       733.38 o                         
  -2   3   7      99925.98      99209.26       514.67 o                         
  -1   4   7      24967.58      25882.76       183.45 o                         
  -3   5   7      96378.11      94935.66       728.97 o                         
  -5   6   7       6666.92       6440.60       157.73 o                         
  -2   6   7        428.25        890.44        80.22 o                         
  -4   7   7      95335.67      94112.35       759.30 o                         
  -1   7   7       9149.71       8143.90       215.98 o                         
  -6   8   7      20001.03      19935.49       367.83 o                         
  -3   8   7      21621.35      21653.74       528.70 o                         
  -8   9   7      33974.38      33422.55       891.97 o                         
  -5   9   7      18768.95      18767.98       390.65 o                         
  -2   9   7      12299.79      11517.53       329.23 o                         
  -7  10   7      48077.05      48241.52       974.47 o                         
  -4  10   7      20143.12      21091.59       509.08 o                         
  -1  10   7      33281.39      33959.73      1341.74 o                         
  -9  11   7         11.75        -59.98       435.82 o                         
  -6  11   7       1443.79       1583.09       379.88 o                         
  -3  11   7         51.88       -305.32       403.48 o                         
  -8  12   7      20576.64      20342.18       787.13 o                         
  -5  12   7      22820.28      23593.41       829.17 o                         
  -2   2   8      31147.88      33562.76       271.44 o                         
  -1   3   8     127898.71     126685.61       910.61 o                         
  -3   4   8       3211.42       3304.68        64.29 o                         
   0   4   8      86374.80      83868.73       757.07 o                         
  -5   5   8       2863.28       3332.28       131.11 o                         
  -2   5   8      17298.08      17015.91       228.89 o                         
  -4   6   8     137705.70     138244.70       941.48 o                         
  -1   6   8      74353.73      75039.49      1131.86 o                         
  -6   7   8       5859.74       5764.01       166.27 o                         
  -3   7   8       5717.52       5749.67       149.83 o                         
   0   7   8       1167.54        779.37       273.11 o                         
  -8   8   8      86076.15      89603.70      1605.59 o                         
  -5   8   8      18143.86      18128.60       298.78 o                         
  -2   8   8      29265.11      29283.97       404.16 o                         
  -7   9   8        685.31        312.86       276.28 o                         
  -4   9   8      66566.33      68382.78       791.87 o                         
  -1   9   8       3031.58       2909.63       258.39 o                         
  -9  10   8      13688.81      13966.55       595.95 o                         
  -6  10   8        129.11        133.67       283.42 o                         
  -3  10   8      11279.08      10685.06       410.30 o                         
   0  10   8       1501.83       2395.15       666.70 o                         
  -8  11   8      16058.22      15797.68       671.43 o                         
  -5  11   8      30305.07      31163.06       748.39 o                         
  -2  11   8       4445.67       3714.01       670.19 o                         
  -7  12   8        143.01        500.47       473.13 o                         
  -4  12   8        337.70       -351.12       468.00 o                         
  -1   2   9     152836.48     150739.55      1006.31 o                         
  -2   4   9       8074.90       7780.75       131.95 o                         
  -4   5   9      97115.42      94001.65       649.63 o                         
  -1   5   9       4187.14       4088.67       141.94 o                         
  -3   6   9      16609.43      16522.20       198.11 o                         
  -5   7   9      66088.76      66463.16       570.87 o                         
  -2   7   9      19416.69      19178.60       257.96 o                         
  -7   8   9     107296.55     108232.11      1096.71 o                         
  -4   8   9       9862.07       9121.99       221.57 o                         
  -1   8   9      24900.54      25123.04       449.82 o                         
  -6   9   9         32.35        188.13       243.51 o                         
  -3   9   9      12084.57      11686.69       330.99 o                         
  -8  10   9      26689.34      26806.31       712.93 o                         
  -5  10   9       6708.19       5595.65       288.66 o                         
  -2  10   9      17332.54      17025.30       490.73 o                         
 -10  11   9         32.61        872.73       473.21 o                         
  -7  11   9       4101.42       3741.63       366.66 o                         
  -4  11   9        340.76       -250.07       326.00 o                         
  -1  11   9       1191.12       1341.03       536.10 o                         
  -9  12   9      20076.91      18952.70       835.64 o                         
  -6  12   9        350.57          4.72       432.83 o                         
  -3  12   9       7766.52       7560.76       607.44 o                         
  -1   1  10      38607.68      31318.79       302.44 o                         
   0   2  10     734439.69     725105.62     13561.02 o                         
  -2   3  10      24194.96      18266.40       165.95 o                         
  -4   4  10      37877.70      39707.00       464.70 o                         
  -1   4  10      23755.21      24644.49       183.42 o                         
  -3   5  10     221219.72     215315.02      2217.73 o                         
   0   5  10     204393.05     200138.72      3233.36 o                         
  -5   6  10     158172.97     157670.64      1049.20 o                         
  -2   6  10      42181.39      42403.79       350.59 o                         
  -7   7  10      82976.15      84967.64      1480.08 o                         
  -4   7  10      33832.20      32938.38       337.82 o                         
  -1   7  10       2611.55       2547.31       160.41 o                         
  -6   8  10       5090.01       5511.47       211.93 o                         
  -3   8  10      16155.40      16027.34       291.29 o                         
   0   8  10      67728.23      69735.20      2327.49 o                         
  -8   9  10      16852.16      15963.60       514.35 o                         
  -5   9  10      65139.82      67468.73       807.32 o                         
  -2   9  10      34949.45      34797.54       599.96 o                         
 -10  10  10      29051.34      30345.24      1232.82 o                         
  -7  10  10      67126.86      68411.40      1240.40 o                         
  -4  10  10      52141.97      54929.61       848.89 o                         
  -1  10  10       6313.96       5802.03       453.32 o                         
  -9  11  10       1405.97       1142.78       478.38 o                         
  -6  11  10      15147.10      16388.48       716.15 o                         
  -3  11  10       9948.57       9931.74       519.37 o                         
  -8  12  10      60913.62      63122.37      1318.08 o                         
  -5  12  10       7439.58       7195.30       526.54 o                         
  -1   3  11        773.75        590.44        54.62 o                         
  -3   4  11     316129.75     316839.41      1568.80 o                         
  -2   5  11      52589.65      53136.77       688.23 o                         
  -4   6  11      45391.06      45532.61       426.78 o                         
  -1   6  11        388.55        444.76        92.69 o                         
  -6   7  11       1203.64       1387.06       226.96 o                         
  -3   7  11      93929.36      94181.62       697.28 o                         
  -5   8  11      22903.21      22156.11       374.87 o                         
  -2   8  11      46294.61      45892.04       549.47 o                         
  -7   9  11      11254.48      11039.93       386.11 o                         
  -4   9  11       4059.40       4329.76       275.97 o                         
  -1   9  11        134.73        166.95       221.65 o                         
  -9  10  11      41734.86      43739.61       951.34 o                         
  -6  10  11       1979.82       2198.07       307.48 o                         
  -3  10  11       1151.76        564.41       260.72 o                         
  -8  11  11        748.46        791.69       435.49 o                         
  -5  11  11        220.77        452.68       354.69 o                         
  -2  11  11       2220.36       3015.32       488.81 o                         
  -7  12  11       1405.86        950.06       431.80 o                         
  -4  12  11       1966.69       1440.07       543.99 o                         
  -1   2  12     917938.56     957440.31      3606.00 o                         
  -3   3  12       9768.90      12000.69       191.33 o                         
   0   3  12     278606.53     300817.44      4502.88 o                         
  -2   4  12     131348.05     131043.99       663.54 o                         
  -4   5  12      97308.50      96240.98       658.53 o                         
  -1   5  12     180090.86     173777.36      1107.97 o                         
  -6   6  12     656185.56     661709.19      5569.48 o                         
  -3   6  12     270918.88     265637.22      1800.57 o                         
   0   6  12      63160.72      60634.32      1808.06 o                         
  -5   7  12       1494.66       1529.97       165.56 o                         
  -2   7  12        375.58        435.73        92.69 o                         
  -7   8  12       4233.81       4436.48       275.97 o                         
  -4   8  12     121441.74     122053.00      1048.68 o                         
  -1   8  12      78669.95      79035.65       832.05 o                         
  -9   9  12      95722.72      99605.26      2076.19 o                         
  -6   9  12      59653.61      61541.04       940.35 o                         
  -3   9  12      52131.91      53395.70       689.83 o                         
   0   9  12      49081.23      51901.52      1117.43 o                         
  -8  10  12      15816.08      14882.09       563.73 o                         
  -5  10  12      16542.90      16039.96       465.41 o                         
  -2  10  12      16470.71      16320.04       496.95 o                         
 -10  11  12       8483.16       7201.40       624.36 o                         
  -7  11  12      36627.03      37942.34       790.74 o                         
  -4  11  12      55369.08      58802.91      1029.12 o                         
  -1  11  12       4265.40       3958.98       498.25 o                         
  -9  12  12       5044.04       4644.79       628.81 o                         
  -6  12  12        569.45         93.88       434.40 o                         
  -3  12  12       3559.64       3142.89       529.96 o                         
  -2   3  13     184461.17     183368.72      1315.11 o                         
  -1   4  13     260113.25     261931.92      2161.60 o                         
  -3   5  13       5241.42       5706.18       173.49 o                         
  -5   6  13       3079.74       2973.37       101.44 o                         
  -2   6  13      57861.47      58336.95       577.32 o                         
  -4   7  13      24402.18      23715.13       315.72 o                         
  -1   7  13      14389.14      13775.41       245.94 o                         
  -6   8  13       5216.61       4703.25       203.56 o                         
  -3   8  13       9260.88       8861.23       246.13 o                         
  -8   9  13      22116.12      22121.54       615.42 o                         
  -5   9  13       7796.37       7539.84       266.11 o                         
  -2   9  13      15141.17      14741.44       552.17 o                         
  -7  10  13      23156.36      21691.37       540.31 o                         
  -4  10  13       6123.63       5969.00       313.79 o                         
  -1  10  13       7153.31       6890.27       378.42 o                         
  -9  11  13       1971.79       1465.45       441.16 o                         
  -6  11  13         22.35        669.96       341.56 o                         
  -3  11  13        715.63        647.10       388.65 o                         
  -8  12  13       8282.92       9192.60       645.91 o                         
  -5  12  13       2485.77       2211.21       520.86 o                         
   0   1  14        508.07       1474.80        38.62 o                         
  -2   2  14     180263.20     158361.84      1003.27 o                         
  -1   3  14      52521.09      53459.30       522.81 o                         
  -3   4  14      42512.52      43103.52       347.96 o                         
   0   4  14        568.85       1039.12        90.89 o                         
  -5   5  14     361739.66     368779.22      5517.81 o                         
  -2   5  14     202639.84     201300.50      1159.24 o                         
  -4   6  14       4391.21       4575.87       111.19 o                         
  -1   6  14        772.19        488.55       149.79 o                         
  -6   7  14       5173.93       4871.29       153.18 o                         
  -3   7  14      24272.45      24775.47       300.76 o                         
   0   7  14      60399.99      61425.40      1232.13 o                         
  -8   8  14       4058.26       3195.32      1037.91 o                         
  -5   8  14       5831.40       5700.42       222.81 o                         
  -2   8  14        279.16        240.00       197.09 o                         
  -7   9  14       1648.05       1632.64       263.54 o                         
  -4   9  14       8926.95       8286.27       281.94 o                         
  -1   9  14       5332.17       4494.10       295.94 o                         
  -9  10  14      17760.52      17571.72       922.93 o                         
  -6  10  14      27956.02      28547.21       586.23 o                         
  -3  10  14      34830.64      34288.10       670.94 o                         
   0  10  14       4159.68       3325.67      1010.58 o                         
  -8  11  14        452.01        715.88       404.01 o                         
  -5  11  14       5737.86       6031.09       456.66 o                         
  -2  11  14       6485.17       5819.13       475.02 o                         
  -7  12  14       6144.44       5255.63       564.93 o                         
  -4  12  14      18504.89      19775.05       805.75 o                         
  -1   2  15     299219.31     294474.44      1709.91 o                         
  -2   4  15      46988.00      48674.48       280.20 o                         
  -4   5  15       9867.34       9910.37       124.47 o                         
  -1   5  15      44375.62      44163.05       371.52 o                         
  -3   6  15      39288.75      38979.32       337.98 o                         
  -5   7  15       4269.95       4097.40       181.36 o                         
  -2   7  15      36790.44      37306.83       414.17 o                         
  -7   8  15       3110.40       2652.29       226.08 o                         
  -4   8  15      47025.39      46203.84       647.77 o                         
  -1   8  15      49035.70      48772.08       606.74 o                         
  -6   9  15      13279.39      13588.13       373.35 o                         
  -3   9  15       7815.56       7966.87       292.91 o                         
  -8  10  15       1709.16       1961.38       362.66 o                         
  -5  10  15      16979.28      16698.89       496.97 o                         
  -2  10  15       9487.75       9622.42       398.84 o                         
 -10  11  15       1299.47        932.98       478.19 o                         
  -7  11  15       5852.26       6359.25       441.56 o                         
  -4  11  15       1707.08       1793.40       374.94 o                         
  -1  11  15        441.42       1005.47       478.33 o                         
  -6  12  15       1669.06       2547.76       670.13 o                         
  -1   1  16      12650.86      14496.66       154.73 o                         
   0   2  16     387648.03     396144.06      6210.90 o                         
  -2   3  16      16621.32      17465.35       205.27 o                         
  -4   4  16      24725.27      25139.07       348.16 o                         
  -1   4  16       2608.97       2497.47        75.42 o                         
  -3   5  16     128252.70     129521.59      1772.02 o                         
   0   5  16     195831.86     193832.09      2484.70 o                         
  -5   6  16      23301.13      24042.37       258.03 o                         
  -2   6  16     107895.98     105954.19      1284.50 o                         
  -7   7  16      28511.66      29206.96       643.82 o                         
  -4   7  16      38672.55      38272.55       409.56 o                         
  -1   7  16      11538.22      11203.43       291.84 o                         
  -6   8  16      15301.65      15785.78       368.52 o                         
  -3   8  16       8731.55       8295.48       254.11 o                         
   0   8  16      16002.81      15417.50       601.17 o                         
  -8   9  16         55.91        413.65       299.01 o                         
  -5   9  16       4080.61       3767.63       339.04 o                         
  -2   9  16       2395.36       2299.35       245.48 o                         
 -10  10  16       2352.27       2765.97      1747.92 o                         
  -7  10  16        868.89       1043.68       277.02 o                         
  -4  10  16       6441.45       6162.48       410.04 o                         
  -1  10  16      29338.80      29941.02       802.78 o                         
  -9  11  16        307.99        287.41       417.96 o                         
  -6  11  16       7467.94       7780.99       435.77 o                         
  -3  11  16       4811.39       4329.32       465.20 o                         
  -8  12  16       6678.85       6725.72       656.27 o                         
  -5  12  16        350.88        -45.39       501.88 o                         
  -1   3  17      75763.67      70431.35       334.27 o                         
  -3   4  17      51252.55      51950.73       482.63 o                         
  -2   5  17     102678.77     104215.91      1380.38 o                         
  -4   6  17      96625.05      94363.21       721.08 o                         
  -1   6  17        161.25         54.62        78.34 o                         
  -6   7  17       3089.43       3051.00       153.17 o                         
  -3   7  17      14050.79      14089.75       231.08 o                         
  -5   8  17       1620.08       1657.56       155.29 o                         
  -2   8  17       4296.02       3651.70       213.44 o                         
  -7   9  17        657.02        104.65       241.82 o                         
  -4   9  17      94775.94      96565.27      1107.81 o                         
  -1   9  17      11885.18      11763.41       335.05 o                         
  -9  10  17      13703.19      13152.94       843.93 o                         
  -6  10  17       8777.01       8166.01       353.55 o                         
  -3  10  17      64810.41      66354.62       995.63 o                         
  -8  11  17       2313.19       2028.89       512.47 o                         
  -5  11  17        108.40        444.86       364.87 o                         
  -2  11  17        940.37        913.81       379.87 o                         
  -7  12  17       2556.64       1953.60       745.29 o                         
  -4  12  17      24959.81      23418.99      1278.14 o                         
   0   0  18     212258.88     211610.41     10867.41 o                         
  -1   2  18      58204.63      56359.36       340.95 o                         
  -3   3  18      12423.79      12717.07       170.76 o                         
   0   3  18      11871.99      12140.38       218.67 o                         
  -2   4  18      15789.81      16460.84       136.70 o                         
  -4   5  18      28876.69      28527.29       258.15 o                         
  -1   5  18        215.12        327.71        71.51 o                         
  -6   6  18      22500.68      22209.86       492.09 o                         
  -3   6  18      17336.29      17654.79       208.44 o                         
   0   6  18     241676.09     245805.95      2651.92 o                         
  -5   7  18       4237.79       4182.76       153.18 o                         
  -2   7  18      24794.06      24851.40       347.27 o                         
  -7   8  18      44123.07      46261.20       688.29 o                         
  -4   8  18      11356.08      10870.85       270.42 o                         
  -1   8  18       9748.18       9216.98       265.52 o                         
  -9   9  18       3190.14       3116.09       497.69 o                         
  -6   9  18       1232.89        908.53       203.47 o                         
  -3   9  18      52426.72      55321.87       696.17 o                         
   0   9  18      77071.19      81380.69      1348.80 o                         
  -8  10  18        237.43        369.08       338.34 o                         
  -5  10  18       1282.19       1443.46       269.20 o                         
  -2  10  18        447.69        346.91       265.42 o                         
 -10  11  18       9234.62       7635.98       578.05 o                         
  -7  11  18      23858.54      25452.38       820.54 o                         
  -4  11  18        424.02       -325.73       361.30 o                         
  -1  11  18        907.57        779.59       575.51 o                         
  -6  12  18         98.71        483.57       443.27 o                         
  -2   3  19        561.71        519.72        41.29 o                         
  -1   4  19      56130.73      56523.38       490.64 o                         
  -3   5  19      93342.02      92801.02       590.07 o                         
  -5   6  19      25132.07      24963.55       291.45 o                         
  -2   6  19       2462.74       2113.83       138.82 o                         
  -4   7  19      95588.04      96154.88       770.40 o                         
  -1   7  19        673.77        648.69       127.86 o                         
  -6   8  19      10319.79      10109.88       347.02 o                         
  -3   8  19      38599.12      38573.19       497.47 o                         
  -8   9  19       9849.16       8447.43       412.19 o                         
  -5   9  19      26356.96      26698.50       467.65 o                         
  -2   9  19      25954.35      25574.33       480.38 o                         
  -7  10  19      26332.38      26420.64       585.31 o                         
  -4  10  19      10147.85       9973.37       379.16 o                         
  -1  10  19      44300.90      46547.02      1168.51 o                         
  -9  11  19          5.77        231.30       528.19 o                         
  -6  11  19        655.47       1058.37       378.33 o                         
  -3  11  19         35.25       -308.40       337.25 o                         
  -8  12  19       9301.40       9305.92       680.75 o                         
  -5  12  19       8383.79       8056.04       528.34 o                         
   0   1  20      41836.30      39250.48       740.53 o                         
  -2   2  20       2025.47       1968.13        77.26 o                         
  -1   3  20        826.23        704.01        41.29 o                         
  -3   4  20      59582.27      59835.05       369.38 o                         
   0   4  20     266112.38     267528.84      4164.33 o                         
  -5   5  20       9053.14       9494.21       355.19 o                         
  -2   5  20      10915.30      11437.06       220.88 o                         
  -4   6  20      31574.38      31547.13       305.10 o                         
  -1   6  20      20600.78      19143.68       232.92 o                         
  -6   7  20      43306.02      43429.45       509.68 o                         
  -3   7  20      17206.99      17536.33       402.38 o                         
   0   7  20       2168.41       2498.80       409.67 o                         
  -8   8  20      46752.64      49889.49      1168.20 o                         
  -5   8  20      37104.92      36684.08       498.75 o                         
  -2   8  20     104733.33     107609.10      1043.85 o                         
  -7   9  20       5619.99       4788.09       277.07 o                         
  -4   9  20      20184.45      19329.08       497.05 o                         
  -1   9  20        170.74        244.84       244.66 o                         
  -9  10  20      17537.56      18029.25       611.02 o                         
  -6  10  20         13.96        150.20       273.09 o                         
  -3  10  20       4266.20       3592.01       318.64 o                         
   0  10  20         32.58       -243.68       546.18 o                         
  -8  11  20        936.56        188.05       455.44 o                         
  -5  11  20      58676.78      61799.98      1080.60 o                         
  -2  11  20      20394.16      19681.22       629.04 o                         
  -7  12  20        504.77       1916.73       568.98 o                         
  -4  12  20        506.13        576.74       447.45 o                         
  -1   2  21      32412.87      33358.12       176.45 o                         
  -2   4  21        110.07        136.55        55.18 o                         
  -4   5  21      97917.28      97862.77      1149.43 o                         
  -1   5  21      32214.73      31527.41       300.12 o                         
  -3   6  21       3220.43       3109.59       132.38 o                         
  -5   7  21      44738.05      45292.86       476.64 o                         
  -2   7  21      39685.61      39483.08       447.23 o                         
  -7   8  21      75238.35      78049.42       890.00 o                         
  -4   8  21        596.33        340.25       146.78 o                         
  -1   8  21      39238.72      39745.86       525.01 o                         
  -6   9  21       1400.29       1316.89       260.17 o                         
  -3   9  21       7008.66       6639.34       294.59 o                         
  -8  10  21      30461.37      32081.86       848.56 o                         
  -5  10  21        807.52        651.59       275.56 o                         
  -2  10  21      31743.63      31317.49      1010.20 o                         
 -10  11  21        459.57        830.33       437.79 o                         
  -7  11  21       1138.91       1711.62       390.33 o                         
  -4  11  21        845.37        867.35       350.98 o                         
  -1  11  21       2103.22       1745.66       771.98 o                         
  -6  12  21         12.10        537.04       465.12 o                         
  -1   1  22      36506.67      28691.93       232.53 o                         
   0   2  22      86522.20      89547.33      1402.81 o                         
  -2   3  22     102403.92     107073.52       579.93 o                         
  -4   4  22     390699.53     393379.56      6708.60 o                         
  -1   4  22     363026.00     367877.69      1696.49 o                         
  -3   5  22       2517.23       2399.99        86.83 o                         
   0   5  22      10739.12      10356.68       231.86 o                         
  -5   6  22      19156.59      19034.20       263.78 o                         
  -2   6  22        925.97       1263.24        99.96 o                         
  -7   7  22      30773.03      30292.01       696.01 o                         
  -4   7  22      55177.93      56147.50       569.05 o                         
  -1   7  22     102205.31     103572.49       848.28 o                         
  -6   8  22     174586.75     184605.78      1653.73 o                         
  -3   8  22      97951.48     101591.77      1306.08 o                         
   0   8  22       1887.51       1925.82       308.99 o                         
  -8   9  22       5472.61       5351.07       361.37 o                         
  -5   9  22       2014.93       1723.34       307.48 o                         
  -2   9  22      25248.13      24639.29       459.61 o                         
 -10  10  22       6442.02       5487.04      1065.28 o                         
  -7  10  22        129.74        147.77       294.06 o                         
  -4  10  22      10249.71       9573.46       376.55 o                         
  -1  10  22      27505.61      28047.13       657.93 o                         
  -9  11  22      65895.16      72856.45      1295.27 o                         
  -6  11  22     125912.56     143839.45      2650.58 o                         
  -3  11  22       2668.57       2705.86       417.86 o                         
  -5  12  22       5619.13       5704.16       559.83 o                         
  -1   3  23         77.79         65.54        41.29 o                         
  -3   4  23     146389.94     150395.88      1304.89 o                         
  -2   5  23     110150.21     111672.77       671.93 o                         
  -4   6  23        747.29        570.48       120.64 o                         
  -1   6  23        568.74        654.51       110.64 o                         
  -6   7  23       6639.09       6451.53       285.25 o                         
  -3   7  23      86355.85      86799.01       710.56 o                         
  -5   8  23      21051.33      21725.40       387.92 o                         
  -2   8  23      24742.01      23842.93       379.40 o                         
  -7   9  23       9144.39       8947.05       512.60 o                         
  -4   9  23       5635.18       5065.83       307.52 o                         
  -1   9  23        479.45        368.40       221.65 o                         
  -9  10  23      56943.67      61285.40      1075.10 o                         
  -6  10  23       1828.39       1636.56       304.62 o                         
  -3  10  23      18327.66      17672.85       463.35 o                         
  -8  11  23         73.17        140.60       412.26 o                         
  -5  11  23          6.37       -347.17       408.27 o                         
  -2  11  23       1850.02       1854.76       399.24 o                         
  -7  12  23         84.08        -81.08       476.06 o                         
   0   0  24     718414.38     698295.56     30078.98 o                         
  -1   2  24      16046.03      17242.54       120.79 o                         
  -3   3  24     322507.91     343034.38      4129.92 o                         
   0   3  24     655635.69     671389.38      4051.54 o                         
  -2   4  24     179598.77     184190.08      1610.63 o                         
  -4   5  24     143228.34     140925.64      1207.63 o                         
  -1   5  24      23728.85      23272.53       363.11 o                         
  -6   6  24      26217.48      26353.07       495.68 o                         
  -3   6  24        664.74        761.71       103.95 o                         
   0   6  24     119185.76     119959.42      1784.77 o                         
  -5   7  24     204763.81     211571.55      1606.79 o                         
  -2   7  24     121420.73     123342.93       927.22 o                         
  -7   8  24     120209.78     126205.95      1292.74 o                         
  -4   8  24      18266.31      18446.56       348.15 o                         
  -1   8  24      11008.17      10296.28       281.96 o                         
  -9   9  24       2745.07       2778.07       481.65 o                         
  -6   9  24       3359.47       2734.11       265.45 o                         
  -3   9  24      76978.40      79121.98       901.33 o                         
   0   9  24      13200.83      13461.52       792.33 o                         
  -8  10  24      11417.43      10726.60       434.56 o                         
  -5  10  24      43195.11      45064.57       928.71 o                         
  -2  10  24      19666.49      19770.04       544.33 o                         
  -7  11  24      13903.22      13793.03       724.32 o                         
  -4  11  24        682.95        643.01       449.37 o                         
  -6  12  24      45169.83      49058.80      1239.49 o                         
  -2   3  25     156403.25     158987.09      1147.64 o                         
  -1   4  25     181839.45     186320.25       965.86 o                         
  -3   5  25        814.41        706.82       119.19 o                         
  -5   6  25        209.07        352.92       124.40 o                         
  -2   6  25      35792.02      35970.76       372.37 o                         
  -4   7  25        496.29        486.76       126.28 o                         
  -1   7  25       8336.14       7235.52       204.51 o                         
  -6   8  25       2470.99       2208.07       202.34 o                         
  -3   8  25        281.11        267.12       146.75 o                         
  -8   9  25      26577.92      26915.48       954.81 o                         
  -5   9  25      26312.10      26024.16       477.37 o                         
  -2   9  25       2456.15       1846.03       226.07 o                         
  -7  10  25      39103.37      39347.05       806.53 o                         
  -4  10  25      10542.57      10889.55       402.96 o                         
  -1  10  25        224.47         60.78       285.78 o                         
  -9  11  25       3342.14       2742.37       704.93 o                         
  -6  11  25         19.53       -224.30       373.53 o                         
  -3  11  25       1123.51       1040.35       409.96 o                         
  -5  12  25       3400.91       3093.06       499.28 o                         
   0   1  26      20980.94      19175.78       210.16 o                         
  -2   2  26      74773.55      74763.98       562.11 o                         
  -1   3  26      31420.62      32482.95       276.52 o                         
  -3   4  26      76125.84      77668.91       554.38 o                         
   0   4  26      18476.84      19875.11       270.63 o                         
  -5   5  26      83707.39      86056.73       928.40 o                         
  -2   5  26      66521.30      65214.11       492.21 o                         
  -4   6  26      73862.50      76160.86       768.74 o                         
  -1   6  26      37997.22      39019.31       385.13 o                         
  -6   7  26       6992.71       7006.11       241.35 o                         
  -3   7  26       2000.42       1897.36       153.69 o                         
   0   7  26      12789.16      12635.00       380.65 o                         
  -8   8  26       8803.01       7710.27       497.79 o                         
  -5   8  26         28.58        175.37       180.41 o                         
  -2   8  26      11184.14      11313.21       299.71 o                         
  -7   9  26       2061.79       2186.82       323.80 o                         
  -4   9  26      17328.81      16983.62       393.47 o                         
  -1   9  26       1215.25       1317.07       275.93 o                         
  -9  10  26       4457.62       4499.46       420.04 o                         
  -6  10  26       3839.81       3569.90       380.79 o                         
  -3  10  26        510.85        568.04       260.44 o                         
   0  10  26        399.51        -86.13       484.50 o                         
  -8  11  26      22135.30      21762.20       673.88 o                         
  -5  11  26       5283.16       4376.48       622.90 o                         
  -2  11  26       9005.39       8377.90       500.15 o                         
  -1   2  27     250792.97     253009.44      2054.30 o                         
  -2   4  27      26951.90      28060.20       224.81 o                         
  -4   5  27      57206.82      57360.45       577.22 o                         
  -1   5  27       1610.97       1601.31       131.13 o                         
  -3   6  27      30743.18      31344.44       338.85 o                         
  -5   7  27       5843.76       5664.42       220.79 o                         
  -2   7  27      19948.97      19349.15       600.39 o                         
  -7   8  27      12819.79      13113.03       356.96 o                         
  -4   8  27      41116.59      41644.37       532.29 o                         
  -1   8  27      31226.28      30815.67       444.73 o                         
  -6   9  27      11476.46      11491.21       346.22 o                         
  -3   9  27      10360.89       9861.74       333.96 o                         
  -8  10  27       2433.05       1723.54       344.09 o                         
  -5  10  27      11726.49      11394.60       398.22 o                         
  -2  10  27         38.59       -277.02       277.02 o                         
  -7  11  27       1749.91       1445.48       416.58 o                         
  -4  11  27       5258.35       4730.97       398.89 o                         
  -1   1  28      54699.59      51661.15       497.16 o                         
   0   2  28     188268.38     193654.14      1289.52 o                         
  -2   3  28      91477.31      93860.62       535.19 o                         
  -4   4  28      16894.40      16636.93       492.03 o                         
  -1   4  28      86591.50      89462.77       533.52 o                         
  -3   5  28      40956.84      41317.64       375.83 o                         
   0   5  28      99434.77      98595.56      1207.49 o                         
  -5   6  28      31698.62      32069.11       406.97 o                         
  -2   6  28     124412.54     127137.60       946.63 o                         
  -7   7  28       2422.74       2254.19       287.76 o                         
  -4   7  28       2108.12       2070.31       173.58 o                         
  -1   7  28       3816.50       3344.58       212.89 o                         
  -6   8  28       9583.21       8553.82       307.57 o                         
  -3   8  28       1454.98       1408.37       180.42 o                         
   0   8  28      42864.40      43980.48       840.51 o                         
  -8   9  28       6445.65       5689.83       362.72 o                         
  -5   9  28      18100.34      17530.44       416.78 o                         
  -2   9  28       1089.95       1582.40       262.85 o                         
 -10  10  28       2134.70       2003.40       597.73 o                         
  -7  10  28        225.60        109.67       285.78 o                         
  -4  10  28         79.13       -289.18       307.46 o                         
  -1  10  28       2978.05       2811.21       326.65 o                         
  -9  11  28       9958.28       8314.87       550.22 o                         
  -6  11  28       9982.20       9897.70       494.85 o                         
  -3  11  28       6847.04       6924.65       646.59 o                         
  -1   3  29     104697.36     105405.69       572.42 o                         
  -3   4  29     154500.20     159875.00       942.20 o                         
  -2   5  29      11921.56      11461.67       307.65 o                         
  -4   6  29      25578.05      25318.03       335.20 o                         
  -1   6  29       4629.07       3803.31       155.56 o                         
  -6   7  29      14066.53      14039.97       362.85 o                         
  -3   7  29       6122.23       6001.14       226.11 o                         
  -5   8  29         44.34         54.39       183.72 o                         
  -2   8  29       7194.12       7150.16       268.11 o                         
  -7   9  29       2603.05       2543.85       300.72 o                         
  -4   9  29      60787.45      63293.94       823.61 o                         
  -1   9  29      27272.59      27261.13       508.03 o                         
  -9  10  29        234.19       -348.33       348.33 o                         
  -6  10  29       2964.85       3001.45       551.07 o                         
  -3  10  29      31144.04      31653.81       640.27 o                         
  -8  11  29       1618.86       1447.02       429.46 o                         
  -5  11  29        806.90        209.90       412.43 o                         
  -2  11  29       3567.66       2541.06       491.20 o                         
   0   0  30     347679.50     334276.34      5937.21 o                         
  -1   2  30      25351.99      26551.48       197.37 o                         
  -3   3  30      87224.79      91900.14       756.32 o                         
   0   3  30      19570.70      20344.34       270.67 o                         
  -2   4  30       2403.69       2579.68        74.70 o                         
  -4   5  30       1008.98       1162.86       141.91 o                         
  -1   5  30       6510.70       6387.29       163.91 o                         
  -6   6  30      11489.13      11914.76       404.36 o                         
  -3   6  30       2919.52       2485.57       181.34 o                         
   0   6  30     109919.79     111721.14      1481.73 o                         
  -5   7  30       9550.26       9332.62       259.02 o                         
  -2   7  30      70072.05      72349.45       698.04 o                         
  -7   8  30       1621.65       2093.24       245.47 o                         
  -4   8  30        186.57        174.93       183.80 o                         
  -1   8  30      29446.16      29097.95       476.03 o                         
  -9   9  30      10119.86      11064.08       734.05 o                         
  -6   9  30       2562.90       2579.85       279.24 o                         
  -3   9  30      12526.07      12158.46       575.85 o                         
   0   9  30      22441.04      21645.38       682.92 o                         
  -8  10  30       5061.24       4525.96       410.28 o                         
  -5  10  30       8934.96       8037.27       382.55 o                         
  -2  10  30       1088.83        935.34       298.54 o                         
  -7  11  30       7600.10       7601.91       531.64 o                         
  -4  11  30        992.38        815.01       359.64 o                         
  -2   3  31       9261.57       9915.30       276.08 o                         
  -1   4  31     118848.39     122050.77       718.01 o                         
  -3   5  31      72910.09      74026.38       577.32 o                         
  -5   6  31       7281.79       7241.87       221.55 o                         
  -2   6  31       3918.12       3732.79       163.88 o                         
  -4   7  31      67246.19      69003.67       700.06 o                         
  -1   7  31       3523.61       3149.39       180.50 o                         
  -6   8  31      11095.38      11336.50       418.00 o                         
  -3   8  31      27970.41      27971.36       440.10 o                         
  -8   9  31         99.97        272.58       449.36 o                         
  -5   9  31       5843.91       5078.95       291.14 o                         
  -2   9  31      13080.64      12332.86       380.64 o                         
  -7  10  31       7082.52       6390.16       373.25 o                         
  -4  10  31       5258.49       4944.64       358.47 o                         
  -1  10  31      40783.06      41782.01       839.98 o                         
  -9  11  31       1434.99       2112.70       578.25 o                         
  -6  11  31         26.54        135.72       394.16 o                         
  -3  11  31          7.55         44.31       374.91 o                         
   0   1  32      10627.74      11172.66       209.95 o                         
  -2   2  32     244912.66     248103.34      1860.11 o                         
  -1   3  32      88514.27      89162.34       512.01 o                         
  -3   4  32        506.80        486.61        74.69 o                         
   0   4  32      40243.54      39052.23       503.13 o                         
  -5   5  32      59325.49      60703.24       815.91 o                         
  -2   5  32      19011.39      19851.46       252.08 o                         
  -4   6  32      36464.94      37699.81       521.18 o                         
  -1   6  32      94330.29      96723.95       808.65 o                         
  -6   7  32         32.31         24.16       197.09 o                         
  -3   7  32       2391.73       2501.80       178.96 o                         
   0   7  32      35388.40      36875.24       714.69 o                         
  -8   8  32      70382.94      72695.24      1353.51 o                         
  -5   8  32       1005.69        784.80       226.55 o                         
  -2   8  32      24991.53      24596.96       458.67 o                         
  -7   9  32       4576.01       3946.43       298.58 o                         
  -4   9  32      65651.71      68085.95       891.80 o                         
  -1   9  32       9706.29       9485.99       441.62 o                         
  -9  10  32        207.65         39.86       394.18 o                         
  -6  10  32      22485.25      21950.08       566.48 o                         
  -3  10  32      28832.47      29590.64       640.21 o                         
   0  10  32       7819.79       7309.69       721.86 o                         
  -8  11  32       6027.13       5004.59       472.13 o                         
  -5  11  32      22608.11      23021.35       686.38 o                         
  -1   2  33         67.58         81.93        94.60 o                         
  -2   4  33       7896.35       7760.26       127.91 o                         
  -4   5  33      40745.97      40812.10       473.94 o                         
  -1   5  33      25307.67      24837.85       306.96 o                         
  -3   6  33         65.10        246.21       140.70 o                         
  -5   7  33      33161.89      33029.21       445.28 o                         
  -2   7  33      79275.15      80111.42       765.06 o                         
  -7   8  33      51283.11      53523.45       746.10 o                         
  -4   8  33       5532.73       5526.44       285.84 o                         
  -1   8  33      44351.79      46801.34       635.66 o                         
  -6   9  33       7010.94       6874.18       332.87 o                         
  -3   9  33       3702.61       3114.48       286.97 o                         
  -8  10  33      14542.94      13393.30       549.93 o                         
  -5  10  33        758.68        555.09       412.52 o                         
  -2  10  33      21223.24      21403.01       628.20 o                         
  -7  11  33        259.12        640.08       473.01 o                         
  -4  11  33         27.28         63.68       405.88 o                         
  -1   1  34      47578.52      47165.30       876.57 o                         
   0   2  34      57711.67      57084.66       503.83 o                         
  -2   3  34     321733.97     335814.97      1659.23 o                         
  -4   4  34      16639.66      16786.03       287.97 o                         
  -1   4  34       2314.91       2448.97       109.25 o                         
  -3   5  34      59668.22      61366.62       505.49 o                         
   0   5  34     103272.48     105966.42      1140.29 o                         
  -5   6  34      88050.98      93219.70       883.49 o                         
  -2   6  34     166067.95     171975.72      1342.67 o                         
  -7   7  34      34144.11      36307.39       735.68 o                         
  -4   7  34       8656.66       8711.91       262.94 o                         
  -1   7  34      32727.94      31368.90       584.14 o                         
  -6   8  34        684.65        603.72       208.26 o                         
  -3   8  34       6813.27       6225.12       256.68 o                         
   0   8  34      61891.34      66682.65      1313.74 o                         
  -8   9  34      42702.62      45019.73       809.08 o                         
  -5   9  34     139617.75     153269.91      1543.45 o                         
  -2   9  34      12264.82      12074.81       414.73 o                         
  -7  10  34      60982.65      66606.04      1021.58 o                         
  -4  10  34      23254.89      23033.45       593.18 o                         
  -1  10  34       1363.49        786.32       575.52 o                         
  -6  11  34       7406.11       6917.61       624.89 o                         
  -3  11  34      32496.77      33770.56       866.39 o                         
  -1   3  35       3041.36       3313.15       131.68 o                         
  -3   4  35      19389.77      19888.45       268.31 o                         
  -2   5  35      81533.04      84188.42       649.98 o                         
  -4   6  35         79.04         57.55       152.55 o                         
  -1   6  35       4781.91       4676.51       307.52 o                         
  -6   7  35       3297.22       3134.78       219.99 o                         
  -3   7  35      85026.75      88362.81       890.32 o                         
  -5   8  35      18820.34      18132.58       599.58 o                         
  -2   8  35       9207.55       8662.72       552.03 o                         
  -7   9  35      18833.51      19685.82       502.78 o                         
  -4   9  35      27781.09      27529.99       554.59 o                         
  -1   9  35       1675.95       1274.50       284.18 o                         
  -9  10  35      33394.71      33965.55       892.85 o                         
  -6  10  35       1079.63       1462.80       326.01 o                         
  -3  10  35      28414.26      28443.52       757.54 o                         
  -8  11  35         42.36       1072.69       778.26 o                         
  -5  11  35         12.29         12.73       402.85 o                         
   0   0  36      30618.39      30725.45       748.11 o                         
  -1   2  36     209947.61     210923.95      1126.13 o                         
  -3   3  36     194291.59     197297.58      1423.92 o                         
   0   3  36       7745.68       8016.19       300.53 o                         
  -2   4  36      39624.37      39858.57       418.68 o                         
  -4   5  36       9717.36      10067.37       331.26 o                         
  -1   5  36     113288.29     114592.88       861.30 o                         
  -6   6  36     301216.22     318769.31      3347.77 o                         
  -3   6  36      68199.98      68858.70       668.71 o                         
   0   6  36       4857.29       4054.37       270.40 o                         
  -5   7  36        358.47        241.84       183.73 o                         
  -2   7  36      26582.07      25981.16       416.95 o                         
  -7   8  36        523.65        940.54       279.39 o                         
  -4   8  36      46502.02      47416.61       637.20 o                         
  -1   8  36      55567.98      57736.33       783.12 o                         
  -9   9  36      64052.15      66624.84      2189.38 o                         
  -6   9  36      84397.41      91911.88      1097.58 o                         
  -3   9  36         97.32       -232.33       271.03 o                         
   0   9  36        484.32         27.31       502.08 o                         
  -8  10  36      17029.42      16023.92       573.75 o                         
  -5  10  36       7776.68       7191.02       407.02 o                         
  -2  10  36       3894.91       3840.79       405.20 o                         
  -7  11  36       1332.75       1534.23       551.87 o                         
  -4  11  36      47870.70      48440.90      1025.84 o                         
  -2   3  37     109697.58     114705.70       664.98 o                         
  -1   4  37      71373.50      74468.70       571.07 o                         
  -3   5  37      12976.36      12283.25       216.02 o                         
  -5   6  37        246.32        120.63       160.34 o                         
  -2   6  37      18085.75      17760.49       296.93 o                         
  -4   7  37       7081.31       6854.35       237.36 o                         
  -1   7  37       4467.98       4047.40       362.70 o                         
  -6   8  37          0.35        363.99       252.27 o                         
  -3   8  37        759.58        744.01       204.66 o                         
  -8   9  37      19702.59      19927.04       586.02 o                         
  -5   9  37      27718.51      29212.33       557.89 o                         
  -2   9  37        236.28        232.85       283.42 o                         
  -7  10  37      43737.50      43249.68       842.26 o                         
  -4  10  37      12344.62      11612.42       483.40 o                         
  -1  10  37       2391.62       2023.08       458.27 o                         
  -6  11  37         82.92       -294.47       415.47 o                         
   0   1  38       8626.87       8654.86       683.07 o                         
  -2   2  38      76461.95      78856.45      1097.00 o                         
  -1   3  38       7912.51       7645.04       244.49 o                         
  -3   4  38      13117.08      13011.89       236.66 o                         
   0   4  38       4515.73       4773.36       273.15 o                         
  -5   5  38      87698.18      93955.61      1263.99 o                         
  -2   5  38      37192.07      38388.51       669.01 o                         
  -4   6  38      57129.33      58998.27       626.30 o                         
  -1   6  38      17575.02      17097.52       351.96 o                         
  -6   7  38        316.09        174.90       193.79 o                         
  -3   7  38       6809.80       6475.30       254.08 o                         
   0   7  38      22723.99      24686.28       657.12 o                         
  -8   8  38      18222.41      17763.31       707.92 o                         
  -5   8  38      11211.63      11380.37       359.23 o                         
  -2   8  38        224.26        -80.05       221.65 o                         
  -7   9  38         19.42        528.49       291.08 o                         
  -4   9  38      14286.04      13272.22       536.35 o                         
  -1   9  38        672.76        132.13       303.23 o                         
  -9  10  38       9700.46       8621.97       592.89 o                         
  -6  10  38       7140.48       6738.92       431.94 o                         
  -3  10  38        547.25        462.99       378.78 o                         
  -5  11  38         25.43       -252.21       414.55 o                         
  -1   2  39     187265.25     194873.92      1104.20 o                         
  -2   4  39       2386.22       2397.02       157.69 o                         
  -4   5  39      52451.54      53052.19       509.49 o                         
  -1   5  39        188.06        375.91       127.85 o                         
  -3   6  39      16559.85      16251.39       322.19 o                         
  -5   7  39       8761.02       8349.10       274.86 o                         
  -2   7  39        408.63        265.52       180.48 o                         
  -7   8  39      48301.07      51615.43       760.13 o                         
  -4   8  39      10960.44      10424.96       330.97 o                         
  -1   8  39      14383.80      14413.97       401.18 o                         
  -6   9  39       5106.17       4974.27       341.62 o                         
  -3   9  39      14520.29      13324.70       426.46 o                         
  -8  10  39       3943.79       4182.81       482.10 o                         
  -5  10  39        990.47        388.80       369.34 o                         
  -2  10  39       2897.28       2521.26       394.08 o                         
  -7  11  39        837.48       -255.34       487.20 o                         
  -4  11  39       1730.42       2209.26       466.64 o                         
  -1   1  40        440.46        558.33       170.60 o                         
   0   2  40     247360.14     254721.69      1807.98 o                         
  -2   3  40        345.43        327.72        81.93 o                         
  -4   4  40         12.61         27.31       154.48 o                         
  -1   4  40      30441.04      30706.01       396.72 o                         
  -3   5  40     114439.88     119207.79      1244.09 o                         
   0   5  40     168328.30     175532.36      1879.10 o                         
  -5   6  40         10.11        -79.34       165.74 o                         
  -2   6  40       4323.84       4394.31       211.93 o                         
  -7   7  40      33463.55      35445.93       854.05 o                         
  -4   7  40      17726.57      18274.33       481.23 o                         
  -1   7  40       3007.21       2574.23       223.15 o                         
  -6   8  40       3681.49       3565.24       441.53 o                         
  -3   8  40       5823.07       5827.93       314.89 o                         
   0   8  40       2236.95       1766.08       432.95 o                         
  -8   9  40       6861.67       6510.83       426.92 o                         
  -5   9  40       1301.45       1043.70       265.43 o                         
  -2   9  40       2162.31       2243.22       317.20 o                         
  -7  10  40      16645.14      16256.95       572.84 o                         
  -4  10  40      14669.53      14918.10       583.66 o                         
  -1  10  40      12173.13      10711.57       610.61 o                         
  -6  11  40       3964.74       2992.23       508.09 o                         
  -1   3  41     113750.57     118176.88       699.95 o                         
  -3   4  41     110463.09     113578.64      1073.73 o                         
  -2   5  41          1.45        157.79       120.63 o                         
  -4   6  41      15733.03      16546.37       591.65 o                         
  -1   6  41       1629.79       1140.48       163.87 o                         
  -6   7  41      32459.27      33609.33       670.92 o                         
  -3   7  41        326.13        321.07       283.81 o                         
  -5   8  41       5002.95       4520.81       285.83 o                         
  -2   8  41       4984.52       4348.51       370.59 o                         
  -7   9  41       2416.36       1416.47       299.03 o                         
  -4   9  41      10645.27      10355.43       414.76 o                         
  -1   9  41      18659.87      17914.64       575.11 o                         
  -6  10  41       4838.89       4369.64       432.83 o                         
  -3  10  41       8866.54       8422.20       717.60 o                         
   0   0  42     308814.75     301855.94      4102.29 o                         
  -1   2  42      44064.59      45064.48       676.41 o                         
  -3   3  42      53597.05      56001.25       958.30 o                         
   0   3  42      16250.60      16251.34       847.25 o                         
  -2   4  42        168.33        100.43       103.94 o                         
  -4   5  42       2363.31       2357.21       226.22 o                         
  -1   5  42        132.37        464.26       157.67 o                         
  -6   6  42       6388.77       5829.97       322.64 o                         
  -3   6  42      10330.86      10560.46       559.97 o                         
   0   6  42      68069.91      69373.66      1103.11 o                         
  -5   7  42      13813.06      13491.78       402.27 o                         
  -2   7  42      31729.44      31812.13       504.34 o                         
  -7   8  42        644.08       -170.04       323.23 o                         
  -4   8  42       3797.64       3213.75       277.05 o                         
  -1   8  42       7844.34       7302.17       364.97 o                         
  -9   9  42         35.19         27.31       643.03 o                         
  -6   9  42        201.81        380.25       304.60 o                         
  -3   9  42      15212.72      15018.07       791.59 o                         
   0   9  42      14051.06      13163.70      1666.62 o                         
  -8  10  42        800.15         89.82       435.74 o                         
  -5  10  42       3827.39       3658.71       418.49 o                         
  -2  10  42        234.06       -379.40       470.24 o                         
  -2   3  43      24009.71      24945.49       295.05 o                         
  -1   4  43     113590.54     117618.06       873.29 o                         
  -3   5  43      26287.35      26441.71       373.58 o                         
  -5   6  43       4164.48       3568.91       234.43 o                         
  -2   6  43      14908.39      14701.50       315.53 o                         
  -4   7  43      40153.28      42052.20       876.42 o                         
  -1   7  43       5457.82       5062.53       394.25 o                         
  -6   8  43      12234.82      12125.67       388.50 o                         
  -3   8  43      16726.24      16814.54       410.84 o                         
  -8   9  43        239.87        906.94       405.15 o                         
  -5   9  43         58.62        184.52       265.42 o                         
  -2   9  43      11217.92      11046.77       623.03 o                         
  -7  10  43        171.68       -115.71       398.57 o                         
  -4  10  43        302.22        312.79       379.33 o                         
   0   1  44     209724.17     202924.11      2566.89 o                         
  -2   2  44       4544.59       4399.28       193.15 o                         
  -1   3  44        101.92         30.64       102.49 o                         
  -3   4  44     156650.97     160464.23      1333.75 o                         
   0   4  44     109796.63     114548.08      1221.96 o                         
  -5   5  44      13679.37      13738.16       419.82 o                         
  -2   5  44       9808.78       9340.27       224.53 o                         
  -4   6  44      24379.56      24622.24       382.81 o                         
  -1   6  44       7683.56       7040.73       251.91 o                         
  -6   7  44      23082.05      23494.04       481.17 o                         
  -3   7  44      27901.39      28705.40       470.52 o                         
   0   7  44         74.51        333.78       341.20 o                         
  -8   8  44        202.10        223.68       404.15 o                         
  -5   8  44      23931.19      23183.06       487.40 o                         
  -2   8  44      77748.41      81850.72       978.76 o                         
  -7   9  44      19584.53      18407.95       678.42 o                         
  -4   9  44       2376.33       1597.84       473.05 o                         
  -1   9  44       3516.49       3068.16       444.05 o                         
  -6  10  44          8.78       -383.96       383.96 o                         
  -3  10  44        440.89        517.31       412.11 o                         
  -1   2  45      25121.11      25199.99       442.02 o                         
  -2   4  45       2658.34       2473.07       154.12 o                         
  -4   5  45       6942.58       6786.71       221.71 o                         
  -1   5  45      16605.19      16232.84       303.43 o                         
  -3   6  45       1843.81       1603.16       197.10 o                         
  -5   7  45      31283.73      31029.02       655.99 o                         
  -2   7  45      58955.91      60535.76       764.90 o                         
  -7   8  45      13007.52      12340.48       445.24 o                         
  -4   8  45       6688.16       6568.61       337.33 o                         
  -1   8  45      61256.48      64376.88       933.19 o                         
  -6   9  45      12482.60      11576.10       477.09 o                         
  -3   9  45        357.66        720.04       346.88 o                         
  -5  10  45         24.46        440.92       460.32 o                         
  -1   1  46     184666.09     181578.00      1667.40 o                         
   0   2  46      52535.43      52673.58      1314.12 o                         
  -2   3  46       8152.00       8527.46       261.35 o                         
  -4   4  46     138433.86     147298.84      1787.48 o                         
  -1   4  46      42779.30      43383.28       440.44 o                         
  -3   5  46     119593.73     123051.05      1071.85 o                         
   0   5  46      92040.44      94364.78      1216.90 o                         
  -5   6  46        362.57         91.92       220.74 o                         
  -2   6  46       7169.14       6448.55       251.31 o                         
  -7   7  46      23615.17      23469.47      1530.59 o                         
  -4   7  46      98431.53     102205.23      1653.71 o                         
  -1   7  46      35896.60      36779.84       655.18 o                         
  -6   8  46      77352.56      82883.88      1031.33 o                         
  -3   8  46      46307.75      46110.82       727.25 o                         
   0   8  46         69.86        218.47       502.07 o                         
  -8   9  46      12294.70      11548.03       899.08 o                         
  -5   9  46       3120.68       3241.46       404.05 o                         
  -2   9  46      13145.58      12202.99       567.50 o                         
  -7  10  46       5794.66       5263.96       755.64 o                         
  -4  10  46      12085.76      11358.72       718.91 o                         
  -1   3  47      26922.99      27409.10       318.98 o                         
  -3   4  47        175.83         63.24       114.51 o                         
  -2   5  47      41666.69      42862.88       521.20 o                         
  -4   6  47         51.60       -121.13       204.97 o                         
  -1   6  47       3720.44       3967.35       235.96 o                         
  -6   7  47        809.62        850.19       217.33 o                         
  -3   7  47      55246.40      57970.61       738.55 o                         
  -5   8  47       9188.37       8564.88       398.91 o                         
  -2   8  47       5774.47       4678.89       347.21 o                         
  -7   9  47       9451.23       9016.97       638.54 o                         
  -4   9  47      19127.56      19231.30       707.06 o                         
  -1   9  47      10020.02       9509.20       764.94 o                         
  -6  10  47       3892.58       3583.73       582.07 o                         
  -3  10  47      26136.05      25874.51      1068.90 o                         
   0   0  48     205537.97     204402.88      4246.89 o                         
  -1   2  48      15969.67      15373.35       303.44 o                         
  -3   3  48       3766.37       4133.23       193.14 o                         
   0   3  48      54542.17      54361.20      1368.74 o                         
  -2   4  48      31700.99      31662.19       360.12 o                         
  -4   5  48      60230.05      61856.87       747.44 o                         
  -1   5  48       2433.37       2032.94       169.00 o                         
  -6   6  48      69544.83      70766.49      1336.77 o                         
  -3   6  48      24761.38      24588.39       804.89 o                         
   0   6  48     127015.21     139851.17      2030.34 o                         
  -5   7  48      51289.89      53553.44      1226.98 o                         
  -2   7  48       4352.66       4159.76       301.34 o                         
  -7   8  48      59398.86      62001.34      1423.53 o                         
  -4   8  48       4590.49       4556.88       363.57 o                         
  -1   8  48       2224.00       1843.24       401.48 o                         
  -6   9  48        285.67       -198.74       449.94 o                         
  -3   9  48      28908.49      27305.70       885.75 o                         
  -5  10  48       4982.85       4832.07       716.81 o                         
  -2   3  49      50651.47      49722.64       629.51 o                         
  -1   4  49      19020.87      18804.16       296.93 o                         
  -3   5  49      18298.50      18002.07       439.51 o                         
  -5   6  49       2233.78       2012.29       273.46 o                         
  -2   6  49       2717.27       2902.00       346.91 o                         
  -4   7  49      23853.39      23761.77       804.81 o                         
  -1   7  49        804.51       1080.07       370.53 o                         
  -6   8  49       1714.44       2004.09       405.09 o                         
  -3   8  49       4445.05       3863.24       476.56 o                         
  -8   9  49      16928.25      15925.57       872.68 o                         
  -5   9  49      22692.35      21670.10      1191.30 o                         
  -2   9  49       1593.10       1279.15       493.01 o                         
  -4  10  49       7587.43       6962.18       828.93 o                         
   0   1  50       2223.25       2051.67       231.75 o                         
  -2   2  50      21667.07      21869.50       537.09 o                         
  -1   3  50       3414.66       2821.56       231.05 o                         
  -3   4  50       1867.97       1774.91       208.27 o                         
   0   4  50      24608.56      23851.41       598.29 o                         
  -5   5  50      59635.65      62078.54      1505.45 o                         
  -2   5  50      24063.88      23088.22       519.08 o                         
  -4   6  50      27023.96      27426.01       946.98 o                         
  -1   6  50      15802.54      15904.73       479.15 o                         
  -6   7  50       3138.12       3066.67       386.33 o                         
  -3   7  50      12620.66      11925.72       571.77 o                         
   0   7  50       7689.72       8307.90       734.91 o                         
  -8   8  50      17932.33      17540.20      1168.32 o                         
  -5   8  50       6316.12       4882.42       494.75 o                         
  -2   8  50       9835.38       9454.48       543.85 o                         
  -7   9  50        259.84        890.69       725.29 o                         
  -4   9  50      13402.23      11508.03       654.60 o                         
  -1   9  50        775.43        622.00       573.53 o                         
  -1   2  51      71631.98      70001.75       745.47 o                         
  -2   4  51       2562.29       2616.69       346.91 o                         
  -4   5  51      18655.64      18641.41       470.17 o                         
  -1   5  51        256.12       -117.37       237.72 o                         
  -3   6  51       8400.69       8163.11       386.11 o                         
  -5   7  51      34647.64      35670.33       774.42 o                         
  -2   7  51      12720.92      11432.73       500.45 o                         
  -7   8  51      53150.68      53374.91      1318.72 o                         
  -4   8  51       8481.26       7981.09       531.89 o                         
  -1   8  51        218.44        -29.53       455.43 o                         
  -6   9  51        231.36        291.55       541.15 o                         
  -3   9  51      12967.25      12272.37       719.91 o                         
  -1   1  52      56591.14      56066.64      1177.24 o                         
   0   2  52      52404.24      51979.82      1833.86 o                         
  -2   3  52       2143.74       1923.30       201.38 o                         
  -4   4  52      32930.94      33235.69      2871.21 o                         
  -1   4  52      79266.58      79768.52       948.30 o                         
  -3   5  52      11398.67      10519.60       378.57 o                         
   0   5  52      31642.27      31920.84       869.36 o                         
  -5   6  52       7092.82       6829.99       404.11 o                         
  -2   6  52      18518.68      17808.86       542.45 o                         
  -7   7  52       2942.60       3403.65       615.65 o                         
  -4   7  52       1180.76        937.06       342.29 o                         
  -1   7  52       4072.36       3856.68       433.37 o                         
  -6   8  52      35015.98      34697.88      1002.38 o                         
  -3   8  52       5190.01       4988.27       730.35 o                         
   0   8  52       2487.89       2772.10       888.97 o                         
  -5   9  52        341.25        626.12       469.23 o                         
  -2   9  52       4207.69       3591.35       573.51 o                         
  -1   3  53      43462.29      42872.37       566.36 o                         
  -3   4  53      70959.02      71791.01      1024.62 o                         
  -2   5  53       1668.10       1769.37       310.13 o                         
  -4   6  53      24479.13      24377.87       589.56 o                         
  -1   6  53       6906.98       5717.81       423.95 o                         
  -6   7  53      13139.06      11956.18       962.22 o                         
  -3   7  53      11626.66      10577.15       464.38 o                         
  -5   8  53       8152.37       7532.16       883.19 o                         
  -2   8  53      10101.74       9667.56       589.23 o                         
  -7   9  53       9584.77      10064.90       856.08 o                         
  -4   9  53       4496.55       3471.72       528.27 o                         
   0   0  54     137682.53     143247.72      2747.15 o                         
  -1   2  54      50577.07      51496.65       640.71 o                         
  -3   3  54      24173.75      24361.84       692.64 o                         
   0   3  54      14400.60      13468.62       497.92 o                         
  -2   4  54        801.46        635.92       354.77 o                         
  -4   5  54       2437.15       1828.31       362.67 o                         
  -1   5  54       2171.95       1896.22       310.37 o                         
  -6   6  54      26858.54      26376.97      1694.77 o                         
  -3   6  54      24894.81      23691.04       899.53 o                         
   0   6  54      23133.03      22291.75      1612.55 o                         
  -5   7  54      12897.58      13151.95       941.54 o                         
  -2   7  54      13441.62      12233.08       512.27 o                         
  -7   8  54          2.29        377.06       520.53 o                         
  -4   8  54       4927.83       5277.21       475.71 o                         
  -1   8  54        227.89        821.36       645.85 o                         
  -6   9  54       2116.98       1920.43       531.09 o                         
  -3   9  54       6311.70       6405.90       650.67 o                         
  -2   3  55      39306.27      38662.26       939.63 o                         
  -1   4  55      84665.83      86459.05      1051.26 o                         
  -3   5  55       6985.08       6755.67       562.34 o                         
  -5   6  55       1886.07       1344.56       350.76 o                         
  -2   6  55      10653.53       9387.64       445.20 o                         
  -4   7  55      11281.96      10244.55       474.52 o                         
  -1   7  55      10306.54       9778.01       566.52 o                         
  -6   8  55       5024.25       4633.00       523.46 o                         
  -3   8  55       8472.94       6614.18       519.67 o                         
  -5   9  55       1133.76        384.51       545.08 o                         
   0   1  56      10138.35       9292.51       365.53 o                         
  -2   2  56     135625.23     141958.23      3322.65 o                         
  -1   3  56      49100.71      48363.70       995.27 o                         
  -3   4  56       8217.75       8283.02       396.01 o                         
   0   4  56       2083.76       1371.31       365.41 o                         
  -5   5  56     159505.25     166368.91      3213.61 o                         
  -2   5  56     100184.90     102190.95      1947.18 o                         
  -4   6  56      17224.61      16760.51       696.97 o                         
  -1   6  56      10182.86       9279.81       496.76 o                         
  -6   7  56       7494.48       6910.91       515.91 o                         
  -3   7  56      25721.45      24373.73       707.25 o                         
   0   7  56      37068.48      36988.86      1777.27 o                         
  -5   8  56       4605.41       4063.73       549.50 o                         
  -2   8  56        956.21       1286.68       663.13 o                         
  -4   9  56      20742.28      21346.95      1182.05 o                         
  -1   2  57      50299.09      50762.09       860.91 o                         
  -2   4  57       1259.43       1075.20       299.79 o                         
  -4   5  57       3158.65       2237.24       504.60 o                         
  -1   5  57      22615.38      22050.42       627.50 o                         
  -3   6  57       4091.41       4057.87       380.92 o                         
  -5   7  57       7144.79       5954.02       459.12 o                         
  -2   7  57      16432.32      15598.92       591.87 o                         
  -7   8  57         54.84        -12.90       560.12 o                         
  -4   8  57       6191.55       5569.48       607.15 o                         
  -1   8  57      43109.39      42155.07      1207.58 o                         
  -1   1  58      52418.13      53996.73       942.90 o                         
   0   2  58      16426.86      16028.70       502.40 o                         
  -2   3  58      43790.58      45414.00      1003.91 o                         
  -4   4  58        477.02        413.21       432.93 o                         
  -1   4  58      67890.30      68193.40      1031.92 o                         
  -3   5  58       7434.10       7475.35       599.31 o                         
   0   5  58        915.83       1454.88       628.13 o                         
  -5   6  58      92385.80      97991.00      2309.36 o                         
  -2   6  58     106495.33     109533.39      1564.40 o                         
  -7   7  58       7138.61       7445.88      1447.72 o                         
  -4   7  58       6228.04       4784.83       495.24 o                         
  -1   7  58       4661.96       4771.55       551.93 o                         
  -6   8  58        715.75        878.53       551.11 o                         
  -3   8  58       2656.76       3281.35       788.42 o                         
  -1   3  59      36741.43      36506.56       686.83 o                         
  -3   4  59       3482.91       3538.33       354.80 o                         
  -2   5  59      21082.04      20089.94       558.87 o                         
  -4   6  59       2469.74       2298.77       349.12 o                         
  -1   6  59        325.92        428.14       391.85 o                         
  -6   7  59       3064.09       2868.92       470.07 o                         
  -3   7  59      19476.45      18547.01       859.86 o                         
  -5   8  59       2335.27       2211.32       549.70 o                         
  -2   8  59       1650.47        714.53       504.90 o                         
   0   0  60      31416.09      32660.89      1173.91 o                         
  -1   2  60       6341.73       5766.83       271.10 o                         
  -3   3  60      27926.47      28688.67       809.13 o                         
   0   3  60       2582.99       2306.69       386.25 o                         
  -2   4  60       7782.66       7477.53       433.72 o                         
  -4   5  60         65.62       -225.01       327.51 o                         
  -1   5  60      25623.42      24409.29       667.44 o                         
  -6   6  60      93949.66      94692.22      5013.33 o                         
  -3   6  60       8194.63       7775.56       455.04 o                         
   0   6  60      49527.66      51654.53      3528.74 o                         
  -5   7  60        194.78        136.13       425.71 o                         
  -2   7  60      19243.69      17335.98       701.85 o                         
  -4   8  60       2941.94       3221.22       559.33 o                         
  -2   3  61      10283.83      10047.21       347.27 o                         
  -1   4  61        587.94        577.69       331.49 o                         
  -3   5  61      23270.24      23727.75       717.99 o                         
  -5   6  61       2366.49       1937.20       433.16 o                         
  -2   6  61       1243.52       1387.27       390.37 o                         
  -4   7  61      25573.84      25136.00       803.01 o                         
  -1   7  61        950.04       1264.71       523.72 o                         
  -6   8  61       1271.74        961.55       613.92 o                         
  -3   8  61       7509.86       6853.38       764.88 o                         
   0   1  62          7.00       -270.35       270.35 o                         
  -2   2  62        107.04        -54.62       301.79 o                         
  -1   3  62      25883.08      26344.70       607.02 o                         
  -3   4  62        871.53        738.28       311.15 o                         
   0   4  62       3741.67       3222.91       586.08 o                         
  -5   5  62       1612.71       1240.68       504.44 o                         
  -2   5  62       1379.50       1909.76       357.09 o                         
  -4   6  62      30518.86      30886.03      1523.09 o                         
  -1   6  62      23936.89      23774.62       830.97 o                         
  -6   7  62        115.14        146.51       474.98 o                         
  -3   7  62       3492.32       2565.19       455.55 o                         
   0   7  62         64.78       -628.11       926.90 o                         
  -5   8  62         28.54       -162.96       571.37 o                         
  -1   2  63      12990.59      12767.40       386.13 o                         
  -2   4  63       4872.12       4599.44       410.01 o                         
  -4   5  63      17696.91      17072.68       607.40 o                         
  -1   5  63       3676.68       3087.48       504.61 o                         
  -3   6  63       3344.81       2920.21       418.57 o                         
  -5   7  63      36877.90      37466.10      1051.21 o                         
  -2   7  63       7092.35       5850.31       565.07 o                         
  -4   8  63       8533.13       7842.43       819.30 o                         
  -1   1  64       8497.97       7633.58       419.72 o                         
   0   2  64      66613.28      68341.62      1231.66 o                         
  -2   3  64       7648.19       7155.72       693.57 o                         
  -4   4  64       8895.33       8380.19       655.62 o                         
  -1   4  64       9451.09       8366.66       528.37 o                         
  -3   5  64      16159.67      14996.08       859.78 o                         
   0   5  64      35433.25      35969.04      1418.96 o                         
  -5   6  64       4685.24       4567.65       452.34 o                         
  -2   6  64        213.89        199.43       452.99 o                         
  -4   7  64       1087.79       1051.94       469.48 o                         
  -1   7  64        105.41        284.62       525.65 o                         
  -1   3  65       9437.33       8770.25       433.55 o                         
  -3   4  65      48092.34      50888.58      1052.56 o                         
  -2   5  65       7732.88       6535.11       451.36 o                         
  -4   6  65       9945.59       9067.27       615.65 o                         
  -1   6  65       2786.74       2215.56       497.68 o                         
  -6   7  65       2713.71       1408.47       555.80 o                         
  -3   7  65      15122.90      13916.86       804.51 o                         
   0   0  66     147142.03     154568.33      5161.83 o                         
  -1   2  66       4746.65       4044.87       300.45 o                         
  -3   3  66      15919.15      17079.82       761.33 o                         
   0   3  66      67080.22      67945.52      1603.91 o                         
  -2   4  66       4895.12       4803.57       379.38 o                         
  -4   5  66       4448.07       4575.52       446.56 o                         
  -1   5  66        474.17        898.89       449.36 o                         
  -6   6  66       7586.72       7426.68       983.37 o                         
  -3   6  66       2712.33       2406.62       431.82 o                         
   0   6  66        337.00        213.15      1037.76 o                         
  -5   7  66      31324.50      29102.81      1027.05 o                         
  -2   7  66      16893.32      14483.44       780.26 o                         
  -2   3  67      28596.04      28769.48       619.88 o                         
  -1   4  67      59616.72      64192.21      1169.22 o                         
  -3   5  67        429.99         56.54       409.39 o                         
  -5   6  67         30.41        257.87       437.93 o                         
  -2   6  67       6640.61       6335.08       544.35 o                         
  -4   7  67        682.95        834.29       584.77 o                         
   0   1  68      45567.01      47665.99      1123.37 o                         
  -2   2  68       6966.25       6555.86       520.44 o                         
  -1   3  68      50000.52      51284.17       853.63 o                         
  -3   4  68      76235.97      80828.47      1317.08 o                         
   0   4  68      62887.24      65964.33      2219.11 o                         
  -5   5  68       2328.57        892.17       666.72 o                         
  -2   5  68        190.52        310.45       444.88 o                         
  -4   6  68      35897.49      36518.26      1080.56 o                         
  -1   6  68      16012.51      14961.99       752.05 o                         
  -1   2  69      40441.86      41054.63       686.85 o                         
  -2   4  69       4720.81       3988.74       583.47 o                         
  -4   5  69        656.79        852.75       414.61 o                         
  -1   5  69      15243.55      14365.03       780.86 o                         
  -3   6  69       5625.67       5205.27       525.75 o                         
  -1   1  70       2955.92       3062.58       419.63 o                         
   0   2  70     100943.64     107400.30      2093.78 o                         
  -2   3  70       7868.38       7005.69       536.22 o                         
  -4   4  70      27823.06      27249.81      1148.04 o                         
  -1   4  70       8586.45       6955.44       554.13 o                         
  -3   5  70      41373.35      41922.05      1006.76 o                         
   0   5  70      68283.14      72447.22      3010.63 o                         
  -5   6  70       1924.96       1964.24       539.89 o                         
  -2   6  70       4027.29       4706.12       577.87 o                         
  -1   3  71      29652.45      30969.44       771.91 o                         
  -3   4  71      12029.00      11017.00       654.59 o                         
  -2   5  71       7098.17       6870.49       543.05 o                         
  -4   6  71       4697.21       3724.00       565.03 o                         
   0   0  72       9894.63      10381.01      1311.29 o                         
  -1   2  72      11539.28      11215.01       579.72 o                         
  -3   3  72       9069.12       7699.33       636.56 o                         
   0   3  72       6069.51       5749.14       752.52 o                         
  -2   4  72       1494.86       1973.66       473.03 o                         
  -4   5  72      12653.44      11078.95       635.97 o                         
  -1   5  72        391.89         90.53       460.64 o                         
  -2   3  73       1947.43       1979.67       369.35 o                         
  -1   4  73       5910.81       5133.18       557.69 o                         
  -3   5  73      19868.62      19010.84       754.03 o                         
   0   1  74       6109.74       6221.68       611.42 o                         
  -2   2  74       2295.36       1507.97       536.61 o                         
  -1   3  74        475.15        797.51       397.05 o                         
  -3   4  74      14027.81      13489.36       678.29 o                         
   0   4  74      22432.74      23196.16      1393.77 o                         
  -2   5  74       2827.37       2002.35       567.66 o                         
  -1   2  75       1215.23       1195.55       400.98 o                         
  -2   4  75        444.51        147.31       476.02 o                         
  -1   1  76      11321.45      12291.19       863.52 o                         
   0   2  76      12007.42      10934.60       853.33 o                         
  -2   3  76        709.38       1023.65       658.42 o                         
  -1   4  76       9655.86      10007.01       778.17 o                         
  -1   3  77       1319.97       1124.86       502.21 o                         
   0   0  78      43319.56      47694.50      3281.73 o                         
  -1   2  78      27693.25      27501.43       882.01 o                         
  -3   3  78       8641.75       8864.05       963.47 o                         
   0   3  78       1267.89       1230.72       949.25 o                         
  -2   3  79      15875.64      14836.00       898.82 o                         
   0   1  80       1197.02        266.39      1201.65 o                         
  -2   2  80     116261.10     126817.68     11402.58 o                         
                                                                                
