# Supplementary material for: (NH4)Ga(HAsO4)2 and TlAl(HAsO4)2 - two new RbFe(HPO4)2-type M + M 3+ arsenates
Source: Acta Crystallogr E Crystallogr Commun. 2018 Sep 28;74(Pt 10):1504–8. doi: 10.1107/S2056989018013567 (PMC6176428; doi:10.1107/S2056989018013567)
Supplement: Supplementary file 3 [file e-74-01504-TlAlHAsO42sup3.hkl]

data_TlAlHAsO42                                                                 
_shelx_title ' tlalhas in R-3c = TlAl(HAsO4)2'                                  
_shelx_refln_list_code          4                                               
_shelx_F_calc_maximum     1735.88                                               
_exptl_crystal_F_000      4068.00                                               
_reflns_d_resolution_high  0.8100                                               
                                                                                
loop_                                                                           
 _space_group_symop_operation_xyz                                               
 'x, y, z'                                                                      
 '-y, x-y, z'                                                                   
 '-x+y, -x, z'                                                                  
 'y, x, -z+1/2'                                                                 
 'x-y, -y, -z+1/2'                                                              
 '-x, -x+y, -z+1/2'                                                             
 'x+2/3, y+1/3, z+1/3'                                                          
 '-y+2/3, x-y+1/3, z+1/3'                                                       
 '-x+y+2/3, -x+1/3, z+1/3'                                                      
 'y+2/3, x+1/3, -z+5/6'                                                         
 'x-y+2/3, -y+1/3, -z+5/6'                                                      
 '-x+2/3, -x+y+1/3, -z+5/6'                                                     
 'x+1/3, y+2/3, z+2/3'                                                          
 '-y+1/3, x-y+2/3, z+2/3'                                                       
 '-x+y+1/3, -x+2/3, z+2/3'                                                      
 'y+1/3, x+2/3, -z+7/6'                                                         
 'x-y+1/3, -y+2/3, -z+7/6'                                                      
 '-x+1/3, -x+y+2/3, -z+7/6'                                                     
 '-x, -y, -z'                                                                   
 'y, -x+y, -z'                                                                  
 'x-y, x, -z'                                                                   
 '-y, -x, z-1/2'                                                                
 '-x+y, y, z-1/2'                                                               
 'x, x-y, z-1/2'                                                                
 '-x+2/3, -y+1/3, -z+1/3'                                                       
 'y+2/3, -x+y+1/3, -z+1/3'                                                      
 'x-y+2/3, x+1/3, -z+1/3'                                                       
 '-y+2/3, -x+1/3, z-1/6'                                                        
 '-x+y+2/3, y+1/3, z-1/6'                                                       
 'x+2/3, x-y+1/3, z-1/6'                                                        
 '-x+1/3, -y+2/3, -z+2/3'                                                       
 'y+1/3, -x+y+2/3, -z+2/3'                                                      
 'x-y+1/3, x+2/3, -z+2/3'                                                       
 '-y+1/3, -x+2/3, z+1/6'                                                        
 '-x+y+1/3, y+2/3, z+1/6'                                                       
 'x+1/3, x-y+2/3, z+1/6'                                                        
                                                                                
_cell_length_a     8.2900                                                       
_cell_length_b     8.2900                                                       
_cell_length_c    52.9400                                                       
_cell_angle_alpha  90.000                                                       
_cell_angle_beta   90.000                                                       
_cell_angle_gamma 120.000                                                       
                                                                                
_shelx_F_squared_multiplier     1.000                                           
                                                                                
loop_                                                                           
 _refln_index_h                                                                 
 _refln_index_k                                                                 
 _refln_index_l                                                                 
 _refln_F_squared_calc                                                          
 _refln_F_squared_meas                                                          
 _refln_F_squared_sigma                                                         
 _refln_observed_status                                                         
  -1   2   0     956808.62     975261.12     18287.78 o                         
   0   3   0    1256919.25    1268050.50     10313.49 o                         
  -2   4   0    1283649.00    1313623.62      9761.25 o                         
  -1   5   0     784307.56     685415.81      4864.75 o                         
  -3   6   0     472670.03     436757.53      4620.67 o                         
   0   6   0      47193.70      44972.32       929.00 o                         
  -2   7   0     726129.94     653982.38      4677.12 o                         
  -4   8   0      84722.13      82189.61      1210.74 o                         
  -1   8   0     149803.11     146348.02      3127.92 o                         
  -3   9   0      93003.27      86979.11       881.24 o                         
  -5  10   0      44132.04      42582.63      1380.48 o                         
  -2   3   1      51423.45      47740.17       841.27 o                         
  -1   4   1     277679.09     262186.41     19239.19 o                         
  -3   5   1      20805.59      22578.31       197.33 o                         
  -5   6   1      19728.99      19834.95       426.24 o                         
  -2   6   1      87965.55      81673.59      1702.24 o                         
  -4   7   1      56820.50      53750.23       552.21 o                         
  -1   7   1        198.68        313.00        74.69 o                         
  -6   8   1      18201.70      18257.97       347.53 o                         
  -3   8   1      30266.13      31491.11       699.60 o                         
  -8   9   1        405.17        277.37       181.28 o                         
  -5   9   1       4833.81       4757.98       289.08 o                         
  -2   9   1      46923.81      45531.50       800.28 o                         
  -4  10   1       2899.29       2868.67       185.25 o                         
   0   1   2      76331.24      71393.71       700.86 o                         
  -2   2   2    1539954.50    1629828.88     37936.56 o                         
  -1   3   2     573411.44     561203.62      6900.29 o                         
  -3   4   2      99147.47      99679.66      2216.70 o                         
   0   4   2      78829.41      73768.49       647.69 o                         
  -5   5   2     557991.25     559727.44     11668.83 o                         
  -2   5   2     298819.72     280725.00      1776.35 o                         
  -4   6   2      15062.76      18120.20       221.50 o                         
  -1   6   2      94490.34      88429.52       885.89 o                         
  -6   7   2      39074.83      39745.79       599.45 o                         
  -3   7   2      57940.23      56851.88       491.46 o                         
   0   7   2     154052.78     148729.69      5347.10 o                         
  -8   8   2      13874.29      15278.69       453.01 o                         
  -5   8   2      10457.42      11376.75       334.69 o                         
  -2   8   2       1266.92       1990.53       126.44 o                         
  -7   9   2      12487.57      14036.24       322.38 o                         
  -4   9   2      72292.91      70168.38      1222.98 o                         
  -1   9   2       7271.87       6129.55       272.70 o                         
  -6  10   2      45961.34      43713.41       635.27 o                         
  -1   2   3     272789.56     269908.66      7898.41 o                         
  -2   4   3      10460.66      10310.26       136.32 o                         
  -4   5   3       3956.06       4174.92       204.09 o                         
  -1   5   3     124893.27     117598.22      1061.35 o                         
  -3   6   3      31051.11      30368.23       363.53 o                         
  -5   7   3       5876.36       6301.52       138.07 o                         
  -2   7   3      49809.82      49133.77       584.85 o                         
  -7   8   3        518.37        641.65       103.69 o                         
  -4   8   3      17017.98      16901.87       283.89 o                         
  -1   8   3      88768.89      90188.53      1941.77 o                         
  -6   9   3      14008.59      13247.09       425.58 o                         
  -3   9   3        357.60        396.05       126.89 o                         
  -5  10   3      23777.16      23048.20       732.72 o                         
  -1   1   4       1511.94       2043.23        35.14 o                         
   0   2   4     174729.14     166010.88      1219.14 o                         
  -2   3   4      81284.41      75339.15       399.84 o                         
  -4   4   4      61185.91      60321.66       592.61 o                         
  -3   5   4      95493.76      96564.85      1432.30 o                         
   0   5   4      33271.91      31927.48       359.74 o                         
  -5   6   4     116093.44     103805.76      1717.57 o                         
  -2   6   4     155238.31     145477.11      1052.43 o                         
  -7   7   4       1991.80       2088.15       166.45 o                         
  -4   7   4      16546.36      21674.28       613.33 o                         
  -1   7   4       8152.63       7978.64       192.83 o                         
  -6   8   4      15539.73      16242.79       346.25 o                         
  -3   8   4       2313.15       3666.71       171.15 o                         
   0   8   4     134317.56     133121.19      6300.39 o                         
  -8   9   4         83.38        296.25       197.40 o                         
  -5   9   4      37128.79      37303.85      1049.28 o                         
  -2   9   4       1003.98       2922.09       214.67 o                         
  -4  10   4        742.62        820.40       155.88 o                         
  -1   3   5     158773.09     149939.48      1972.58 o                         
  -3   4   5       6052.40       7577.76       132.82 o                         
  -2   5   5     129301.30     125891.30      1867.80 o                         
  -4   6   5      35873.09      34022.47       626.96 o                         
  -1   6   5      13274.00      13466.70       248.47 o                         
  -6   7   5      10819.61      11139.45       171.45 o                         
  -3   7   5      65849.46      63990.16       978.31 o                         
  -5   8   5       2006.60       2013.91       130.33 o                         
  -2   8   5       2041.66       2388.40       119.13 o                         
  -7   9   5       1066.52        658.56       249.28 o                         
  -4   9   5      48747.07      50406.51       723.71 o                         
  -1   9   5      25828.75      26496.65       660.75 o                         
  -6  10   5      21100.79      20779.64       411.54 o                         
  -1   2   6     164551.94     155638.12      1280.56 o                         
  -3   3   6      70772.30      72852.38       537.93 o                         
   0   3   6     128149.37     120162.84      2013.20 o                         
  -2   4   6     101316.88      94515.21      1361.05 o                         
  -4   5   6     132231.62     126305.92       888.39 o                         
  -1   5   6       4373.88       7164.14       221.12 o                         
  -6   6   6      48806.80      48196.61       771.02 o                         
  -3   6   6      52975.86      50063.84       800.36 o                         
   0   6   6     392591.50     372170.91     15432.58 o                         
  -5   7   6      31767.48      32841.97       316.89 o                         
  -2   7   6       2383.03       4547.41       108.43 o                         
  -7   8   6     124553.63     119158.80      1790.92 o                         
  -4   8   6      28400.97      25929.30       334.88 o                         
  -1   8   6      10773.32      12377.32       538.88 o                         
  -6   9   6       7049.70       7433.50       229.69 o                         
  -3   9   6      83308.31      84700.26      2217.13 o                         
  -5  10   6      10664.32      11003.05       283.49 o                         
  -2   3   7      87251.38      83632.01       820.60 o                         
  -1   4   7      33153.13      33575.23       639.52 o                         
  -3   5   7     102466.30      98184.36      1062.28 o                         
  -5   6   7       1219.88       1471.94        96.32 o                         
  -2   6   7       1002.73       1284.99        82.32 o                         
  -4   7   7     103295.85     101827.73      1328.73 o                         
  -1   7   7      16314.77      16172.83       300.93 o                         
  -6   8   7      10696.18       9838.35       304.40 o                         
  -3   8   7      24119.76      22869.79       619.45 o                         
  -8   9   7      41817.00      41004.24       694.38 o                         
  -5   9   7      41853.22      40999.79       753.09 o                         
  -2   9   7      18300.09      18035.02       302.43 o                         
  -4  10   7      12844.26      13216.89       315.03 o                         
   0   1   8       9263.35       8741.87        83.72 o                         
  -2   2   8      86389.31      89292.85      1480.18 o                         
  -1   3   8      79388.02      79002.85       676.53 o                         
  -3   4   8      33419.41      39483.45       575.79 o                         
   0   4   8     158739.12     148703.05      2374.15 o                         
  -5   5   8      19144.76      20439.12       235.47 o                         
  -2   5   8      64369.88      65348.22      1614.60 o                         
  -4   6   8      89630.69      87336.90      1219.11 o                         
  -1   6   8      37252.84      38263.15       563.23 o                         
  -6   7   8      28813.42      31308.89       881.86 o                         
  -3   7   8      17300.35      22539.89       410.94 o                         
   0   7   8       4613.59       3467.00       196.35 o                         
  -8   8   8     126592.65     116008.82      1722.06 o                         
  -5   8   8      39190.64      38985.27       406.31 o                         
  -2   8   8      83618.81      81312.02      1689.20 o                         
  -7   9   8      20686.12      21856.18       388.65 o                         
  -4   9   8      36680.27      35787.27       465.50 o                         
  -1   9   8         84.73        529.05       131.55 o                         
  -6  10   8        285.56        830.42       178.07 o                         
  -1   2   9     124921.88     125595.12      1548.22 o                         
  -2   4   9       5567.18       6234.59       181.52 o                         
  -4   5   9     133434.20     129645.21      1959.65 o                         
  -1   5   9       6642.28       7160.72       226.88 o                         
  -3   6   9      20916.83      20363.85       596.94 o                         
  -5   7   9      84382.30      84106.00      1129.94 o                         
  -2   7   9      17728.98      18189.73       221.50 o                         
  -7   8   9      78878.89      78430.62       809.79 o                         
  -4   8   9       6538.62       6486.00       255.14 o                         
  -1   8   9      23317.49      24166.20       670.39 o                         
  -6   9   9        100.05        456.51       164.57 o                         
  -3   9   9      18778.35      18387.51       312.26 o                         
  -5  10   9      12578.74      12292.81       313.82 o                         
  -1   1  10     541020.19     580453.31      3584.39 o                         
   0   2  10       4637.39       5815.18       137.60 o                         
  -2   3  10     379411.25     390554.22      3059.53 o                         
  -4   4  10     630147.44     606999.19     10770.37 o                         
  -1   4  10     239102.53     228350.31      2706.00 o                         
  -3   5  10      25121.07      25362.38       711.63 o                         
   0   5  10       2547.37       3158.82       235.59 o                         
  -5   6  10       2638.68       3356.27       113.56 o                         
  -2   6  10      53420.97      54871.69      1040.22 o                         
  -7   7  10       4335.83       4503.96       392.69 o                         
  -4   7  10      17057.85      16459.18       335.07 o                         
  -1   7  10      78128.96      77458.45      1162.47 o                         
  -6   8  10     167633.59     164789.94      2806.11 o                         
  -3   8  10      46545.29      46306.62       653.60 o                         
   0   8  10       2573.31       2345.17       206.82 o                         
  -8   9  10       2628.15       3437.14       242.34 o                         
  -5   9  10       1820.06       4293.15       266.30 o                         
  -2   9  10       1816.94       1800.25       144.73 o                         
  -4  10  10       6615.92       6324.34       238.10 o                         
  -1   3  11        543.80        949.43        45.33 o                         
  -3   4  11     344041.38     331653.81      6714.84 o                         
  -2   5  11      60690.29      58836.56      1203.73 o                         
  -4   6  11      25812.00      24948.99       631.87 o                         
  -1   6  11        235.35        329.32        53.67 o                         
  -6   7  11       1483.31       1238.33        76.54 o                         
  -3   7  11      84454.54      83398.95      1301.95 o                         
  -5   8  11      17026.44      16847.06       528.01 o                         
  -2   8  11      33602.59      34997.09       695.51 o                         
  -7   9  11      24985.60      25856.01       989.76 o                         
  -4   9  11       6002.43       6214.51       174.93 o                         
  -1   9  11        291.53        296.72       135.96 o                         
  -6  10  11       1481.20       1244.41       194.79 o                         
   0   0  12      56170.63      52700.55      2324.85 o                         
  -1   2  12    3013270.25    2767759.00     43914.27 o                         
  -3   3  12     368891.94     343572.59      5811.36 o                         
   0   3  12    1419458.50    1486195.25     26120.04 o                         
  -2   4  12     795820.12     783124.44      6512.15 o                         
  -4   5  12     485332.84     472563.50     11098.41 o                         
  -1   5  12     772565.69     758986.88      5326.98 o                         
  -6   6  12    1329917.88    1280324.25     35199.17 o                         
  -3   6  12     899814.69     840098.75     11209.81 o                         
   0   6  12     282725.38     276037.34      6519.39 o                         
  -5   7  12      84045.83      83952.58      1456.26 o                         
  -2   7  12      63714.66      66750.58      1194.81 o                         
  -7   8  12      51413.03      51542.74       637.95 o                         
  -4   8  12     329754.41     322466.22      4462.76 o                         
  -1   8  12     187216.75     189364.41      3117.63 o                         
  -6   9  12      97836.44     100360.33      1036.01 o                         
  -3   9  12      92392.73      95351.48       892.91 o                         
  -5  10  12      71961.39      74029.45       867.94 o                         
  -2   3  13     191399.84     197332.03      2170.42 o                         
  -1   4  13     246672.42     246496.73      1320.39 o                         
  -3   5  13      10958.92      11641.27       249.78 o                         
  -5   6  13      14084.30      14490.72       386.06 o                         
  -2   6  13      26668.56      25986.10       654.31 o                         
  -4   7  13      14943.59      14751.94       175.19 o                         
  -1   7  13       6334.40       6752.96       329.83 o                         
  -6   8  13       2202.08       1793.00       153.10 o                         
  -3   8  13       8525.87       7881.53       237.10 o                         
  -8   9  13      21325.56      22418.31       526.37 o                         
  -5   9  13      15249.32      16419.14       312.13 o                         
  -2   9  13      30610.91      31491.95      1080.13 o                         
   0   1  14    1113608.00    1083848.38      6527.63 o                         
  -2   2  14     214704.73     226083.33      3288.26 o                         
  -1   3  14     414250.81     403879.50      1661.89 o                         
  -3   4  14     864348.50     861870.94     25279.45 o                         
   0   4  14     345646.12     321680.44      3082.21 o                         
  -5   5  14       2200.25       2606.13       196.31 o                         
  -2   5  14      39557.36      40692.32       867.55 o                         
  -4   6  14     311782.47     308114.34      7071.37 o                         
  -1   6  14     249226.92     245837.34      2211.90 o                         
  -6   7  14      55244.61      55181.12      1004.56 o                         
  -3   7  14      38610.60      38146.68       529.54 o                         
   0   7  14       5130.79       4194.32       549.82 o                         
  -8   8  14      52027.28      56666.29      2764.07 o                         
  -5   8  14      86650.43      85258.04      1684.21 o                         
  -2   8  14     110795.98     111753.53      1895.65 o                         
  -7   9  14      26633.26      27379.40       556.86 o                         
  -4   9  14      13011.51      16434.23       291.58 o                         
  -1   9  14       7622.72       7074.23       395.78 o                         
  -1   2  15     260616.06     270312.31      1118.30 o                         
  -2   4  15      25595.46      26162.31       305.45 o                         
  -4   5  15      23206.79      22860.45       557.49 o                         
  -1   5  15      67880.13      69071.45       768.42 o                         
  -3   6  15      49137.87      48709.84       491.11 o                         
  -5   7  15       5280.72       5248.05       231.08 o                         
  -2   7  15      38633.95      40013.17       734.77 o                         
  -7   8  15       2447.10       2278.81       254.99 o                         
  -4   8  15      26509.97      27541.25       490.95 o                         
  -1   8  15      39917.94      40371.54       666.02 o                         
  -6   9  15      15230.66      15824.52       326.25 o                         
  -3   9  15       6926.89       6947.14       191.31 o                         
  -1   1  16     105766.02     102702.65       619.26 o                         
   0   2  16     239708.98     238489.77      2184.16 o                         
  -2   3  16     102880.91     106595.05       523.42 o                         
  -4   4  16       6239.87       5015.60       353.66 o                         
  -1   4  16      33337.31      43768.30       613.84 o                         
  -3   5  16      71069.10      73745.99       872.44 o                         
   0   5  16     104354.69     102346.57      1217.91 o                         
  -5   6  16      62819.94      65315.54       843.70 o                         
  -2   6  16     176561.80     171605.23      2550.91 o                         
  -7   7  16       9675.86       8133.44       273.72 o                         
  -4   7  16      28356.97      30778.27       642.74 o                         
  -1   7  16      12168.81      11974.39       179.49 o                         
  -6   8  16       6302.91       6513.49       214.68 o                         
  -3   8  16        386.76       1222.97       103.68 o                         
   0   8  16      61436.56      60864.76      2490.27 o                         
  -8   9  16          8.12       -181.50       225.08 o                         
  -5   9  16       2689.48       3257.32       209.66 o                         
  -2   9  16       3630.52       5482.11       267.77 o                         
  -1   3  17      79050.00      79420.98       462.27 o                         
  -3   4  17      53437.95      54309.34       968.12 o                         
  -2   5  17      97222.05      95212.90      1781.65 o                         
  -4   6  17      58612.20      56256.63      1337.94 o                         
  -1   6  17       4329.10       4263.53       113.37 o                         
  -6   7  17       2049.19       2242.12       112.61 o                         
  -3   7  17      32000.25      31771.64       660.13 o                         
  -5   8  17        729.55        672.23       123.79 o                         
  -2   8  17       3570.31       3834.23       396.71 o                         
  -7   9  17        327.98        327.60       196.75 o                         
  -4   9  17     132795.86     135710.77      2093.21 o                         
  -1   9  17      16670.85      16543.65       476.72 o                         
   0   0  18     753330.94     724138.38     42614.44 o                         
  -1   2  18      30843.49      33350.88       167.46 o                         
  -3   3  18     232513.00     228256.83      5805.50 o                         
   0   3  18      44337.14      42285.44       872.31 o                         
  -2   4  18      57792.11      58507.93       567.70 o                         
  -4   5  18      13685.54      14616.31       193.07 o                         
  -1   5  18     119665.46     118135.57      1411.09 o                         
  -6   6  18     172230.61     163492.27      2714.20 o                         
  -3   6  18       9290.46       9240.00       123.97 o                         
   0   6  18      91043.32      91827.98      1888.55 o                         
  -5   7  18      25896.59      26236.82       340.28 o                         
  -2   7  18     152460.30     155468.39      2469.94 o                         
  -7   8  18       2806.37       3534.21       215.33 o                         
  -4   8  18       4851.10       5300.12       192.72 o                         
  -1   8  18      72026.59      74717.73      1028.53 o                         
  -6   9  18      38477.14      37977.21       571.37 o                         
  -3   9  18        976.41       1337.11       156.18 o                         
  -2   3  19        816.04        850.96        50.99 o                         
  -1   4  19      72618.69      72259.56       482.87 o                         
  -3   5  19     103437.09     108372.34      1414.97 o                         
  -5   6  19      14572.51      14169.26       411.44 o                         
  -2   6  19        858.53       1147.76        66.61 o                         
  -4   7  19     115899.62     115709.36      1439.28 o                         
  -1   7  19        674.41        871.60        92.37 o                         
  -6   8  19       3617.65       3765.33       209.69 o                         
  -3   8  19      28643.42      29681.55       528.42 o                         
  -5   9  19      29988.32      31584.46       435.71 o                         
  -2   9  19      42403.23      41589.32       729.77 o                         
   0   1  20        856.70       1368.31       137.40 o                         
  -2   2  20      45547.96      43750.08       322.08 o                         
  -1   3  20      70617.33      69245.93       506.81 o                         
  -3   4  20       3386.19       4874.90        73.69 o                         
   0   4  20     120620.91     120733.95      1244.03 o                         
  -5   5  20       5335.04       5500.42       166.65 o                         
  -4   6  20     137273.25     136749.25      1538.72 o                         
  -1   6  20      96331.79      93457.11       833.75 o                         
  -6   7  20      11529.24      10540.06       300.69 o                         
  -3   7  20       4441.14       9005.04       362.77 o                         
   0   7  20      17105.34      15934.17       311.75 o                         
  -8   8  20     149953.50     163023.06      5229.52 o                         
  -5   8  20       7165.19       7200.25       232.47 o                         
  -2   8  20      83738.10      86103.63      1385.07 o                         
  -7   9  20       1312.76       1706.37       196.74 o                         
  -4   9  20      57245.26      63516.61       690.15 o                         
  -1   2  21      34204.96      36429.38       294.75 o                         
  -2   4  21        888.07        929.01        54.77 o                         
  -4   5  21     138231.52     140067.73      1840.42 o                         
  -1   5  21      45040.52      46093.38       570.81 o                         
  -3   6  21       1981.45       2234.64        74.71 o                         
  -5   7  21      42960.56      44981.69       735.05 o                         
  -2   7  21      49730.90      50228.39       836.45 o                         
  -7   8  21      67925.34      69944.36       771.51 o                         
  -4   8  21        648.26        774.29       116.89 o                         
  -1   8  21      29161.19      30352.42       704.88 o                         
  -6   9  21       4917.29       4757.64       294.74 o                         
  -3   9  21       9014.89       9437.87       306.22 o                         
  -1   1  22     279886.56     302112.88      2176.40 o                         
   0   2  22     151805.17     153514.50       948.69 o                         
  -2   3  22      99903.59     104327.64      1007.73 o                         
  -4   4  22      12982.62      14947.12       275.38 o                         
  -1   4  22      12740.32      12743.02       122.15 o                         
  -3   5  22     128260.42     130613.67      1154.72 o                         
   0   5  22      88082.23      86049.57      1631.47 o                         
  -5   6  22      51088.66      49331.06       964.54 o                         
  -2   6  22     137212.02     132560.92      1896.61 o                         
  -7   7  22      11648.11      11033.54       330.05 o                         
  -4   7  22      19563.54      21844.35       291.91 o                         
  -1   7  22       1966.49       2036.55        96.41 o                         
  -6   8  22      65889.40      70492.80      1170.65 o                         
  -3   8  22       7742.30       7481.59       176.96 o                         
   0   8  22      31869.68      32593.43       558.35 o                         
  -5   9  22      27868.40      27988.18       789.95 o                         
  -2   9  22        789.33        865.88       139.26 o                         
  -1   3  23         64.19        225.31        48.26 o                         
  -3   4  23     149225.92     154365.62      1119.64 o                         
  -2   5  23     139407.77     140286.78      1159.10 o                         
  -4   6  23        153.36        204.65        90.64 o                         
  -1   6  23       2050.10       2038.69        85.00 o                         
  -6   7  23       1312.74       1544.71       126.86 o                         
  -3   7  23      80645.86      81793.95      1048.10 o                         
  -5   8  23      19058.49      19418.04       681.39 o                         
  -2   8  23      18142.39      19686.53       573.41 o                         
  -7   9  23      17925.46      17404.82       371.42 o                         
  -4   9  23      16068.81      16464.23       321.38 o                         
   0   0  24    2567626.25    2724348.50    146267.98 o                         
  -1   2  24     615613.94     653702.12      5039.29 o                         
  -3   3  24    1093595.50    1167897.25     25576.61 o                         
   0   3  24    1896913.25    2031191.75     12886.17 o                         
  -2   4  24     969459.25    1029161.88     10833.81 o                         
  -4   5  24     650125.94     657601.44      9871.01 o                         
  -1   5  24     300510.31     301319.50      2345.27 o                         
  -6   6  24       1711.14       1776.75       274.79 o                         
  -3   6  24      72427.82      76810.94       572.66 o                         
   0   6  24     361025.75     364394.75      3163.60 o                         
  -5   7  24     498547.56     501216.66      5163.15 o                         
  -2   7  24     337884.12     345192.69      6708.44 o                         
  -7   8  24     259739.47     265252.12      2297.84 o                         
  -4   8  24      81033.02      82515.91       823.95 o                         
  -1   8  24      55348.84      59602.96      1140.32 o                         
  -6   9  24      47731.38      47456.70       751.81 o                         
  -3   9  24     200837.83     205146.14      3029.75 o                         
  -2   3  25     160221.58     164715.66      1592.38 o                         
  -1   4  25     184287.17     189240.78      1008.50 o                         
  -3   5  25         87.64        281.11        56.65 o                         
  -5   6  25        975.02       1112.10       128.41 o                         
  -2   6  25      18944.38      19039.63       380.60 o                         
  -4   7  25       1907.20       2204.69       124.66 o                         
  -1   7  25       2769.69       2858.82       150.92 o                         
  -6   8  25       4054.98       4297.71       181.36 o                         
  -3   8  25       1633.05       2006.39       133.23 o                         
  -5   9  25      41037.30      38825.38       512.22 o                         
  -2   9  25       3388.66       2743.83       175.67 o                         
   0   1  26     546605.44     530213.75      3736.22 o                         
  -2   2  26    1298333.88    1359635.38     14893.31 o                         
  -1   3  26     328784.91     342483.22      5202.97 o                         
  -3   4  26     150674.20     159171.81      1422.03 o                         
   0   4  26     244990.36     247169.95      1978.11 o                         
  -5   5  26     556289.75     569000.69     10883.95 o                         
  -2   5  26     647604.12     658497.56      6719.11 o                         
  -4   6  26      34710.06      34374.01       445.03 o                         
  -1   6  26      47544.12      46891.87       578.23 o                         
  -6   7  26      76430.66      76985.53      1450.84 o                         
  -3   7  26     214209.59     213733.08      2854.49 o                         
   0   7  26     166051.88     169065.14      2442.28 o                         
  -8   8  26       1429.29       2209.79       253.96 o                         
  -5   8  26      62776.45      64356.24       727.08 o                         
  -2   8  26      19132.18      19647.16       328.84 o                         
  -4   9  26      15700.68      15801.84       374.54 o                         
  -1   2  27     221962.58     225729.14      1193.68 o                         
  -2   4  27      15035.45      16735.89       146.59 o                         
  -4   5  27      88837.54      87322.77      1316.07 o                         
  -1   5  27       8232.43       8948.16       129.85 o                         
  -3   6  27      33595.41      33582.79       444.03 o                         
  -5   7  27       5138.05       5152.09       260.76 o                         
  -2   7  27      17179.22      17098.64       225.93 o                         
  -7   8  27      14667.35      14406.94       499.76 o                         
  -4   8  27      35417.10      36526.36       813.57 o                         
  -1   8  27      24049.41      24094.91       499.89 o                         
  -6   9  27       7793.37       7173.98       249.47 o                         
  -3   9  27       7077.96       6882.82       425.20 o                         
  -1   1  28       2829.45       2925.92        83.31 o                         
   0   2  28     559092.00     575196.06      3946.05 o                         
  -2   3  28       6992.60      11783.82       206.05 o                         
  -4   4  28      10891.90      10851.77       207.13 o                         
  -3   5  28     136062.09     136241.00      1981.62 o                         
   0   5  28     220036.33     219229.45      1919.10 o                         
  -5   6  28       3828.22       3841.57       139.77 o                         
  -2   6  28      50231.77      50589.54       448.61 o                         
  -7   7  28      22139.22      22889.75       472.22 o                         
  -4   7  28      38614.40      39584.18       871.20 o                         
  -1   7  28       7601.74       7505.32       169.69 o                         
  -6   8  28       2142.55       2032.21       152.29 o                         
  -3   8  28        895.09       1330.20       175.63 o                         
   0   8  28      56883.14      58188.54       879.36 o                         
  -5   9  28        763.44       1196.70       147.79 o                         
  -1   3  29     113234.39     117900.60      1070.54 o                         
  -3   4  29     149739.73     153582.59      1746.42 o                         
  -2   5  29       8546.42       8223.42       158.83 o                         
  -4   6  29      14296.88      14374.88       212.71 o                         
  -1   6  29         95.72        219.32        91.87 o                         
  -6   7  29       9858.80      10241.07       311.95 o                         
  -3   7  29      22386.60      21559.38       406.49 o                         
  -5   8  29        887.98        947.32       132.03 o                         
  -2   8  29      10700.71      10650.32       222.74 o                         
  -4   9  29      75121.82      76305.37       796.11 o                         
   0   0  30      79157.74      74919.28      1306.20 o                         
  -1   2  30     204562.98     211007.42      1391.57 o                         
  -3   3  30        381.28        522.95        65.32 o                         
   0   3  30      28896.78      29096.62       303.07 o                         
  -2   4  30      31033.29      30728.82       234.28 o                         
  -4   5  30      69703.83      69115.91       996.03 o                         
  -1   5  30      14107.36      15293.78       179.57 o                         
  -6   6  30       4450.86       4388.73       202.04 o                         
  -3   6  30      81336.95      80118.22      2091.38 o                         
   0   6  30     335742.06     349252.44      3285.18 o                         
  -5   7  30       3003.48       3009.15       204.01 o                         
  -2   7  30      12441.85      15626.97       346.56 o                         
  -7   8  30      31286.95      30564.93       631.03 o                         
  -4   8  30      31327.65      31847.25       778.99 o                         
  -1   8  30       2125.53       3253.24       153.38 o                         
  -2   3  31       9148.66       9765.96       170.23 o                         
  -1   4  31     130021.14     134304.80       758.73 o                         
  -3   5  31      83323.80      84922.76       757.24 o                         
  -5   6  31       6488.80       6813.69       168.58 o                         
  -2   6  31       3979.16       3948.85       130.36 o                         
  -4   7  31      65622.49      67865.41       965.40 o                         
  -1   7  31         20.13         12.77       111.72 o                         
  -6   8  31      10757.52      10204.87       242.64 o                         
  -3   8  31      30159.33      29386.28       402.20 o                         
   0   1  32     212165.31     184736.98      8202.21 o                         
  -2   2  32      58283.50      62662.32      1289.62 o                         
  -1   3  32       1877.53       5412.84       226.67 o                         
  -3   4  32      53589.80      53476.48       394.28 o                         
   0   4  32     207071.55     200407.44      1688.96 o                         
  -5   5  32       1736.53       2106.75       159.72 o                         
  -2   5  32      18529.95      20424.28       289.21 o                         
  -4   6  32        202.53        787.18       164.28 o                         
  -1   6  32      15090.99      16286.46       429.80 o                         
  -6   7  32      31594.94      31228.56       675.08 o                         
  -3   7  32       8392.47      12118.22       222.69 o                         
   0   7  32      13611.07      13171.96       346.62 o                         
  -5   8  32      25001.30      25223.52       367.76 o                         
  -2   8  32     144354.92     144739.20      3276.66 o                         
  -1   2  33        375.74        503.29        42.30 o                         
  -2   4  33      10543.31       9927.35       232.65 o                         
  -4   5  33      42590.01      44487.22       581.38 o                         
  -1   5  33      38431.52      38927.57       499.67 o                         
  -3   6  33        104.11        330.80        96.30 o                         
  -5   7  33      48052.61      49370.43       911.78 o                         
  -2   7  33     102974.66     106514.93      1388.36 o                         
  -7   8  33      51345.88      50426.85      1224.91 o                         
  -4   8  33       7444.36       6823.28       266.48 o                         
  -1   8  33      40031.32      38690.19       501.81 o                         
  -1   1  34     107774.51     101644.85      2082.85 o                         
   0   2  34      53167.20      56415.90      1307.61 o                         
  -2   3  34      27363.98      28363.46       381.33 o                         
  -4   4  34      45522.95      47090.77       556.77 o                         
  -1   4  34     116499.42     117071.78       836.59 o                         
  -3   5  34      16770.75      18562.88       501.80 o                         
   0   5  34       1297.35       1408.78       122.61 o                         
  -5   6  34       1832.56       2301.16       152.99 o                         
  -2   6  34      17443.48      16770.86       278.22 o                         
  -7   7  34        874.78       1427.39       195.95 o                         
  -4   7  34      19895.44      20684.43       394.95 o                         
  -1   7  34       1604.48       1953.95       135.26 o                         
  -6   8  34      47854.33      44610.24       570.57 o                         
  -3   8  34      12558.27      11921.03       277.98 o                         
  -1   3  35       3966.33       4437.24       136.22 o                         
  -3   4  35      17840.94      18710.21       175.45 o                         
  -2   5  35      90474.18      91247.96       676.65 o                         
  -4   6  35         84.76        231.39       181.27 o                         
  -1   6  35       3536.36       3532.72       131.61 o                         
  -6   7  35        651.12        437.49       135.81 o                         
  -3   7  35     118275.59     118583.98      1155.22 o                         
  -5   8  35      12747.28      13011.47       267.13 o                         
  -2   8  35       3442.63       3575.17       186.12 o                         
   0   0  36     145349.05     141714.03      2300.31 o                         
  -1   2  36     992434.62    1032938.81     10991.55 o                         
  -3   3  36     912887.81     971834.25      6759.54 o                         
   0   3  36     130382.20     130724.80      1382.16 o                         
  -2   4  36     365263.94     377224.19      3257.26 o                         
  -4   5  36     161512.28     164333.44      1401.66 o                         
  -1   5  36     458799.81     468121.22      3917.73 o                         
  -6   6  36     719992.38     723823.25      6975.84 o                         
  -3   6  36     297748.03     300872.59      2877.46 o                         
   0   6  36      64762.45      64971.21      1582.42 o                         
  -5   7  36      24064.14      26464.29       706.26 o                         
  -2   7  36     129243.65     133641.05      1276.42 o                         
  -4   8  36     142168.44     139228.34      2384.88 o                         
  -2   3  37     115863.12     118444.34      1129.46 o                         
  -1   4  37      73441.70      73830.06       515.44 o                         
  -3   5  37      12567.56      13160.60       323.46 o                         
  -5   6  37       1567.70       1602.63       220.97 o                         
  -2   6  37       9892.58       9358.35       215.54 o                         
  -4   7  37      15003.65      14992.05       271.00 o                         
  -1   7  37       3324.17       3616.41       149.70 o                         
  -6   8  37         32.13       -155.72       215.26 o                         
  -3   8  37        540.93        770.56       156.17 o                         
   0   1  38     699982.69     674092.00      7289.86 o                         
  -2   2  38     155933.47     159706.19      3864.28 o                         
  -1   3  38     562346.25     579642.94      5032.38 o                         
  -3   4  38     441451.50     460016.09      4517.52 o                         
   0   4  38     172870.70     174440.09      1576.21 o                         
  -5   5  38      18926.51      19384.18       491.81 o                         
  -2   5  38      77129.33      80449.58       635.50 o                         
  -4   6  38     413704.19     410779.69      4558.60 o                         
  -1   6  38     268130.38     264634.75      1909.26 o                         
  -6   7  38      54572.33      54717.56       934.91 o                         
  -3   7  38      54154.82      54279.81       815.35 o                         
   0   7  38       7872.87       8053.21       319.65 o                         
  -5   8  38      28491.02      28807.18       549.50 o                         
  -2   8  38      47846.18      49859.55       604.57 o                         
  -1   2  39     175215.95     173574.58      3303.75 o                         
  -2   4  39        101.47        259.58        84.97 o                         
  -4   5  39      78313.50      76331.05      1356.66 o                         
  -1   5  39        689.74        936.78       147.30 o                         
  -3   6  39      22754.96      24060.87       324.07 o                         
  -5   7  39      14876.75      15434.58       300.76 o                         
  -2   7  39       1025.50        733.51       138.56 o                         
  -4   8  39       8917.00       8725.66       487.66 o                         
  -1   1  40     146336.75     140419.45      1323.51 o                         
   0   2  40      70440.50      70676.38       773.88 o                         
  -2   3  40      68307.84      73083.39      1002.82 o                         
  -4   4  40      37085.76      38610.61       539.13 o                         
  -1   4  40     189203.84     192600.75      1307.29 o                         
  -3   5  40      13001.41      12938.83       266.71 o                         
   0   5  40      56391.19      52079.58      1185.93 o                         
  -5   6  40      27231.37      27464.94       365.39 o                         
  -2   6  40      58234.17      58349.16       719.75 o                         
  -7   7  40      14419.98      11855.30       412.75 o                         
  -4   7  40       1451.76       1129.80       140.02 o                         
  -1   7  40       1045.57       1271.27       214.02 o                         
  -3   8  40       6602.41       6289.00       223.00 o                         
  -1   3  41     122143.69     121225.58      1176.73 o                         
  -3   4  41     123068.90     124180.98      1625.03 o                         
  -2   5  41        298.68        353.23       107.64 o                         
  -4   6  41       8653.92       8714.68       192.03 o                         
  -1   6  41       7836.63       7434.84       190.90 o                         
  -6   7  41      20745.53      20486.82       333.78 o                         
  -3   7  41         31.83        263.72       189.42 o                         
   0   0  42     632466.38     661039.81      9851.30 o                         
  -3   3  42     146719.41     146451.75      5770.59 o                         
   0   3  42      62631.39      60697.94       712.83 o                         
  -2   4  42      45597.05      44040.17       615.77 o                         
  -4   5  42      11364.89      11207.41       410.08 o                         
  -1   5  42      30421.25      33020.23       654.02 o                         
  -6   6  42        264.26        455.62       470.98 o                         
  -3   6  42        140.06       1147.96       133.86 o                         
   0   6  42      33686.34      32967.20       538.49 o                         
  -5   7  42      67701.30      66343.86      1290.20 o                         
  -2   7  42     101897.08     102281.29      1007.48 o                         
  -2   3  43      33588.61      34706.00       443.96 o                         
  -1   4  43     128622.26     128242.06       912.11 o                         
  -3   5  43      32828.11      32221.25       699.74 o                         
  -5   6  43      11094.33      11635.81       260.93 o                         
  -2   6  43       8838.58       9123.06       238.18 o                         
  -4   7  43      40572.07      39105.58       794.08 o                         
  -1   7  43       1353.32       1347.06       135.26 o                         
   0   1  44      34225.11      33847.88       464.48 o                         
  -2   2  44     173031.59     171488.53      1789.87 o                         
  -1   3  44     102478.77     101522.50      1878.27 o                         
  -3   4  44      26322.47      27735.91       710.61 o                         
   0   4  44       2424.97       3221.18       166.56 o                         
  -5   5  44     120351.70     118381.77      3862.99 o                         
  -2   5  44      19292.89      18729.67       545.71 o                         
  -4   6  44       4537.12       4588.23       181.37 o                         
  -1   6  44      12213.50      11944.68       232.51 o                         
  -3   7  44       4078.97       5448.54       198.36 o                         
  -1   2  45      28107.72      27148.47       637.07 o                         
  -2   4  45        329.53        416.47        86.69 o                         
  -4   5  45       6820.09       7163.14       173.51 o                         
  -1   5  45      31610.25      31910.29       591.47 o                         
  -3   6  45       3845.28       3798.63       317.37 o                         
  -5   7  45      48915.86      48934.14       888.55 o                         
  -2   7  45      80312.09      77446.03       844.92 o                         
  -1   1  46      16423.81      15143.20       311.83 o                         
   0   2  46       4490.56       4866.21       188.51 o                         
  -2   3  46      45891.16      47282.47       465.71 o                         
  -4   4  46      29357.72      28724.90      1103.04 o                         
  -1   4  46       5189.48       5925.62       277.76 o                         
  -3   5  46      22113.43      23511.84       641.00 o                         
   0   5  46      11460.27      11676.10       707.42 o                         
  -5   6  46      35607.68      33091.72       648.45 o                         
  -2   6  46      15607.28      14916.38       262.66 o                         
  -4   7  46      25660.83      28268.17       920.34 o                         
  -1   3  47      38284.75      37748.14       651.10 o                         
  -3   4  47        140.53        332.85        96.30 o                         
  -2   5  47      48125.41      47630.98       661.03 o                         
  -4   6  47       1244.04       1044.66       273.24 o                         
  -1   6  47        517.08        478.59       141.58 o                         
  -3   7  47      78733.08      76009.80      1518.99 o                         
   0   0  48     801763.56     834212.56     14779.67 o                         
  -1   2  48     291583.56     289107.66      2379.79 o                         
  -3   3  48     146746.19     142869.52      1756.60 o                         
   0   3  48     374505.50     376410.47      7652.58 o                         
  -2   4  48     253587.19     242376.02      5396.88 o                         
  -4   5  48     294643.94     282423.03      9774.08 o                         
  -1   5  48      69534.60      67279.93      1205.28 o                         
  -6   6  48      33542.05      32274.36       827.25 o                         
  -3   6  48     141211.20     134567.02      2039.38 o                         
   0   6  48     374678.69     373089.44      5249.22 o                         
  -2   3  49      60460.68      57205.85       747.22 o                         
  -1   4  49      18105.81      16632.04       641.58 o                         
  -3   5  49      21027.39      20754.11       477.05 o                         
  -5   6  49        191.66        282.83       176.38 o                         
  -2   6  49       1528.03       1518.74       202.66 o                         
   0   1  50     421551.06     420240.94      3647.40 o                         
  -2   2  50     515573.75     511103.12      5261.88 o                         
  -1   3  50     171240.28     164678.80      3086.01 o                         
  -3   4  50     163361.28     155875.23      4767.66 o                         
   0   4  50     364965.53     357869.31      6737.69 o                         
  -5   5  50     344803.38     312905.16     20961.64 o                         
  -2   5  50     320145.34     311836.44      6687.00 o                         
  -4   6  50      16952.59      15284.53       485.86 o                         
  -1   6  50      25841.90      25870.09       789.68 o                         
  -1   2  51      70192.01      68621.65       641.62 o                         
  -2   4  51       1392.56       1634.72       158.64 o                         
  -4   5  51      39162.40      36384.50      1388.53 o                         
  -1   5  51        154.36        135.97       158.36 o                         
  -3   6  51      10051.93       8982.99       477.80 o                         
  -1   1  52       2066.75       2014.44       178.84 o                         
   0   2  52     356817.81     351486.19     13126.97 o                         
  -2   3  52      53795.73      58433.81      1437.22 o                         
  -4   4  52       1979.26       1959.13       785.12 o                         
  -1   4  52       4466.13       8139.55       578.12 o                         
  -3   5  52      96644.36      91437.20      2221.23 o                         
   0   5  52     130652.04     129776.49      3823.06 o                         
  -2   6  52       1615.45       1927.66       223.49 o                         
  -1   3  53      52829.92      49687.06       541.84 o                         
  -3   4  53      94577.27      91927.23      1947.77 o                         
  -2   5  53       5928.10       5527.18       261.38 o                         
   0   0  54      94654.90      98711.98      1667.93 o                         
  -1   2  54     113749.66     117538.97      1391.60 o                         
  -3   3  54       4287.83       4793.46       608.64 o                         
   0   3  54        329.32        372.86       222.02 o                         
  -2   4  54       6372.02       5851.60       248.86 o                         
  -4   5  54      12537.52      12256.14       584.30 o                         
  -1   5  54      14861.69      15084.21       385.85 o                         
  -2   3  55      55946.59      55386.11       741.41 o                         
  -1   4  55     108968.13     108559.88      2965.85 o                         
  -3   5  55      14539.46      12885.03       411.58 o                         
   0   1  56      43469.41      43704.52      1242.97 o                         
  -2   2  56      22096.93      22009.67       481.62 o                         
  -1   3  56       5038.25       9196.46       527.14 o                         
  -3   4  56     153814.36     148545.41      2991.94 o                         
   0   4  56      37216.13      33790.56      2187.41 o                         
  -2   5  56      10146.98       9039.10       464.44 o                         
  -1   2  57      58393.32      59247.92       608.95 o                         
  -2   4  57        141.88        257.57       234.18 o                         
  -1   1  58       4905.92       4505.88       262.70 o                         
   0   2  58       7404.11       7208.61       305.54 o                         
  -2   3  58       3296.15       3379.54       226.68 o                         
  -4   4  58      28094.24      25953.92      1988.16 o                         
  -1   4  58      14039.63      14222.03       482.27 o                         
  -1   3  59      53211.04      51165.45       591.82 o                         
  -3   4  59       4569.54       4377.15       289.05 o                         
   0   0  60     271003.84     272713.00      5932.00 o                         
  -1   2  60     139578.98     138922.03      1181.13 o                         
  -3   3  60     212847.34     204966.28      3052.46 o                         
   0   3  60      67755.66      64293.04      1178.23 o                         
  -2   4  60     111288.98     109426.47      2015.64 o                         
  -2   3  61      13131.81      12795.62       448.18 o                         
   0   1  62     197565.61     201188.05      2588.37 o                         
  -2   2  62     170685.02     171192.20      2219.93 o                         
  -1   3  62     338603.62     329486.62      2907.60 o                         
  -1   2  63      13220.37      13564.36       299.50 o                         
  -1   1  64     166994.36     165336.39      2020.99 o                         
                                                                                
